# Supplementary material for: Synthesis, crystal structure and properties of poly[di-μ3-chlorido-di-μ2-chlorido-bis­[4-methyl-N-(pyridin-2-yl­methyl­idene)aniline]dicadmium(II)]
Source: Acta Crystallogr E Crystallogr Commun. 2024 May 21;80(Pt 6):636–40. doi: 10.1107/S2056989024004274 (PMC11151312; doi:10.1107/S2056989024004274)
Supplement: Supplementary file 1 [file e-80-00636-sup1.cif]

##############################################################################
#                                                                            #
# This CIF contains the data in a paper accepted for publication in          #
# Acta Crystallographica Section E. It conforms to the requirements of       #
# Notes for Authors for Acta Crystallographica Section E, and has been       #
# peer reviewed under the auspices of the IUCr Commission on Journals.       #
#                                                                            #
# Full details of the Crystallographic Information File format               #
# are given in the paper "The Crystallographic Information File (CIF):       #
# a New Standard Archive File for Crystallography" by S. R. Hall, F. H.      #
# Allen and I. D. Brown [Acta Cryst. (1991), A47, 655-685].                  #
#                                                                            #
# The current version of the core CIF dictionary is obtainable from          #
# ftp://ftp.iucr.org/pub/cif_core.dic.                                       #
#                                                                            #
# Software is freely available for graphical display of the structure(s)     #
# in this CIF. For information consult the CIF software page                 #
# http://www.iucr.org/resources/cif/software.                                #
#                                                                            #
# This file may be used for bona fide research purposes within the           #
# scientific community so long as proper attribution is given to the journal # 
# article from which it was obtained.                                        #
#                                                                            #
##############################################################################
data_I
_audit_creation_method
;
Olex2 1.5-alpha
(compiled 2022.11.02 svn.ra8b101fa for OlexSys, GUI svn.r6635)
;
_journal_date_recd_electronic     2024-04-22
_journal_date_accepted     2024-05-08
_journal_name_full     'Acta Crystallographica, Section E'
_journal_year     2024
_journal_volume     80
_journal_issue      1
_journal_page_first     0
_journal_page_last     0
_journal_paper_category     GM
_journal_paper_doi     10.1107/S2056989024004274
_journal_coeditor_code     WM5718
_publ_contact_author_name     'Kittipong Chainok'
_publ_contact_author_address
;Thammasat University Research Unit in Multifunctional Crystalline
Materials, and, Applications (TU-MCMA), Faculty of Science and Technology,
Thammasat University, Pathum Thani, 12121, Thailand
;
_publ_contact_author_email     kc@tu.ac.th
_publ_section_title
;\
Synthesis, crystal structure and properties of
poly[di-\m~3~-chlorido-di-\m~2~-chlorido-bis[4-methyl-<i>N</i>-(pyridin-2-\
ylmethylidene)aniline]dicadmium(II)]
;
loop_
    _publ_author_name
    _publ_author_footnote
    _publ_author_address
    'Theppitak, Chatphorn' .
;
Thammasat University Research Unit in Multifunctional Crystalline Materials \
and Applications (TU-MCMA)
Faculty of Science and Technology
Thammasat University
Pathum Thani 12121
Thailand
Office of Research, Chulabhorn Research Institute, Laksi,
Bangkok 10210, Thailand
;
    'Laksee, Sakchai' .
;
Nuclear Technology Research and Development Center
Thailand Institute of Nuclear Technology (Public Organization)
Nakhon Nayok 26120
Thailand
;
    'Chainok, Kittipong' .
;
Thammasat University Research Unit in Multifunctional Crystalline Materials \
and Applications (TU-MCMA)
Faculty of Science and Technology
Thammasat University
Pathum Thani 12121
Thailand
;
_publ_section_synopsis
;
The bidentate <i>N</i>,<i>N</i>'-chelating Schiff base ligand <i>L</i> and
cadmium(II) chloride create a self-assembled polymeric chain structure
[Cd~2~Cl~4~(<i>L</i>)]<i>~n~</i> comprising a defect cubane-like motif.
;
_chemical_name_systematic
;\
Poly[di-\m~3~-chlorido-di-\m~2~-chlorido-[4-methyl-<i>N</i>-(pyridin-2-\
ylmethylidene)aniline]dicadmium(II)]
;
_chemical_name_common     ?
_chemical_formula_moiety     'C13 H12 Cd2 Cl4 N2'
_chemical_formula_sum     'C13 H12 Cd2 Cl4 N2'
_chemical_formula_iupac     '[Cd2 Cl4 (C13 H12 N2)]'
_chemical_formula_weight     562.85
_chemical_melting_point     ?
_chemical_absolute_configuration     ?
_space_group_crystal_system     triclinic
_space_group_name_H-M_alt     'P -1'
_space_group_name_Hall     '-P 1'
loop_
    _space_group_symop_operation_xyz
    'x, y, z'
    '-x, -y, -z'
_cell_length_a     6.8597(2)
_cell_length_b     10.8855(4)
_cell_length_c     12.8106(5)
_cell_angle_alpha     107.5660(10)
_cell_angle_beta     100.5230(10)
_cell_angle_gamma     106.7990(10)
_cell_volume     834.02(5)
_cell_formula_units_Z     2
_cell_measurement_reflns_used     1412
_cell_measurement_theta_min     3.157
_cell_measurement_theta_max     25.242
_cell_measurement_temperature     296
_exptl_crystal_description     block
_exptl_crystal_colour     yellow
_exptl_crystal_size_max     0.18
_exptl_crystal_size_mid     0.14
_exptl_crystal_size_min     0.14
_exptl_crystal_density_diffrn     2.241
_exptl_crystal_density_meas     ?
_exptl_crystal_density_method     ?
_exptl_crystal_F_000     536
_exptl_absorpt_coefficient_mu     3.182
_exptl_absorpt_correction_type     multi-scan
_exptl_absorpt_process_details
;
(SADABS; Krause <i>et al.</i>,  2015)
;
_exptl_absorpt_correction_T_min     0.6958
_exptl_absorpt_correction_T_max     0.7454
_diffrn_ambient_temperature     296
_diffrn_source     'sealed x-ray tube'
_diffrn_source_power     1.5
_diffrn_source_voltage     50.0
_diffrn_source_current     30.0
_diffrn_radiation_type     MoK\a
_diffrn_radiation_wavelength     0.71073
_diffrn_radiation_monochromator     graphite
_diffrn_measurement_device_type     'Bruker D8 QUEST CMOS PHOTON II'
_diffrn_measurement_device     'four-circle KAPPA diffractometer'
_diffrn_measurement_method     '\w and \f scans'
_diffrn_detector     'Bruker PHOTON 200 area detector'
_diffrn_detector_area_resol_mean     7.39
_diffrn_reflns_number     20153
_diffrn_reflns_av_R_equivalents     0.0500
_diffrn_reflns_av_unetI/netI     0.0336
_diffrn_reflns_theta_min     3.157
_diffrn_reflns_theta_max     26.393
_diffrn_reflns_theta_full     25.242
_diffrn_measured_fraction_theta_max     0.999
_diffrn_measured_fraction_theta_full     0.999
_diffrn_reflns_limit_h_min     -8
_diffrn_reflns_limit_h_max     8
_diffrn_reflns_limit_k_min     -13
_diffrn_reflns_limit_k_max     13
_diffrn_reflns_limit_l_min     -15
_diffrn_reflns_limit_l_max     15
_diffrn_radiation_probe     x-ray
_refine_special_details     ?
_reflns_number_total     3418
_reflns_number_gt     2553
_reflns_threshold_expression     'I > 2\s(I)'
_refine_ls_structure_factor_coef     Fsqd
_refine_ls_matrix_type     full
_refine_ls_R_factor_all     0.0546
_refine_ls_R_factor_gt     0.0303
_refine_ls_wR_factor_gt     0.0588
_refine_ls_wR_factor_ref     0.0655
_refine_ls_goodness_of_fit_ref     1.027
_refine_ls_restrained_S_all     1.027
_refine_ls_number_reflns     3418
_refine_ls_number_parameters     191
_refine_ls_number_restraints     0
_refine_ls_hydrogen_treatment     constr
_refine_ls_weighting_scheme     calc
_refine_ls_weighting_details
              'w=1/[\s^2^(Fo^2^)+(0.0267P)^2^+0.7296P] where P=(Fo^2^+2Fc^2^)/3'
_atom_sites_solution_hydrogens     geom
_atom_sites_solution_primary     dual
_atom_sites_solution_secondary     ?
_refine_ls_shift/su_max     0.000
_refine_ls_shift/su_mean     0.000
_refine_diff_density_max     0.725
_refine_diff_density_min     -0.407
_refine_ls_extinction_method     none
_refine_ls_extinction_coef     .
loop_
    _atom_type_symbol
    _atom_type_description
    _atom_type_scat_dispersion_real
    _atom_type_scat_dispersion_imag
    _atom_type_scat_source
    C C 0.0033 0.0016 'International Tables Vol C Tables 4.2.6.8 and 6.1.1.4'
    H H 0.0000 0.0000 'International Tables Vol C Tables 4.2.6.8 and 6.1.1.4'
    Cd Cd -0.8075 1.2024 'International Tables Vol C Tables 4.2.6.8 and 6.1.1.4'
    Cl Cl 0.1484 0.1585 'International Tables Vol C Tables 4.2.6.8 and 6.1.1.4'
    N N 0.0061 0.0033 'International Tables Vol C Tables 4.2.6.8 and 6.1.1.4'
_computing_data_collection
;
APEX4 (Bruker, 2019)
;
_computing_cell_refinement
;
SAINT (Bruker, 2019)
;
_computing_data_reduction
;
SAINT (Bruker, 2019)
;
_computing_structure_solution
;
<i>SHELXT2014/4</i> (Sheldrick, 2015a)
;
_computing_structure_refinement
;
<i>SHELXL2018/3</i> (Sheldrick, 2015b)
;
_computing_molecular_graphics
;
Olex2 1.5-alpha (Dolomanov <i>et al.</i>,  2009)
;
_computing_publication_material
;
Olex2 1.5-alpha (Dolomanov <i>et al.</i>,  2009)
;
loop_
    _atom_site_type_symbol
    _atom_site_label
    _atom_site_fract_x
    _atom_site_fract_y
    _atom_site_fract_z
    _atom_site_U_iso_or_equiv
    _atom_site_adp_type
    _atom_site_calc_flag
    _atom_site_occupancy
    _atom_site_disorder_assembly
    _atom_site_disorder_group
    Cd Cd1 0.43896(5) 0.25775(3) 0.19523(2) 0.03039(10) Uani d 1 . .
    Cd Cd2 -0.17441(5) 0.09278(3) 0.07673(2) 0.03114(10) Uani d 1 . .
    Cl Cl1 0.11124(16) 0.18034(11) 0.27038(9) 0.0364(3) Uani d 1 . .
    Cl Cl3 0.46812(15) 0.00951(10) 0.13602(8) 0.0274(2) Uani d 1 . .
    Cl Cl4 0.76831(17) 0.31838(11) 0.11374(9) 0.0369(3) Uani d 1 . .
    Cl Cl2 0.15327(15) 0.15624(10) -0.01197(8) 0.0294(2) Uani d 1 . .
    N N1 0.4732(6) 0.4839(3) 0.2237(3) 0.0345(8) Uani d 1 . .
    N N2 0.6415(5) 0.3967(3) 0.3893(3) 0.0298(8) Uani d 1 . .
    C C1 0.4082(8) 0.5310(5) 0.1449(4) 0.0456(12) Uani d 1 . .
    H H1 0.322184 0.467069 0.072599 0.055 Uiso calc 1 . .
    C C2 0.4618(8) 0.6699(5) 0.1650(4) 0.0522(13) Uani d 1 . .
    H H2 0.415590 0.698893 0.107078 0.063 Uiso calc 1 . .
    C C3 0.5849(8) 0.7646(5) 0.2725(5) 0.0525(13) Uani d 1 . .
    H H3 0.622400 0.859025 0.288606 0.063 Uiso calc 1 . .
    C C4 0.6520(7) 0.7183(5) 0.3561(4) 0.0424(11) Uani d 1 . .
    H H4 0.733459 0.780776 0.429718 0.051 Uiso calc 1 . .
    C C5 0.5963(6) 0.5771(4) 0.3286(3) 0.0322(10) Uani d 1 . .
    C C6 0.6732(6) 0.5254(4) 0.4146(4) 0.0334(10) Uani d 1 . .
    H H6 0.746876 0.587535 0.489373 0.040 Uiso calc 1 . .
    C C7 0.7158(6) 0.3456(4) 0.4728(3) 0.0303(9) Uani d 1 . .
    C C8 0.8273(7) 0.4274(5) 0.5868(4) 0.0365(10) Uani d 1 . .
    H H8 0.863455 0.522899 0.613147 0.044 Uiso calc 1 . .
    C C9 0.8839(7) 0.3655(5) 0.6609(4) 0.0416(11) Uani d 1 . .
    H H9 0.959473 0.421358 0.736998 0.050 Uiso calc 1 . .
    C C10 0.8331(7) 0.2238(5) 0.6266(4) 0.0427(11) Uani d 1 . .
    C C11 0.7295(9) 0.1463(5) 0.5128(4) 0.0563(14) Uani d 1 . .
    H H11 0.700061 0.051484 0.485576 0.068 Uiso calc 1 . .
    C C12 0.6677(8) 0.2051(5) 0.4378(4) 0.0512(14) Uani d 1 . .
    H H12 0.591889 0.148618 0.361789 0.061 Uiso calc 1 . .
    C C13 0.8854(9) 0.1584(6) 0.7100(5) 0.0617(15) Uani d 1 . .
    H H13A 0.989813 0.228147 0.779111 0.093 Uiso calc 1 . .
    H H13B 0.941330 0.089598 0.676953 0.093 Uiso calc 1 . .
    H H13C 0.758629 0.115638 0.727315 0.093 Uiso calc 1 . .
loop_
    _atom_site_aniso_label
    _atom_site_aniso_U_11
    _atom_site_aniso_U_22
    _atom_site_aniso_U_33
    _atom_site_aniso_U_12
    _atom_site_aniso_U_13
    _atom_site_aniso_U_23
    Cd1 0.03240(18) 0.02790(18) 0.02645(17) 0.01212(14) 0.00518(13) 0.00540(13)
    Cd2 0.02639(17) 0.03096(18) 0.03128(19) 0.01317(14) 0.00606(14) 0.00424(14)
    Cl1 0.0329(6) 0.0427(6) 0.0300(5) 0.0128(5) 0.0076(4) 0.0107(5)
    Cl3 0.0302(5) 0.0259(5) 0.0252(5) 0.0115(4) 0.0081(4) 0.0075(4)
    Cl4 0.0367(6) 0.0292(6) 0.0432(6) 0.0126(5) 0.0138(5) 0.0096(5)
    Cl2 0.0305(5) 0.0300(5) 0.0262(5) 0.0126(4) 0.0056(4) 0.0087(4)
    N1 0.039(2) 0.031(2) 0.036(2) 0.0180(17) 0.0102(17) 0.0116(17)
    N2 0.0279(18) 0.031(2) 0.0265(18) 0.0080(16) 0.0069(15) 0.0093(15)
    C1 0.060(3) 0.046(3) 0.039(3) 0.030(3) 0.013(2) 0.018(2)
    C2 0.067(4) 0.057(3) 0.053(3) 0.034(3) 0.022(3) 0.036(3)
    C3 0.060(3) 0.038(3) 0.069(4) 0.021(3) 0.023(3) 0.027(3)
    C4 0.044(3) 0.033(3) 0.049(3) 0.015(2) 0.014(2) 0.014(2)
    C5 0.032(2) 0.032(2) 0.032(2) 0.0137(19) 0.0112(19) 0.0095(19)
    C6 0.031(2) 0.033(3) 0.030(2) 0.009(2) 0.0087(18) 0.0076(19)
    C7 0.030(2) 0.032(2) 0.028(2) 0.0112(19) 0.0059(18) 0.0099(18)
    C8 0.034(2) 0.034(2) 0.033(2) 0.006(2) 0.0050(19) 0.011(2)
    C9 0.035(2) 0.050(3) 0.030(2) 0.007(2) 0.003(2) 0.014(2)
    C10 0.037(3) 0.052(3) 0.040(3) 0.017(2) 0.011(2) 0.018(2)
    C11 0.087(4) 0.038(3) 0.044(3) 0.029(3) 0.010(3) 0.015(2)
    C12 0.079(4) 0.034(3) 0.029(2) 0.021(3) 0.002(2) 0.004(2)
    C13 0.059(3) 0.075(4) 0.065(4) 0.022(3) 0.016(3) 0.047(3)
_geom_special_details
;
 All esds (except the esd in the dihedral angle between two l.s. planes)
 are estimated using the full covariance matrix.  The cell esds are taken
 into account individually in the estimation of esds in distances, angles
 and torsion angles; correlations between esds in cell parameters are only
 used when they are defined by crystal symmetry.  An approximate (isotropic)
 treatment of cell esds is used for estimating esds involving l.s. planes.
;
loop_
    _geom_bond_atom_site_label_1
    _geom_bond_atom_site_label_2
    _geom_bond_site_symmetry_2
    _geom_bond_distance
    _geom_bond_publ_flag
    Cd1 Cl1 . 2.6221(11) ?
    Cd1 Cl3 . 2.6548(10) ?
    Cd1 Cl4 . 2.6543(11) ?
    Cd1 Cl2 . 2.6805(10) ?
    Cd1 N1 . 2.311(3) ?
    Cd1 N2 . 2.378(3) ?
    Cd2 Cl1 . 2.5729(10) ?
    Cd2 Cl3 2 2.7555(10) ?
    Cd2 Cl3 1_455 2.6874(10) ?
    Cd2 Cl4 1_455 2.5165(11) ?
    Cd2 Cl2 . 2.7074(11) ?
    Cd2 Cl2 2 2.6404(10) ?
    N1 C1 . 1.327(5) ?
    N1 C5 . 1.348(5) ?
    N2 C6 . 1.281(5) ?
    N2 C7 . 1.426(5) ?
    C1 H1 . 0.9300 ?
    C1 C2 . 1.377(6) ?
    C2 H2 . 0.9300 ?
    C2 C3 . 1.374(7) ?
    C3 H3 . 0.9300 ?
    C3 C4 . 1.375(7) ?
    C4 H4 . 0.9300 ?
    C4 C5 . 1.385(6) ?
    C5 C6 . 1.463(6) ?
    C6 H6 . 0.9300 ?
    C7 C8 . 1.388(6) ?
    C7 C12 . 1.375(6) ?
    C8 H8 . 0.9300 ?
    C8 C9 . 1.381(6) ?
    C9 H9 . 0.9300 ?
    C9 C10 . 1.385(6) ?
    C10 C11 . 1.369(6) ?
    C10 C13 . 1.497(6) ?
    C11 H11 . 0.9300 ?
    C11 C12 . 1.376(6) ?
    C12 H12 . 0.9300 ?
    C13 H13A . 0.9600 ?
    C13 H13B . 0.9600 ?
    C13 H13C . 0.9600 ?
loop_
    _geom_angle_atom_site_label_1
    _geom_angle_atom_site_label_2
    _geom_angle_atom_site_label_3
    _geom_angle_site_symmetry_1
    _geom_angle_site_symmetry_3
    _geom_angle
    _geom_angle_publ_flag
    Cl1 Cd1 Cl3 . . 93.00(3) ?
    Cl1 Cd1 Cl4 . . 176.14(3) ?
    Cl1 Cd1 Cl2 . . 86.03(3) ?
    Cl3 Cd1 Cl2 . . 85.58(3) ?
    Cl4 Cd1 Cl3 . . 83.17(3) ?
    Cl4 Cd1 Cl2 . . 93.13(3) ?
    N1 Cd1 Cl1 . . 100.54(9) ?
    N1 Cd1 Cl3 . . 166.29(9) ?
    N1 Cd1 Cl4 . . 83.26(9) ?
    N1 Cd1 Cl2 . . 93.16(9) ?
    N1 Cd1 N2 . . 72.51(12) ?
    N2 Cd1 Cl1 . . 87.37(8) ?
    N2 Cd1 Cl3 . . 110.60(9) ?
    N2 Cd1 Cl4 . . 94.46(8) ?
    N2 Cd1 Cl2 . . 162.83(8) ?
    Cl1 Cd2 Cl3 . 1_455 100.81(3) ?
    Cl1 Cd2 Cl3 . 2 176.84(3) ?
    Cl1 Cd2 Cl2 . 2 93.06(3) ?
    Cl1 Cd2 Cl2 . . 86.45(3) ?
    Cl3 Cd2 Cl3 1_455 2 81.21(3) ?
    Cl3 Cd2 Cl2 1_455 . 172.42(3) ?
    Cl4 Cd2 Cl1 1_455 . 94.45(4) ?
    Cl4 Cd2 Cl3 1_455 1_455 85.18(3) ?
    Cl4 Cd2 Cl3 1_455 2 88.13(3) ?
    Cl4 Cd2 Cl2 1_455 2 172.49(3) ?
    Cl4 Cd2 Cl2 1_455 . 96.53(3) ?
    Cl2 Cd2 Cl3 2 2 84.37(3) ?
    Cl2 Cd2 Cl3 2 1_455 93.30(3) ?
    Cl2 Cd2 Cl3 . 2 91.45(3) ?
    Cl2 Cd2 Cl2 2 . 84.04(3) ?
    Cd2 Cl1 Cd1 . . 95.92(4) ?
    Cd1 Cl3 Cd2 . 1_655 93.50(3) ?
    Cd1 Cl3 Cd2 . 2 93.98(3) ?
    Cd2 Cl3 Cd2 1_655 2 98.79(3) ?
    Cd2 Cl4 Cd1 1_655 . 97.59(4) ?
    Cd1 Cl2 Cd2 . . 91.47(3) ?
    Cd2 Cl2 Cd1 2 . 96.07(3) ?
    Cd2 Cl2 Cd2 2 . 95.96(3) ?
    C1 N1 Cd1 . . 126.8(3) ?
    C1 N1 C5 . . 118.1(4) ?
    C5 N1 Cd1 . . 114.5(3) ?
    C6 N2 Cd1 . . 113.0(3) ?
    C6 N2 C7 . . 121.8(3) ?
    C7 N2 Cd1 . . 125.1(2) ?
    N1 C1 H1 . . 118.4 ?
    N1 C1 C2 . . 123.2(4) ?
    C2 C1 H1 . . 118.4 ?
    C1 C2 H2 . . 120.7 ?
    C3 C2 C1 . . 118.6(5) ?
    C3 C2 H2 . . 120.7 ?
    C2 C3 H3 . . 120.4 ?
    C2 C3 C4 . . 119.3(5) ?
    C4 C3 H3 . . 120.4 ?
    C3 C4 H4 . . 120.6 ?
    C3 C4 C5 . . 118.8(4) ?
    C5 C4 H4 . . 120.6 ?
    N1 C5 C4 . . 122.0(4) ?
    N1 C5 C6 . . 118.1(4) ?
    C4 C5 C6 . . 119.9(4) ?
    N2 C6 C5 . . 121.6(4) ?
    N2 C6 H6 . . 119.2 ?
    C5 C6 H6 . . 119.2 ?
    C8 C7 N2 . . 124.5(4) ?
    C12 C7 N2 . . 117.3(4) ?
    C12 C7 C8 . . 118.2(4) ?
    C7 C8 H8 . . 120.3 ?
    C9 C8 C7 . . 119.3(4) ?
    C9 C8 H8 . . 120.3 ?
    C8 C9 H9 . . 118.6 ?
    C8 C9 C10 . . 122.8(4) ?
    C10 C9 H9 . . 118.6 ?
    C9 C10 C13 . . 121.8(4) ?
    C11 C10 C9 . . 116.5(4) ?
    C11 C10 C13 . . 121.7(5) ?
    C10 C11 H11 . . 119.1 ?
    C10 C11 C12 . . 121.7(5) ?
    C12 C11 H11 . . 119.1 ?
    C7 C12 C11 . . 121.3(4) ?
    C7 C12 H12 . . 119.3 ?
    C11 C12 H12 . . 119.3 ?
    C10 C13 H13A . . 109.5 ?
    C10 C13 H13B . . 109.5 ?
    C10 C13 H13C . . 109.5 ?
    H13A C13 H13B . . 109.5 ?
    H13A C13 H13C . . 109.5 ?
    H13B C13 H13C . . 109.5 ?
loop_
    _geom_torsion_atom_site_label_1
    _geom_torsion_atom_site_label_2
    _geom_torsion_atom_site_label_3
    _geom_torsion_atom_site_label_4
    _geom_torsion_site_symmetry_1
    _geom_torsion_site_symmetry_2
    _geom_torsion_site_symmetry_3
    _geom_torsion_site_symmetry_4
    _geom_torsion
    _geom_torsion_publ_flag
    Cd1 N1 C1 C2 . . . . -170.1(4) ?
    Cd1 N1 C5 C4 . . . . 173.0(3) ?
    Cd1 N1 C5 C6 . . . . -6.4(5) ?
    Cd1 N2 C6 C5 . . . . -2.2(5) ?
    Cd1 N2 C7 C8 . . . . -177.5(3) ?
    Cd1 N2 C7 C12 . . . . 0.5(5) ?
    N1 C1 C2 C3 . . . . -1.4(8) ?
    N1 C5 C6 N2 . . . . 6.0(6) ?
    N2 C7 C8 C9 . . . . 177.5(4) ?
    N2 C7 C12 C11 . . . . -178.8(5) ?
    C1 N1 C5 C4 . . . . 1.2(6) ?
    C1 N1 C5 C6 . . . . -178.3(4) ?
    C1 C2 C3 C4 . . . . 0.5(8) ?
    C2 C3 C4 C5 . . . . 1.1(7) ?
    C3 C4 C5 N1 . . . . -2.0(7) ?
    C3 C4 C5 C6 . . . . 177.4(4) ?
    C4 C5 C6 N2 . . . . -173.4(4) ?
    C5 N1 C1 C2 . . . . 0.6(7) ?
    C6 N2 C7 C8 . . . . -0.1(6) ?
    C6 N2 C7 C12 . . . . 178.0(4) ?
    C7 N2 C6 C5 . . . . -179.9(4) ?
    C7 C8 C9 C10 . . . . -0.4(7) ?
    C8 C7 C12 C11 . . . . -0.6(8) ?
    C8 C9 C10 C11 . . . . 2.6(7) ?
    C8 C9 C10 C13 . . . . -176.4(4) ?
    C9 C10 C11 C12 . . . . -3.8(8) ?
    C10 C11 C12 C7 . . . . 2.9(9) ?
    C12 C7 C8 C9 . . . . -0.6(7) ?
    C13 C10 C11 C12 . . . . 175.2(5) ?
_shelx_space_group_comment
;
The symmetry employed for this shelxl refinement is uniquely defined
by the following loop, which should always be used as a source of
symmetry information in preference to the above space-group names.
They are only intended as comments.
;
_shelx_estimated_absorpt_T_min     0.598
_shelx_estimated_absorpt_T_max     0.664
_shelx_hkl_file
;
   1   0   0  260.67    5.80
  -2   0   0    1.40    1.90
  -2   0   0    0.70    1.70
  -2   0   0    1.20    2.10
  -2   0   0    0.10    1.70
   2   0   0    1.50    2.00
   2   0   0    0.90    1.70
   2   0   0    2.60    2.20
   2   0   0    3.20    1.80
  -3   0   0 1701.53   33.30
  -3   0   0 1672.63   31.60
  -3   0   0 1685.13   33.10
  -3   0   0 1697.23   32.60
   3   0   0 1701.33   32.80
   3   0   0 1717.63   31.60
   3   0   0 1689.33   32.50
   3   0   0 1699.83   33.00
  -4   0   0   90.59    7.00
  -4   0   0   94.09    6.90
  -4   0   0   97.09    7.40
  -4   0   0  105.09    8.00
   4   0   0   88.49    7.10
   4   0   0   90.49    8.00
   4   0   0  101.69    7.60
   4   0   0   94.99    7.00
  -5   0   0   70.99    9.00
  -5   0   0   70.79    7.80
  -5   0   0   86.29    8.90
  -5   0   0   69.59    8.80
   5   0   0   73.09    8.50
   5   0   0   71.39    8.20
   5   0   0   80.59    9.40
   5   0   0   73.89    8.50
  -6   0   0   17.80    6.50
  -6   0   0   21.90    6.80
  -6   0   0   22.90    6.40
  -6   0   0   22.20    6.80
   6   0   0   23.50    7.00
   6   0   0    6.40    6.70
   6   0   0   27.00    8.70
   6   0   0   22.20    6.70
  -7   0   0   58.59    9.70
  -7   0   0   57.99   10.60
  -7   0   0   59.89    9.70
  -7   0   0   58.29   11.00
   7   0   0   62.89   11.50
   7   0   0   73.09    9.50
   7   0   0   58.09   11.60
   7   0   0   62.59   10.60
   8  -1   0   31.80   13.20
   8  -1   0   13.30   13.50
   8  -1   0  -10.90   11.20
  -8   1   0    7.80   13.00
  -8   1   0   41.30   11.90
  -8   1   0    7.20   11.20
  -8   1   0   40.10   13.20
   7  -1   0    2.30    8.30
   7  -1   0   -9.10    7.40
   7  -1   0   -9.50    7.70
   7  -1   0    0.40    8.10
  -7   1   0   -6.60    7.40
  -7   1   0   -9.70    7.60
  -7   1   0   -5.30    7.00
  -7   1   0    0.70    8.00
   6  -1   0  -10.80    5.10
   6  -1   0   -6.70    5.80
   6  -1   0  -10.80    5.30
   6  -1   0    1.00    5.40
  -6   1   0    0.30    4.90
  -6   1   0   13.90    5.60
  -6   1   0    4.60    5.80
  -6   1   0   -5.30    5.00
   5  -1   0  210.98   11.30
   5  -1   0  194.48   11.60
   5  -1   0  189.28   10.80
   5  -1   0  212.88   11.10
  -5   1   0  192.08   10.80
  -5   1   0  211.68   11.30
  -5   1   0  198.18   10.90
  -5   1   0  194.78   11.80
   4  -1   0  134.99    8.20
   4  -1   0  136.39    7.70
   4  -1   0  127.89    8.00
   4  -1   0  134.59    8.10
  -4   1   0  121.29    7.80
  -4   1   0  136.69    7.70
  -4   1   0  134.59    7.80
  -4   1   0  137.59    7.50
   3  -1   0   40.00    4.50
   3  -1   0   38.10    4.00
   3  -1   0   37.60    4.50
   3  -1   0   38.50    4.90
  -3   1   0   42.60    4.30
  -3   1   0   33.90    4.40
  -3   1   0   33.50    4.40
  -3   1   0   37.70    3.80
   2  -1   0  769.32   15.90
   2  -1   0  754.02   15.10
   2  -1   0  742.43   15.90
   2  -1   0  735.63   15.20
  -2   1   0  748.03   15.20
  -2   1   0  752.32   15.90
  -2   1   0  763.82   15.90
  -2   1   0  746.83   15.10
   1  -1   0   54.59    2.10
   1  -1   0   55.39    2.40
   1  -1   0   53.69    2.90
  -1   1   0   52.39    3.00
  -1   1   0   50.79    2.10
  -1  -1   0  880.31   16.70
  -1  -1   0  847.42   16.00
  -1  -1   0  832.22   16.60
   1   1   0  826.62   14.40
   1   1   0  829.62   15.90
   1   1   0  843.42   16.60
   1   1   0  882.01   16.70
  -2  -1   0  209.98    7.40
  -2  -1   0  212.18    8.10
  -2  -1   0  209.98    6.30
  -2  -1   0  207.48    7.80
   2   1   0  208.68    7.40
   2   1   0  208.18    8.30
   2   1   0  212.38    8.10
   2   1   0  211.38    6.30
  -3  -1   0 2540.85   47.70
  -3  -1   0 2592.84   47.10
  -3  -1   0 2494.55   53.39
  -3  -1   0 2600.64   44.60
   3   1   0 2567.64   47.70
   3   1   0 2591.74   46.70
   3   1   0 2551.94   47.50
   3   1   0 2604.94   44.50
  -4  -1   0    5.10    3.50
  -4  -1   0    6.30    3.60
  -4  -1   0    5.70    3.20
  -4  -1   0    7.00    3.30
   4   1   0    8.10    3.50
   4   1   0    1.10    3.20
   4   1   0    7.00    3.60
   4   1   0    3.80    4.10
  -5  -1   0   45.10    8.40
  -5  -1   0   35.90    6.50
  -5  -1   0   38.00    7.00
  -5  -1   0   47.20    6.10
   5   1   0   46.90    6.80
   5   1   0   37.30    5.70
   5   1   0   30.60    6.70
   5   1   0   32.90    6.40
  -6  -1   0  343.17   15.30
  -6  -1   0  350.46   17.70
  -6  -1   0  342.17   18.10
  -6  -1   0  347.57   17.60
   6   1   0  358.66   18.30
   6   1   0  350.16   16.90
   6   1   0  353.26   16.20
   6   1   0  353.26   17.50
  -7  -1   0   -2.20    8.00
  -7  -1   0   22.70   10.10
  -7  -1   0   25.40    9.90
  -7  -1   0   10.30    9.30
   7   1   0    3.70   10.60
   7   1   0    6.10    8.30
   7   1   0   16.90    9.20
   7   1   0   10.10   10.90
   8  -2   0    4.30   12.00
   8  -2   0   -3.30   12.20
   8  -2   0   17.30   10.90
   8  -2   0   -4.60   11.50
  -8   2   0   12.00   10.60
  -8   2   0   16.80   11.20
  -8   2   0   19.40   11.30
  -8   2   0   11.10   10.30
   7  -2   0  201.88   17.30
   7  -2   0  213.38   16.90
   7  -2   0  211.18   16.10
   7  -2   0  231.68   16.80
  -7   2   0  222.38   16.60
  -7   2   0  226.18   16.50
  -7   2   0  270.87   16.60
  -7   2   0  210.18   15.40
   6  -2   0   66.69    8.10
   6  -2   0   74.19   10.00
   6  -2   0   54.49    7.90
   6  -2   0   55.29    8.10
  -6   2   0   59.89    8.10
  -6   2   0   63.99    8.10
  -6   2   0   62.09    7.90
  -6   2   0   77.19   10.10
   5  -2   0   21.10    5.20
   5  -2   0   11.80    4.10
   5  -2   0   23.20    5.30
   5  -2   0   20.10    5.20
  -5   2   0   17.80    4.80
  -5   2   0    8.50    4.20
  -5   2   0   16.00    4.90
   4  -2   0  259.77   10.80
   4  -2   0  250.27    9.70
   4  -2   0  261.07   10.20
   4  -2   0  253.87   10.30
  -4   2   0  256.17   10.50
  -4   2   0  253.37    9.90
  -4   2   0  271.47   10.80
  -4   2   0  249.48    9.70
   3  -2   0    9.20    2.70
   3  -2   0   16.10    3.00
   3  -2   0   18.30    4.00
   3  -2   0   14.80    2.50
  -3   2   0   13.10    2.70
  -3   2   0   13.70    2.80
  -3   2   0   18.30    2.90
  -3   2   0   12.00    3.10
   2  -2   0   74.89    5.30
   2  -2   0   73.99    4.30
   2  -2   0   65.09    5.00
   2  -2   0   70.69    3.60
  -2   2   0   76.39    4.90
  -2   2   0   74.19    5.20
  -2   2   0   75.89    3.80
  -2   2   0   71.49    4.00
   1  -2   0   30.00    1.70
   1  -2   0   33.70    3.20
   1  -2   0   28.50    3.00
  -1   2   0   28.30    2.90
  -1   2   0   30.90    1.70
  -1   2   0   28.80    3.20
   0  -2   0  546.25   11.50
   0  -2   0  553.54   11.00
   0  -2   0  544.45   11.50
   0  -2   0  531.85   10.00
   0   2   0  550.54   11.00
   0   2   0  469.55   10.70
   0   2   0  533.95   11.30
   0   2   0  533.35   11.50
  -1  -2   0  152.38    6.90
  -1  -2   0  162.08    6.80
   1   2   0  156.78    6.80
   1   2   0  154.38    4.00
   1   2   0  154.28    6.60
  -2  -2   0   14.80    2.80
  -2  -2   0   15.70    3.90
  -2  -2   0    9.70    2.50
   2   2   0   13.60    3.30
   2   2   0   10.70    1.90
   2   2   0   17.30    3.60
  -3  -2   0   12.70    3.50
  -3  -2   0   10.30    3.50
  -3  -2   0    8.70    2.50
  -3  -2   0   10.70    3.10
   3   2   0   10.40    3.20
   3   2   0   10.80    3.50
   3   2   0    9.50    3.40
   3   2   0   15.10    2.80
  -4  -2   0   57.99    7.40
  -4  -2   0   37.70    9.80
  -4  -2   0   42.90    5.50
  -4  -2   0   41.50    5.90
   4   2   0   52.49    6.20
   4   2   0   53.69    6.90
   4   2   0   49.90    6.20
   4   2   0   42.50    6.50
  -5  -2   0   24.50    6.80
  -5  -2   0   22.30    5.10
  -5  -2   0   33.00    6.20
  -5  -2   0   21.90    6.00
   5   2   0   36.10    6.30
   5   2   0   25.10    5.30
   5   2   0   27.60    7.20
   5   2   0   24.70    5.60
  -6  -2   0  177.68   15.30
  -6  -2   0  171.88   12.10
  -6  -2   0  168.58   14.80
  -6  -2   0  144.19   14.30
   6   2   0  174.68   15.30
   6   2   0  169.08   12.60
   6   2   0  155.88   15.40
  -7  -2   0    3.20   11.60
  -7  -2   0  -13.00   10.40
  -7  -2   0    7.70   10.30
   7   2   0  -15.60   10.70
   7   2   0    9.60    9.80
   8  -3   0    1.40    9.50
   8  -3   0   -3.00   11.20
   8  -3   0   -1.70   11.90
   8  -3   0    6.70   10.70
  -8   3   0    6.00    9.80
  -8   3   0    7.20   10.40
  -8   3   0   12.60   10.10
  -8   3   0   19.00   11.00
   7  -3   0  159.68   17.90
   7  -3   0  186.58   16.50
   7  -3   0  209.88   15.00
   7  -3   0  216.48   15.40
  -7   3   0  175.78   14.30
  -7   3   0  188.78   14.10
  -7   3   0  203.58   15.10
  -7   3   0  178.18   15.40
   6  -3   0    3.70    4.90
   6  -3   0   -0.10    5.30
   6  -3   0    0.80    4.90
   6  -3   0  -14.70    5.30
  -6   3   0    6.60    4.70
  -6   3   0    6.40    5.00
  -6   3   0    5.70    4.80
  -6   3   0    0.90    5.40
   5  -3   0    2.00    3.60
   5  -3   0    1.60    3.70
   5  -3   0    3.80    3.90
   5  -3   0   -2.20    4.30
  -5   3   0    4.90    4.10
  -5   3   0    0.60    3.70
  -5   3   0    2.60    3.70
  -5   3   0    3.80    4.00
   4  -3   0 2054.59   37.80
   4  -3   0 2110.69   41.40
   4  -3   0 2032.50   38.70
   4  -3   0 2056.49   41.00
  -4   3   0 2071.89   38.60
  -4   3   0 2069.09   40.80
  -4   3   0 2049.49   37.80
  -4   3   0 2008.90   40.80
   3  -3   0  154.48    7.80
   3  -3   0  171.18    8.00
   3  -3   0  163.18    5.90
   3  -3   0  168.38    6.90
  -3   3   0  164.18    7.90
  -3   3   0  163.48    6.00
  -3   3   0  166.48    7.80
   2  -3   0   14.40    3.10
   2  -3   0   15.90    3.40
  -2   3   0   13.90    1.70
  -2   3   0   13.40    2.90
  -2   3   0   13.40    2.70
  -2   3   0   14.00    1.80
   1  -3   0 2839.92   48.30
   1  -3   0 2910.61   46.30
   1  -3   0 2915.01   48.60
   1  -3   0 2865.41   49.10
  -1   3   0 2853.71   49.10
  -1   3   0 2939.91   46.30
  -1   3   0 2905.71   48.50
   0  -3   0   74.09    5.30
   0  -3   0   72.79    4.60
   0  -3   0   69.79    3.80
   0  -3   0   71.39    5.00
   0   3   0   72.39    4.60
   0   3   0   72.49    4.50
   0   3   0   70.39    3.80
   0   3   0   71.99    5.10
  -1  -3   0  113.69    6.70
  -1  -3   0  108.59    6.20
  -1  -3   0  110.79    6.00
   1   3   0  105.09    6.40
   1   3   0  104.99    3.80
   1   3   0  108.39    6.10
  -2  -3   0   48.10    5.90
  -2  -3   0   41.30    5.10
  -2  -3   0   41.20    5.30
   2   3   0   37.20    3.20
   2   3   0   45.60    5.70
   2   3   0   46.50    5.60
   2   3   0   39.10    2.90
  -3  -3   0  274.77   11.20
  -3  -3   0  264.37   11.50
  -3  -3   0  266.27   12.00
   3   3   0  279.97   11.80
   3   3   0  272.37    8.00
   3   3   0  259.27   12.10
  -4  -3   0   71.39    8.00
  -4  -3   0   69.99    8.30
  -4  -3   0   76.29    8.50
   4   3   0   55.89    7.30
   4   3   0   71.89    6.30
   4   3   0   72.59    8.10
  -5  -3   0    5.90    6.30
  -5  -3   0    4.40    5.40
  -5  -3   0   -1.50    6.10
   5   3   0    2.40    5.70
   5   3   0   -4.30    4.30
   5   3   0    1.40    6.40
  -6  -3   0   37.60   10.30
  -6  -3   0   50.79    9.90
  -6  -3   0   47.20    9.90
   6   3   0   39.00    7.60
   6   3   0   44.50   10.00
   6   3   0   57.49   10.00
   8  -4   0   31.70   11.70
   8  -4   0   45.20   11.50
   8  -4   0   31.30   10.80
   8  -4   0    5.40   11.20
  -8   4   0   45.80   11.30
  -8   4   0   16.40   11.70
  -8   4   0   19.30   11.10
  -8   4   0   32.60    9.40
   7  -4   0   -0.10    7.50
   7  -4   0   -4.10    6.80
   7  -4   0   -1.80    8.10
   7  -4   0    2.60    6.80
  -7   4   0    5.60    6.10
  -7   4   0    2.40    6.50
  -7   4   0    6.00    7.80
  -7   4   0    3.40    6.80
   6  -4   0  180.08   12.70
   6  -4   0  182.88   11.00
   6  -4   0  182.48   12.80
   6  -4   0  172.68   11.80
  -6   4   0  184.88   10.70
  -6   4   0  204.28   13.10
  -6   4   0  166.18   14.70
  -6   4   0  137.29   12.90
   5  -4   0   19.10    5.20
   5  -4   0   19.50    4.20
   5  -4   0   16.70    4.60
   5  -4   0   16.50    4.20
  -5   4   0   14.70    4.30
  -5   4   0   16.40    5.40
  -5   4   0   20.00    4.30
  -5   4   0   23.50    4.80
   4  -4   0  448.16   13.20
   4  -4   0  423.66   14.60
  -4   4   0  435.36   14.50
  -4   4   0  437.26   11.50
  -4   4   0  414.46   14.60
   3  -4   0   94.29    5.80
   3  -4   0   94.49    6.90
   3  -4   0   99.49    6.70
  -3   4   0   88.29    6.60
  -3   4   0   95.69    4.40
  -3   4   0   93.19    4.10
  -3   4   0  102.79    6.60
   2  -4   0   89.19    5.80
   2  -4   0   96.89    6.10
  -2   4   0   90.99    6.10
  -2   4   0  102.29    7.40
  -2   4   0   90.09    3.50
   1  -4   0 4588.94   74.19
   1  -4   0 4395.26   71.99
   1  -4   0 4444.76   75.19
   1  -4   0 4527.65   74.69
  -1   4   0 4512.75   75.39
  -1   4   0 4560.94   74.59
  -1   4   0 4470.55   73.89
  -1   4   0 4520.85   72.09
   0  -4   0   33.50    3.40
   0  -4   0   41.00    4.80
   0  -4   0   39.30    4.40
   0  -4   0   22.80    4.00
   0   4   0   34.30    4.00
   0   4   0   29.90    3.90
   0   4   0   35.30    4.60
   0   4   0   37.30    3.60
  -1  -4   0  219.68    9.20
  -1  -4   0  224.48    9.90
  -1  -4   0  216.78    9.00
   1   4   0  227.88    9.40
   1   4   0  212.08    6.00
   1   4   0  224.48    9.10
  -2  -4   0 1864.21   38.40
  -2  -4   0 1849.61   38.30
  -2  -4   0 1866.81   37.00
  -2  -4   0 1822.42   36.90
   2   4   0 1854.11   30.80
   2   4   0 1849.11   31.00
   2   4   0 1900.81   38.50
   2   4   0 1842.12   38.60
  -3  -4   0    0.80    3.50
  -3  -4   0   -1.70    3.40
  -3  -4   0   -4.90    3.60
   3   4   0   14.00    4.30
   3   4   0   -4.60    3.70
   3   4   0    1.80    2.10
   3   4   0    2.40    2.50
  -4  -4   0   -0.60    4.00
  -4  -4   0    1.40    5.10
  -4  -4   0   11.40    5.10
   4   4   0    9.20    6.10
   4   4   0   -2.00    3.30
   4   4   0   -6.10    5.00
   4   4   0    2.20    3.30
  -5  -4   0   34.90    7.80
  -5  -4   0   45.60    8.50
  -5  -4   0   41.10    8.10
   5   4   0   49.70    7.80
   5   4   0   34.90    8.80
   5   4   0   44.10    5.70
   5   4   0   41.50    5.90
  -6  -4   0   35.60    9.10
  -6  -4   0   26.90   10.90
  -6  -4   0   36.20   12.60
   6   4   0   44.50   11.10
   6   4   0   40.60    8.00
   6   4   0   28.20    7.10
   8  -5   0   -5.00    9.40
   8  -5   0   -3.50   10.30
  -8   5   0   -3.30    8.20
  -8   5   0   12.20   11.10
  -8   5   0   13.20    9.70
   7  -5   0    0.30    7.90
   7  -5   0   -2.40    6.60
   7  -5   0    2.60    6.70
  -7   5   0   -2.50    6.90
  -7   5   0    4.40    5.70
  -7   5   0   -6.80    7.40
   6  -5   0  157.88   11.80
   6  -5   0  149.88   12.00
   6  -5   0  143.39   18.80
  -6   5   0  191.58   12.00
  -6   5   0  176.48    9.80
  -6   5   0  172.28   12.80
   5  -5   0   61.79    7.50
   5  -5   0   57.09    7.40
   5  -5   0   48.00    6.40
  -5   5   0   41.20    6.40
  -5   5   0   52.69    6.00
  -5   5   0   71.69    7.70
   4  -5   0  129.69    9.00
   4  -5   0  119.69    8.60
   4  -5   0  127.69    7.50
  -4   5   0  121.99    5.40
  -4   5   0  119.89    5.60
  -4   5   0  133.19    8.60
  -4   5   0  124.79    8.50
   3  -5   0  649.74   17.90
   3  -5   0  629.34   17.90
  -3   5   0  637.84   12.60
  -3   5   0  638.84   17.80
  -3   5   0  633.94   17.70
  -3   5   0  632.74   12.50
   2  -5   0  182.58    5.80
   2  -5   0  185.88    8.50
   2  -5   0  194.68    8.80
   2  -5   0  191.08    8.30
  -2   5   0  188.08    5.80
  -2   5   0  182.88    8.50
  -2   5   0  189.88    8.60
   1  -5   0    7.10    2.90
   1  -5   0    6.20    2.80
   1  -5   0    7.20    2.90
   1  -5   0    5.50    2.20
  -1   5   0    8.40    2.80
  -1   5   0    6.50    2.30
  -1   5   0    7.00    2.60
  -1   5   0    8.70    2.50
   0  -5   0  181.58    6.90
   0  -5   0  181.18    8.20
   0  -5   0  192.08    9.10
   0  -5   0  184.78    8.60
   0   5   0  184.88    8.70
   0   5   0  186.38    6.90
   0   5   0  179.78    8.30
  -1  -5   0   41.30    5.70
  -1  -5   0   49.10    6.00
  -1  -5   0   52.79    6.60
   1   5   0   57.29    6.20
   1   5   0   50.69    3.90
   1   5   0   53.59    6.60
  -2  -5   0  923.21   23.20
  -2  -5   0  940.71   24.80
  -2  -5   0  887.01   24.00
  -2  -5   0  890.71   23.20
   2   5   0  928.51   16.40
   2   5   0  907.11   24.30
   2   5   0  896.91   16.50
  -3  -5   0   -0.20    4.90
  -3  -5   0    5.10    5.20
  -3  -5   0   -5.50    4.00
  -3  -5   0   -4.80    3.70
   3   5   0    2.30    4.10
   3   5   0   -3.90    4.60
  -4  -5   0   13.40    6.20
  -4  -5   0   20.60    6.20
  -4  -5   0    9.00    6.30
  -4  -5   0   10.90    5.10
   4   5   0   11.10    6.70
   4   5   0   26.60    7.40
  -5  -5   0  307.97   17.90
  -5  -5   0  323.27   19.00
  -5  -5   0  357.36   19.10
  -5  -5   0  352.86   19.80
   5   5   0  336.07   18.00
   5   5   0  354.46   21.50
  -6  -5   0    6.30   11.80
  -6  -5   0    7.00   12.30
  -6  -5   0    4.60   10.70
   6   5   0   13.20   12.40
   8  -6   0  163.78   19.00
   8  -6   0  156.58   18.30
  -8   6   0  161.48   19.20
  -8   6   0  118.99   11.60
   7  -6   0   50.09    8.90
   7  -6   0   48.80    9.70
   7  -6   0   47.70    8.50
  -7   6   0   32.90    7.40
  -7   6   0   48.40    9.60
  -7   6   0   53.39    7.00
   6  -6   0    6.40    5.70
   6  -6   0    5.30    5.40
   6  -6   0    0.00    5.30
  -6   6   0   -3.00    5.70
  -6   6   0   13.60    5.40
  -6   6   0    2.30    3.90
   5  -6   0  331.97   13.30
   5  -6   0  325.07   14.90
   5  -6   0  311.77   15.20
  -5   6   0  317.67   10.00
  -5   6   0  329.97   14.20
  -5   6   0  323.07   14.40
  -5   6   0  316.87    9.70
   4  -6   0    9.90    3.70
   4  -6   0    0.40    3.30
   4  -6   0    4.50    3.30
  -4   6   0   11.30    2.50
  -4   6   0    9.90    2.30
  -4   6   0   14.90    4.00
  -4   6   0    9.30    3.90
   3  -6   0   12.90    3.80
   3  -6   0   15.50    3.50
   3  -6   0   11.60    4.00
  -3   6   0    9.70    3.50
  -3   6   0   11.70    3.60
  -3   6   0   14.90    2.20
   2  -6   0   61.49    6.20
   2  -6   0   60.69    4.30
   2  -6   0   56.09    6.10
   2  -6   0   61.09    6.00
  -2   6   0   69.59    6.10
  -2   6   0   57.99    6.50
  -2   6   0   54.19    4.30
   1  -6   0  124.79    7.70
   1  -6   0  130.69    8.30
   1  -6   0  126.39    8.80
   1  -6   0  116.49    6.80
  -1   6   0  134.99    8.00
  -1   6   0  120.09    7.30
  -1   6   0  123.09    6.60
  -1   6   0  116.59    7.30
   0  -6   0  127.19    9.10
   0  -6   0  149.09    8.70
   0  -6   0  135.89    6.80
   0  -6   0  135.89    7.90
   0   6   0  137.89    8.60
   0   6   0  143.89    6.90
   0   6   0  152.58    8.30
   0   6   0  159.88    8.60
  -1  -6   0   24.40    5.00
  -1  -6   0   21.80    4.80
  -1  -6   0   21.00    4.90
   1   6   0   27.90    4.80
   1   6   0   25.00    3.30
   1   6   0   24.50    5.30
  -2  -6   0   76.79    8.70
  -2  -6   0   93.79    9.10
  -2  -6   0   78.69    9.60
  -2  -6   0   73.29    8.80
   2   6   0   75.59    8.90
   2   6   0   82.89    8.90
  -3  -6   0   85.09   10.10
  -3  -6   0   71.19    8.50
  -3  -6   0   78.09   10.20
  -3  -6   0   72.09    9.10
   3   6   0   77.19    9.10
   3   6   0   76.69   10.00
  -4  -6   0   31.20    8.90
  -4  -6   0   22.00    8.50
  -4  -6   0   29.80    6.70
  -4  -6   0   39.10   10.50
   4   6   0   37.90    9.00
   4   6   0   20.90    7.90
  -5  -6   0  130.29   15.30
  -5  -6   0   55.09   12.10
  -5  -6   0   83.69   13.40
   5   6   0   79.09   12.40
   8  -7   0   25.50   11.10
   8  -7   0   26.70   11.50
  -8   7   0   31.10    8.20
  -8   7   0   37.60   10.50
  -8   7   0   24.30    8.90
   7  -7   0   43.20    9.40
   7  -7   0   31.40    8.40
   7  -7   0   52.49    9.10
  -7   7   0   47.60    6.80
  -7   7   0   57.79   10.90
  -7   7   0   63.59    7.10
  -7   7   0   53.99    8.90
   6  -7   0    5.10    5.80
   6  -7   0   -0.10    5.70
   6  -7   0   -8.80    6.40
  -6   7   0    8.10    3.80
  -6   7   0    2.10    5.80
  -6   7   0   -0.30    6.40
  -6   7   0    4.10    3.30
   5  -7   0  610.24   20.80
   5  -7   0  504.35   24.40
   5  -7   0  589.34   18.40
  -5   7   0  477.05   22.10
  -5   7   0  577.44   12.60
  -5   7   0  561.54   12.70
  -5   7   0  616.14   20.10
   4  -7   0   34.10    6.00
   4  -7   0   38.60    6.30
   4  -7   0   27.50    5.00
   4  -7   0   28.40    5.10
  -4   7   0   34.70    3.40
  -4   7   0   27.10    4.90
  -4   7   0   32.30    5.80
  -4   7   0   38.50    3.60
   3  -7   0   26.00    5.50
   3  -7   0   33.30    5.40
   3  -7   0   23.80    5.10
  -3   7   0   30.10    3.80
  -3   7   0   20.80    4.80
  -3   7   0   32.80    5.80
   2  -7   0 1145.29   26.80
   2  -7   0 1119.49   27.80
   2  -7   0 1087.29   22.60
   2  -7   0 1151.18   27.20
  -2   7   0 1116.79   22.70
  -2   7   0 1109.79   26.00
  -2   7   0 1161.58   28.10
   1  -7   0   17.10    4.90
   1  -7   0   19.00    4.20
   1  -7   0    9.30    3.60
   1  -7   0   25.30    4.70
  -1   7   0   21.10    4.20
  -1   7   0   18.00    4.00
  -1   7   0   24.90    5.10
  -1   7   0   14.20    4.10
   0  -7   0   10.90    4.20
   0  -7   0    8.20    3.70
   0  -7   0   13.10    4.70
   0  -7   0    6.70    3.80
   0   7   0    9.70    4.20
   0   7   0    7.30    4.30
   0   7   0   16.70    4.60
   0   7   0    8.90    3.60
  -1  -7   0  152.28   11.10
  -1  -7   0  161.78   11.30
  -1  -7   0  161.98   11.30
   1   7   0  142.19   10.50
   1   7   0  143.49   10.70
   1   7   0  147.79    6.70
  -2  -7   0   85.69   10.50
  -2  -7   0   65.09   13.50
  -2  -7   0   83.39    9.70
  -2  -7   0  104.89   11.50
   2   7   0   85.19    9.80
   2   7   0   90.59   10.10
  -3  -7   0   12.80    7.50
  -3  -7   0   14.30    7.00
  -3  -7   0   -3.20    6.50
  -3  -7   0   18.60    7.10
   3   7   0   -1.20    7.20
   3   7   0    8.80    6.90
  -4  -7   0   24.40    8.80
  -4  -7   0   -0.50    8.90
  -4  -7   0   26.50   10.00
  -4  -7   0  -25.70    9.20
   4   7   0  -16.00   14.10
   4   7   0    5.40    8.70
   8  -8   0    6.90   11.10
   8  -8   0   -8.10   10.30
   7  -8   0  256.07   18.50
   7  -8   0  178.18   19.90
   7  -8   0  238.58   17.50
  -7   8   0  213.18    9.40
  -7   8   0  211.28    9.60
  -7   8   0  238.28   15.90
  -7   8   0  216.18   18.70
   6  -8   0   27.40    7.00
   6  -8   0    9.20    6.30
   6  -8   0    9.60    6.60
  -6   8   0   23.90    6.70
  -6   8   0   -1.10    5.90
   5  -8   0   28.20    6.20
   5  -8   0    9.00    5.10
   5  -8   0   12.50    5.80
   5  -8   0   19.40    6.00
  -5   8   0   30.50    6.70
  -5   8   0   19.50    5.50
   4  -8   0  272.27   13.50
   4  -8   0  266.07   14.20
   4  -8   0  264.87   14.10
  -4   8   0  261.27   13.60
  -4   8   0  262.37    7.20
  -4   8   0  257.17   13.70
   3  -8   0    3.20    3.70
   3  -8   0   -0.30    2.60
   3  -8   0    0.80    4.40
   3  -8   0   -2.90    4.80
  -3   8   0   -0.80    2.50
  -3   8   0   -2.30    4.20
  -3   8   0    0.30    3.60
   2  -8   0  629.24   16.40
   2  -8   0  624.74   20.40
   2  -8   0  645.14   20.00
   2  -8   0  645.44   19.90
  -2   8   0  640.24   20.00
  -2   8   0  623.44   21.50
  -2   8   0  643.54   19.00
   1  -8   0   -0.40    3.50
   1  -8   0    4.80    4.20
   1  -8   0   -2.90    4.00
   1  -8   0   -9.00    3.90
  -1   8   0    3.20    3.90
  -1   8   0   -0.10    4.70
  -1   8   0    1.50    3.90
  -1   8   0    2.00    3.70
   0  -8   0   75.49    8.70
   0  -8   0   63.09    8.40
   0  -8   0   77.39    9.10
   0   8   0   46.60    6.70
   0   8   0   57.69    6.80
   0   8   0   66.79    8.20
   0   8   0   60.89    7.30
  -1  -8   0  811.22   25.20
  -1  -8   0  786.82   25.40
  -1  -8   0  784.22   24.30
   1   8   0  783.82   16.90
   1   8   0  799.92   25.00
   1   8   0  821.92   24.90
  -2  -8   0   36.60    7.70
  -2  -8   0   10.20    7.40
  -2  -8   0    0.40    7.40
   2   8   0   29.30    7.40
   2   8   0   14.60    6.30
  -3  -8   0   14.90    8.40
  -3  -8   0   25.70    9.60
  -3  -8   0   25.40    9.40
  -3  -8   0   18.90    8.90
   3   8   0   28.80   10.10
   3   8   0   13.50    8.40
  -4  -8   0   83.79   13.40
  -4  -8   0  111.19   15.20
  -4  -8   0   72.99   14.00
   4   8   0  116.99   14.30
   7  -9   0   79.49   11.90
   7  -9   0   67.59   10.80
  -7   9   0   80.69   11.30
   6  -9   0    1.70    7.50
   6  -9   0    0.60    7.20
   6  -9   0   13.30    8.20
   6  -9   0   12.30    7.50
  -6   9   0    5.00    7.20
  -6   9   0    3.90    6.90
   5  -9   0   46.80    7.80
   5  -9   0   48.40    8.10
   5  -9   0   36.50    7.80
   5  -9   0   35.70    7.60
  -5   9   0   47.60    8.00
  -5   9   0   41.30    8.10
   4  -9   0  257.97   13.70
   4  -9   0  242.48   15.00
   4  -9   0  221.78   13.40
  -4   9   0  217.88    7.00
  -4   9   0  217.98    7.00
  -4   9   0  213.98   14.90
  -4   9   0  232.48   13.80
   3  -9   0    0.20    2.90
   3  -9   0    2.00    5.90
   3  -9   0    6.10    5.10
   3  -9   0   15.10    5.80
  -3   9   0   -2.30    4.80
  -3   9   0    0.50    3.40
  -3   9   0    3.90    4.70
   2  -9   0   28.00    6.50
   2  -9   0   26.10    9.00
   2  -9   0   22.40    4.80
   2  -9   0   33.60    7.00
  -2   9   0   32.90    5.20
  -2   9   0   39.00    6.90
  -2   9   0   38.70    6.40
   1  -9   0  234.08   12.20
   1  -9   0  195.98   14.10
   1  -9   0  247.28   13.90
   1  -9   0  226.78   12.30
  -1   9   0  238.98   14.10
  -1   9   0  161.08   19.50
  -1   9   0  237.18   12.20
  -1   9   0  224.98   11.50
   0  -9   0   -7.00    6.30
   0  -9   0    2.70    5.40
   0  -9   0   -0.80    5.80
   0  -9   0    1.10    4.80
   0   9   0    1.70    5.60
   0   9   0    2.60    5.20
   0   9   0    5.50    4.00
  -1  -9   0  110.79   13.40
  -1  -9   0  126.99   13.10
  -1  -9   0  109.69   13.90
   1   9   0  112.19   13.90
   1   9   0   98.79    6.60
   1   9   0   99.19   11.60
  -2  -9   0   24.10    9.00
  -2  -9   0   18.70    9.30
  -2  -9   0    1.90    8.90
  -2  -9   0    6.60    8.40
   2   9   0   34.00    9.20
   2   9   0   15.30    7.30
  -3  -9   0   19.20   11.10
  -3  -9   0   34.10   11.20
  -3  -9   0   35.70   12.50
   3   9   0   42.50   10.80
   7 -10   0   30.70   11.50
   7 -10   0   12.30   11.90
   7 -10   0   33.70   10.80
  -7  10   0   29.90    9.10
   6 -10   0  133.99   16.10
   6 -10   0  159.68   14.50
   6 -10   0  148.59   17.10
   6 -10   0  139.09   15.50
  -6  10   0  168.48   21.30
  -6  10   0  158.88   16.10
   5 -10   0   11.50    8.60
   5 -10   0    8.00    6.10
   5 -10   0    4.70    7.20
   5 -10   0    6.10    7.30
  -5  10   0    4.70    7.30
  -5  10   0    4.80    7.00
   4 -10   0   -2.30    5.60
   4 -10   0    7.80    7.50
   4 -10   0    0.70    6.50
  -4  10   0    2.30    6.30
  -4  10   0   -2.80    6.00
  -4  10   0    0.30    2.90
   3 -10   0   33.40    7.90
   3 -10   0   41.50    7.60
   3 -10   0   32.60    8.10
  -3  10   0   32.40    5.50
  -3  10   0   28.60    6.80
  -3  10   0   44.60    7.80
   2 -10   0   30.20    6.10
   2 -10   0   44.60    8.30
   2 -10   0   33.40    8.20
   2 -10   0   29.20    7.90
  -2  10   0   27.80    6.70
  -2  10   0   36.70    6.50
  -2  10   0   24.50    6.40
   1 -10   0   14.40    6.60
   1 -10   0   10.40    7.60
   1 -10   0   12.60    7.50
   1 -10   0    6.20    5.80
  -1  10   0   15.50    6.60
  -1  10   0    9.20    5.40
  -1  10   0   22.40    6.40
   0 -10   0    1.40    6.00
   0 -10   0    2.70    7.90
   0 -10   0    9.80    7.30
   0  10   0  -10.20    7.20
   0  10   0  -10.90    7.00
   0  10   0    5.00    4.70
  -1 -10   0   49.00   10.60
  -1 -10   0   66.99   11.10
  -1 -10   0   51.09   10.00
   1  10   0   64.99   10.90
   1  10   0   57.99    8.90
  -2 -10   0   31.60   11.40
  -2 -10   0   29.60   10.60
  -2 -10   0   27.50   11.50
   2  10   0   67.59   17.70
   2  10   0   24.00    9.50
   6 -11   0   46.90    9.20
   6 -11   0   41.50   10.70
   6 -11   0   65.29   11.70
  -6  11   0   40.80   11.50
   5 -11   0   12.40    7.90
   5 -11   0    1.40    9.30
   5 -11   0   -1.00    9.30
  -5  11   0    1.30    9.10
   4 -11   0   23.00    7.50
   4 -11   0    2.40    9.50
   4 -11   0   31.80    9.10
  -4  11   0   17.90    4.00
  -4  11   0   -0.50    7.60
  -4  11   0   14.00    8.20
   3 -11   0  275.37   18.40
   3 -11   0  285.57   12.70
   3 -11   0  250.97   18.60
   3 -11   0  263.47   18.90
  -3  11   0  280.87   17.10
  -3  11   0  274.57   12.30
  -3  11   0  295.47   17.50
   2 -11   0   11.80    7.50
   2 -11   0   24.20    6.70
   2 -11   0   21.60    8.30
   2 -11   0   17.00    8.50
  -2  11   0   20.60    8.90
  -2  11   0   18.80    6.80
  -2  11   0   31.70    7.60
   1 -11   0   27.90    8.30
   1 -11   0   21.80    8.90
   1 -11   0   29.40    9.40
   1 -11   0   15.80    9.00
  -1  11   0   14.80    8.70
  -1  11   0    7.30    7.80
  -1  11   0   18.50    7.40
   0 -11   0   55.39   10.70
   0 -11   0  101.29   12.90
   0 -11   0   88.39   11.40
   0  11   0  129.89   16.60
   0  11   0   76.69   11.00
   0  11   0   91.79   10.50
  -1 -11   0   23.30   10.50
  -1 -11   0   11.40   11.50
   1  11   0   -1.90   11.70
   1  11   0   -2.80    9.20
   5 -12   0  174.48   17.60
   5 -12   0  157.28   18.30
  -5  12   0  155.18   19.90
   4 -12   0  -17.50   10.70
   4 -12   0    9.40    9.30
   4 -12   0   -5.20   12.10
  -4  12   0   -1.00    4.60
  -4  12   0   17.80   10.10
   3 -12   0   65.09   11.90
   3 -12   0   40.90   12.40
   3 -12   0   48.80    7.80
   3 -12   0   72.49   13.50
  -3  12   0   60.79    7.90
  -3  12   0   46.10   10.50
   2 -12   0    8.00   13.10
   2 -12   0   29.90    8.50
   2 -12   0   26.40   11.00
   2 -12   0   -2.50    9.40
  -2  12   0   31.30   11.70
  -2  12   0   23.90    8.30
   1 -12   0  -11.00   10.90
   1 -12   0   10.10   10.20
   1 -12   0   26.70    9.60
  -1  12   0   16.90    9.60
  -1  12   0    9.80    9.00
   0 -12   0  107.79   15.80
   0  12   0  113.89   15.60
   0  12   0  177.98   22.20
  -2  13  -1    3.90    9.60
   2 -13   1   17.90   12.70
   2 -13   1   30.00    9.30
   2 -13   1    0.00   11.40
  -3  13  -1   38.20   11.10
   3 -13   1   11.50   13.30
   3 -13   1   11.70    7.80
   3 -13   1   -0.90   10.60
  -4  13  -1    1.10   11.20
   4 -13   1   -6.40   13.90
   4 -13   1    3.30   11.50
   0  12  -1  139.89   14.80
   0 -12   1  187.88   17.90
   0 -12   1  144.49   16.50
   0 -12   1  137.19   14.30
  -1  12  -1   15.50    8.80
  -1  12  -1   21.40    7.70
   1 -12   1   32.30    9.40
   1 -12   1   18.60   10.60
  -2  12  -1   -4.10    7.80
  -2  12  -1    1.80   12.40
  -2  12  -1    1.90    7.10
   2 -12   1    2.40   10.10
   2 -12   1   11.50    6.80
   2 -12   1   14.60   10.90
   2 -12   1   -2.10    8.30
  -3  12  -1  304.97   19.00
  -3  12  -1  295.27   12.50
   3 -12   1  306.17   12.90
   3 -12   1  292.97   19.20
   3 -12   1  346.07   22.40
   3 -12   1  241.58   20.90
  -4  12  -1    6.00    9.20
   4 -12   1   10.60   10.40
   4 -12   1   21.30    9.10
   4 -12   1  -23.10   10.70
  -5  12  -1   21.30   10.10
   5 -12   1    1.50   14.30
   5 -12   1   25.30   10.70
   5 -12   1    9.70   11.80
   5 -12   1   -2.60    9.50
  -6  12  -1   78.99   14.20
   6 -12   1   57.19   11.20
   1  11  -1   40.30   11.80
   1  11  -1   43.50   10.60
  -1 -11   1   66.29   13.30
  -1 -11   1   48.60   10.80
   0  11  -1   11.40    8.60
   0  11  -1    8.00    5.40
   0  11  -1   22.60    8.70
   0 -11   1    7.80    6.50
   0 -11   1    7.70    8.10
   0 -11   1   27.20    9.30
   0 -11   1    9.60    8.80
  -1  11  -1    7.10    8.10
  -1  11  -1    3.10    6.60
  -1  11  -1   -0.10    5.90
   1 -11   1   11.80    8.60
   1 -11   1  -11.20    7.40
   1 -11   1    4.30    6.70
   1 -11   1    9.90    7.50
  -2  11  -1   -5.60    6.20
  -2  11  -1   -4.10    7.60
  -2  11  -1    8.80    5.90
   2 -11   1   -8.50    7.70
   2 -11   1   -6.10    7.50
   2 -11   1    7.50    7.80
   2 -11   1   -3.70    5.80
  -3  11  -1  206.28   15.60
  -3  11  -1  160.38    8.90
  -3  11  -1  179.78   14.10
   3 -11   1  185.98   14.30
   3 -11   1  179.58   17.00
   3 -11   1  169.58    9.40
   3 -11   1  214.08   15.80
  -4  11  -1   19.00    8.10
  -4  11  -1   12.10    8.10
   4 -11   1    5.50    9.00
   4 -11   1   14.70    8.30
   4 -11   1   14.90    6.80
  -5  11  -1   13.20    8.90
  -5  11  -1   14.10    8.20
   5 -11   1   23.40    9.50
   5 -11   1   -3.10    9.50
   5 -11   1   22.80    8.20
   5 -11   1   10.40    8.80
  -6  11  -1  257.67   19.60
   6 -11   1  261.67   21.20
   6 -11   1  215.28   18.60
   6 -11   1  163.68   18.10
   2  10  -1   27.90    9.10
   2  10  -1    1.40   11.00
  -2 -10   1   38.10   11.20
  -2 -10   1   25.60   10.00
  -2 -10   1   37.60   10.40
   1  10  -1   11.40    6.80
   1  10  -1   21.20    8.40
  -1 -10   1    9.60    8.70
  -1 -10   1   17.60    8.30
  -1 -10   1   -2.50    7.40
   0  10  -1    0.30    6.00
   0  10  -1    5.90    4.20
   0  10  -1    9.00    6.50
   0 -10   1    1.60    6.10
   0 -10   1   -3.50    7.30
   0 -10   1    4.80    5.50
   0 -10   1   16.20    7.00
  -1  10  -1  148.49   10.70
  -1  10  -1  173.08   12.70
  -1  10  -1  168.98   11.50
   1 -10   1  162.18   13.20
   1 -10   1  157.18   11.90
   1 -10   1  127.39   13.10
   1 -10   1  134.89   10.70
  -2  10  -1  102.39   10.70
  -2  10  -1   89.69   10.70
  -2  10  -1  103.39    8.40
   2 -10   1   76.59    8.70
   2 -10   1   98.89   11.90
   2 -10   1   92.49   11.90
   2 -10   1   82.59   10.80
  -3  10  -1   -1.70    5.80
  -3  10  -1    8.60    3.40
  -3  10  -1   15.50    6.00
   3 -10   1    4.60    6.50
   3 -10   1    9.30    3.30
   3 -10   1   16.30    5.80
   3 -10   1    9.70    6.30
  -4  10  -1   -2.20    6.30
  -4  10  -1   20.10    6.90
   4 -10   1    5.50    7.00
   4 -10   1    7.70    6.40
   4 -10   1   11.10    6.10
  -5  10  -1    3.70    6.90
  -5  10  -1   -7.40    6.70
   5 -10   1  -10.90    7.10
   5 -10   1    1.40    6.80
   5 -10   1   -0.10    6.90
   5 -10   1    3.20    8.20
  -6  10  -1   25.50    7.80
  -6  10  -1   33.70    9.20
   6 -10   1   15.80    8.90
   6 -10   1    5.60    9.10
   6 -10   1   23.90    7.70
   6 -10   1   25.60    8.40
  -7  10  -1    3.10    8.80
   7 -10   1    9.00   10.50
   7 -10   1   25.10   10.70
   3   9  -1    5.20   13.50
   3   9  -1   20.60    9.60
  -3  -9   1   10.10   10.50
  -3  -9   1   12.60   10.30
  -3  -9   1   23.90    9.90
   2   9  -1    9.00    6.30
   2   9  -1   -3.40    8.00
  -2  -9   1   -3.20    7.50
  -2  -9   1   12.90    7.90
  -2  -9   1   18.60    8.30
  -2  -9   1    6.10    8.30
   1   9  -1  604.44   21.90
   1   9  -1  625.64   21.80
  -1  -9   1  566.84   23.00
  -1  -9   1  595.84   23.10
  -1  -9   1  547.75   25.90
   0   9  -1   33.00    7.40
   0   9  -1   40.70    5.20
   0   9  -1   42.40    6.60
   0  -9   1   35.50    6.60
   0  -9   1   32.10    6.20
   0  -9   1   33.90   10.70
   0  -9   1   37.00    6.30
  -1   9  -1    8.40    5.20
  -1   9  -1    6.60    4.50
  -1   9  -1    8.50    4.40
   1  -9   1   -5.60    4.90
   1  -9   1    6.20    5.30
   1  -9   1   14.70    5.70
   1  -9   1    9.20    4.90
  -2   9  -1  381.06   14.60
  -2   9  -1  371.06   17.80
  -2   9  -1  377.86   15.70
   2  -9   1  366.46   16.40
   2  -9   1  356.26   16.40
   2  -9   1  362.76   12.00
   2  -9   1  384.76   15.80
  -3   9  -1   -0.30    2.30
  -3   9  -1   -3.40    4.90
  -3   9  -1    5.10    5.60
   3  -9   1    1.30    5.50
   3  -9   1    2.60    2.60
   3  -9   1   -5.20    5.10
   3  -9   1    1.00    4.40
  -4   9  -1  126.99   10.70
   4  -9   1  124.39   11.30
   4  -9   1  101.19   11.40
   4  -9   1  117.49   11.00
  -5   9  -1   20.60    5.90
  -5   9  -1   10.00    6.80
   5  -9   1   12.50    6.50
   5  -9   1    1.20    6.20
   5  -9   1   19.40    6.30
   5  -9   1    2.50    5.80
  -6   9  -1   41.00    8.30
  -6   9  -1   38.40    7.80
   6  -9   1   39.80    7.90
   6  -9   1   33.90    7.80
   6  -9   1   48.60    9.50
  -7   9  -1   15.80    8.10
   7  -9   1   33.70    9.30
   7  -9   1   33.70   10.40
   4   8  -1   24.00   11.00
  -4  -8   1    3.10   10.60
  -4  -8   1   13.60   10.00
  -4  -8   1   -9.70   10.90
   3   8  -1   12.50    8.30
  -3  -8   1   10.20    8.30
  -3  -8   1   15.00    8.00
  -3  -8   1   10.40    8.20
  -3  -8   1   14.80    7.10
   2   8  -1   13.50    7.20
   2   8  -1   10.60    6.30
  -2  -8   1    3.10    7.70
  -2  -8   1   10.60    6.20
  -2  -8   1   -3.60    6.60
  -2  -8   1   18.20    6.50
   1   8  -1  360.96   15.60
   1   8  -1  370.86   15.60
  -1  -8   1  356.36   16.80
  -1  -8   1  362.06   16.20
  -1  -8   1  337.17   15.70
   0   8  -1    6.20    4.40
   0   8  -1   10.10    3.30
   0   8  -1    2.20    4.30
   0   8  -1   12.50    4.90
   0  -8   1   15.10    3.80
   0  -8   1   11.40    5.10
   0  -8   1    7.20    4.40
   0  -8   1    2.90    4.30
  -1   8  -1   21.20    4.50
  -1   8  -1   27.40    4.50
  -1   8  -1   21.80    4.40
   1  -8   1   15.30    4.50
   1  -8   1   23.10    4.50
   1  -8   1   26.50    5.50
   1  -8   1   24.10    5.20
  -2   8  -1 1442.26   31.40
  -2   8  -1 1440.16   27.40
  -2   8  -1 1424.36   33.80
   2  -8   1 1425.66   33.30
   2  -8   1 1377.06   33.80
   2  -8   1 1406.76   27.30
   2  -8   1 1438.66   32.90
  -3   8  -1   23.50    5.00
  -3   8  -1   27.60    3.10
  -3   8  -1   29.40    5.70
   3  -8   1   26.90    6.20
   3  -8   1   30.20    5.80
   3  -8   1   26.90    5.00
  -4   8  -1   13.20    5.50
  -4   8  -1    4.30    4.20
   4  -8   1    3.50    4.60
   4  -8   1   -2.20    3.80
   4  -8   1    5.30    4.70
   4  -8   1    7.00    4.60
  -5   8  -1  479.05   18.90
  -5   8  -1  511.35   20.00
   5  -8   1  490.15   18.20
   5  -8   1  508.65   19.80
   5  -8   1  523.85   19.60
  -6   8  -1   -4.60    5.70
  -6   8  -1    8.30    6.30
   6  -8   1   -3.00    6.10
   6  -8   1   11.10    6.50
   6  -8   1    6.60    5.80
  -7   8  -1   48.40    7.90
  -7   8  -1   77.89   11.10
   7  -8   1   60.69   11.10
   7  -8   1   70.39   11.00
  -8   8  -1    9.00   11.30
   8  -8   1   -3.40   10.60
   8  -8   1   12.40   11.10
   5   7  -1   -7.00   12.50
  -5  -7   1    7.40    9.90
  -5  -7   1   -6.10   12.30
  -5  -7   1   -9.50   11.60
   4   7  -1    3.00    8.30
   4   7  -1   -0.20    8.70
  -4  -7   1   -4.40    8.80
  -4  -7   1    0.20    6.90
  -4  -7   1   10.70    8.70
  -4  -7   1   -6.70    8.60
   3   7  -1   54.69    7.70
   3   7  -1   50.39    8.00
  -3  -7   1   42.00   11.00
  -3  -7   1   59.89    9.10
  -3  -7   1   75.99    9.60
  -3  -7   1   52.39    8.50
   2   7  -1   93.49   10.30
   2   7  -1   95.89   11.80
  -2  -7   1  106.39   10.60
  -2  -7   1   84.09   10.10
  -2  -7   1   79.39   10.70
  -2  -7   1   97.29   10.10
   1   7  -1   24.40    6.30
   1   7  -1   25.10    2.60
   1   7  -1   17.30    5.20
  -1  -7   1   25.90    3.00
  -1  -7   1   27.00    5.30
  -1  -7   1   20.70    5.60
  -1  -7   1   30.00    5.60
   0   7  -1   97.79    8.00
   0   7  -1   88.39    5.80
   0   7  -1  101.49    7.60
   0   7  -1   82.69    7.70
   0  -7   1   99.59    7.90
   0  -7   1   94.79    8.80
   0  -7   1   86.89    6.20
   0  -7   1   99.49    8.50
  -1   7  -1   60.29    6.00
  -1   7  -1   59.39    5.70
  -1   7  -1   77.09    6.80
   1  -7   1   59.79    6.50
   1  -7   1   60.59    5.80
   1  -7   1   64.79    7.00
   1  -7   1   62.89    7.20
  -2   7  -1  170.88    9.70
  -2   7  -1  160.98    8.90
  -2   7  -1  166.78    6.20
   2  -7   1  157.68    9.50
   2  -7   1  167.38    9.20
   2  -7   1  156.38    6.30
   2  -7   1  153.18    9.40
  -3   7  -1   -1.80    3.30
  -3   7  -1    4.40    3.20
   3  -7   1    2.00    3.60
   3  -7   1    2.60    3.40
   3  -7   1   -4.90    3.20
  -4   7  -1   37.40    6.10
  -4   7  -1   36.50    5.40
   4  -7   1   48.10    6.30
   4  -7   1   33.90    5.40
   4  -7   1   48.80    7.10
  -5   7  -1  671.93   26.20
  -5   7  -1  818.72   24.00
   5  -7   1  812.22   24.60
   5  -7   1  784.82   24.30
   5  -7   1  806.82   22.60
  -6   7  -1  -11.90    5.10
  -6   7  -1    4.10    3.20
  -6   7  -1   -0.80    3.10
  -6   7  -1   -1.00    5.90
   6  -7   1   -2.00    5.20
   6  -7   1    4.00    6.10
   6  -7   1    0.60    6.00
  -7   7  -1   16.60    7.10
  -7   7  -1   20.10    9.10
  -7   7  -1   10.30    5.50
  -7   7  -1   11.10    5.10
   7  -7   1   11.30    7.50
   7  -7   1    7.70    8.80
   7  -7   1   11.70    8.20
  -8   7  -1  211.08   15.30
  -8   7  -1  225.78   22.50
   8  -7   1  217.38   21.10
   8  -7   1  197.58   21.50
   5   6  -1  110.29   14.80
  -5  -6   1  119.59   15.00
  -5  -6   1  105.29   13.10
  -5  -6   1   75.99   13.10
  -5  -6   1   89.59   12.30
   4   6  -1   21.00    6.70
   4   6  -1   24.80    8.30
  -4  -6   1   21.10    6.10
  -4  -6   1   20.40    7.80
  -4  -6   1   15.30    7.50
  -4  -6   1   25.10    7.20
   3   6  -1   69.89    9.20
   3   6  -1   47.70    8.30
  -3  -6   1   57.99    7.40
  -3  -6   1   46.10    7.00
  -3  -6   1   53.69    8.00
  -3  -6   1   52.49    8.20
   2   6  -1  162.98   10.20
   2   6  -1  178.08   11.00
  -2  -6   1  163.88   10.90
  -2  -6   1  142.09   10.50
  -2  -6   1  168.68   12.60
  -2  -6   1  172.08   10.90
   1   6  -1   27.30    5.20
   1   6  -1   39.50    5.80
   1   6  -1   31.40    3.00
  -1  -6   1   30.70    3.30
  -1  -6   1   26.00    4.70
  -1  -6   1   28.70    4.80
  -1  -6   1   38.00    5.50
   0   6  -1  118.89    7.20
   0   6  -1  116.09    7.40
   0   6  -1  124.79    7.40
   0   6  -1   96.59    5.30
   0  -6   1  112.59    8.40
   0  -6   1  105.09    6.80
   0  -6   1  113.79    6.00
   0  -6   1  111.39    7.80
  -1   6  -1    7.40    2.70
  -1   6  -1   11.60    2.60
  -1   6  -1   15.00    3.30
   1  -6   1    8.60    2.50
   1  -6   1    7.80    3.40
   1  -6   1   14.10    3.60
   1  -6   1    9.70    2.90
  -2   6  -1   94.99    6.90
  -2   6  -1   98.79    4.10
  -2   6  -1   86.49    6.60
   2  -6   1   91.09    6.60
   2  -6   1   94.09    6.70
   2  -6   1   94.99    7.30
   2  -6   1   92.89    4.00
  -3   6  -1  142.79    8.90
  -3   6  -1  152.98    8.60
   3  -6   1  136.29    8.80
   3  -6   1  131.79    8.40
  -4   6  -1   50.69    6.60
  -4   6  -1   34.20    6.30
   4  -6   1   38.00    5.30
   4  -6   1   38.70    5.70
   4  -6   1   35.10    6.20
  -5   6  -1    1.70    3.90
  -5   6  -1    2.60    2.50
  -5   6  -1    0.70    2.70
  -5   6  -1    1.50    4.40
   5  -6   1    8.00    4.80
   5  -6   1    4.20    4.80
   5  -6   1   -2.10    4.20
  -6   6  -1    9.30    6.20
  -6   6  -1    4.70    3.70
  -6   6  -1    5.50    5.10
   6  -6   1    2.40    5.40
   6  -6   1    8.80    6.00
   6  -6   1    6.20    5.30
  -7   6  -1    7.20    8.30
  -7   6  -1    5.60    7.50
  -7   6  -1    3.20    5.60
   7  -6   1   30.50    9.80
   7  -6   1    9.30    7.60
   7  -6   1   14.60    7.80
  -8   6  -1   52.79   11.90
  -8   6  -1   69.19    9.70
  -8   6  -1   81.09   13.20
   8  -6   1   71.69   11.80
   8  -6   1   64.49   12.40
   6   5  -1   47.10   13.60
  -6  -5   1   -3.90    9.90
  -6  -5   1   26.40   12.70
   5   5  -1  157.68   15.70
   5   5  -1  197.58   17.70
  -5  -5   1  211.68   14.60
  -5  -5   1  177.78   16.00
  -5  -5   1  159.08   19.70
   4   5  -1   12.80    6.60
   4   5  -1   22.50    6.00
  -4  -5   1   16.70    6.10
  -4  -5   1    4.30    5.20
  -4  -5   1    8.10    6.60
   3   5  -1   13.20    5.50
   3   5  -1   13.60    4.20
  -3  -5   1    8.40    4.60
  -3  -5   1    2.30    4.10
  -3  -5   1   11.50    4.50
   2   5  -1 1747.73   36.60
   2   5  -1 1685.53   36.80
  -2  -5   1 1713.93   37.00
  -2  -5   1 1728.63   37.40
  -2  -5   1 1688.73   36.30
  -2  -5   1 1701.13   36.30
   1   5  -1   26.60    4.10
   1   5  -1   29.30    4.80
  -1  -5   1   26.90    4.50
  -1  -5   1   31.00    4.60
  -1  -5   1   26.60    4.40
  -1  -5   1   27.20    2.50
   0   5  -1   58.59    5.70
   0   5  -1   70.19    4.30
   0   5  -1   74.29    5.40
   0   5  -1   73.89    5.10
   0  -5   1   66.89    5.90
   0  -5   1   69.19    6.10
   0  -5   1   65.99    5.20
   0  -5   1   75.99    4.60
  -1   5  -1 2167.28   37.00
  -1   5  -1 2228.48   41.40
  -1   5  -1 2160.98   38.80
   1  -5   1 2199.18   39.20
   1  -5   1 2144.09   41.20
   1  -5   1 2117.79   40.40
   1  -5   1 2188.08   37.10
  -2   5  -1    5.50    2.60
  -2   5  -1   10.30    3.10
   2  -5   1    8.40    2.60
   2  -5   1    6.40    3.10
  -3   5  -1  136.79    8.10
  -3   5  -1  147.39    7.80
   3  -5   1  136.19    7.30
   3  -5   1  129.69    7.70
   3  -5   1  150.78    8.30
  -4   5  -1   80.39    7.10
  -4   5  -1   75.09    4.30
  -4   5  -1   73.19    7.40
   4  -5   1   72.09    7.10
   4  -5   1   58.69    7.10
   4  -5   1   66.89    7.30
  -5   5  -1   53.99    7.00
  -5   5  -1   46.10    6.40
  -5   5  -1   51.89    5.80
   5  -5   1   35.30    5.10
   5  -5   1   47.50    6.60
   5  -5   1   43.00    6.40
  -6   5  -1   86.49   10.10
  -6   5  -1   80.89    8.30
  -6   5  -1   79.49    9.70
   6  -5   1   75.59    9.50
   6  -5   1   95.99    8.70
   6  -5   1   79.89    9.30
   6  -5   1   80.79    9.20
  -7   5  -1   -4.40    7.00
  -7   5  -1    0.90    6.90
  -7   5  -1   13.40    6.20
   7  -5   1    2.80    7.80
   7  -5   1   15.10    7.50
   7  -5   1    8.30   11.20
   7  -5   1    8.30    7.70
  -8   5  -1    7.50    9.20
  -8   5  -1    3.70   11.30
  -8   5  -1   19.40   10.50
   8  -5   1   17.50   11.00
   8  -5   1   33.20   10.00
   8  -5   1   29.40   10.20
   6   4  -1   36.50   11.40
   6   4  -1   45.30    7.20
   6   4  -1   35.80    6.70
  -6  -4   1   50.09   10.60
  -6  -4   1   32.60   10.50
  -6  -4   1   58.59    9.20
   5   4  -1   13.40    7.20
   5   4  -1    6.40    4.10
   5   4  -1    7.10    6.70
  -5  -4   1    4.80    6.10
  -5  -4   1   11.30    5.60
   4   4  -1  273.77    8.10
   4   4  -1  272.57   14.70
   4   4  -1  313.77   14.30
   4   4  -1  266.67    8.00
  -4  -4   1  219.78   19.70
  -4  -4   1  286.77   14.10
  -4  -4   1  280.67   14.10
   3   4  -1   57.09    7.20
   3   4  -1   46.20    6.20
  -3  -4   1   44.90    6.20
  -3  -4   1   56.39    7.10
  -3  -4   1   47.80    7.50
   2   4  -1  168.48    8.50
   2   4  -1  157.48    8.70
  -2  -4   1  163.48    8.80
  -2  -4   1  164.38    8.70
  -2  -4   1  155.08    8.70
  -2  -4   1  160.88    8.30
   1   4  -1  122.39    6.90
   1   4  -1  116.19    6.90
  -1  -4   1  112.59    7.00
  -1  -4   1  122.89    6.80
  -1  -4   1  125.09    7.10
   0   4  -1   73.89    3.80
   0   4  -1   83.79    5.50
   0   4  -1   86.89    5.80
   0   4  -1   84.79    4.70
   0  -4   1   79.09    4.00
   0  -4   1   79.89    5.80
   0  -4   1   78.89    5.80
   0  -4   1   83.29    5.10
  -1   4  -1 3845.02   62.19
  -1   4  -1 3691.53   59.39
  -1   4  -1 3788.52   63.89
   1  -4   1 3769.52   63.09
   1  -4   1 3840.72   62.39
   1  -4   1 3594.44   63.69
   1  -4   1 3703.03   59.49
  -2   4  -1   33.40    4.40
  -2   4  -1   40.30    4.70
   2  -4   1   37.00    4.50
   2  -4   1   46.10    4.80
  -3   4  -1   43.50    5.20
  -3   4  -1   43.70    4.90
  -3   4  -1   40.40    2.90
   3  -4   1   46.50    5.50
   3  -4   1   35.50    4.70
   3  -4   1   35.40    4.60
  -4   4  -1 2211.38   39.40
  -4   4  -1 2276.27   44.90
  -4   4  -1 2303.77   44.30
   4  -4   1 2294.47   44.70
   4  -4   1 2294.37   39.70
   4  -4   1 2227.08   42.90
   4  -4   1 2229.98   45.10
  -5   4  -1    6.30    5.60
  -5   4  -1   -6.70    6.00
  -5   4  -1    4.00    3.40
  -5   4  -1    2.70    3.60
   5  -4   1    8.80    3.30
   5  -4   1    2.80    4.50
   5  -4   1    0.00    3.70
   5  -4   1    4.00    4.10
  -6   4  -1   40.10    7.90
  -6   4  -1   43.30    7.00
  -6   4  -1   39.50    6.20
  -6   4  -1   51.99    7.70
   6  -4   1   44.90    8.10
   6  -4   1   45.90    8.10
   6  -4   1   37.20    7.20
   6  -4   1   39.70    6.60
  -7   4  -1  153.08   13.10
  -7   4  -1  131.19   15.00
  -7   4  -1  133.29   14.90
  -7   4  -1  143.39   13.70
   7  -4   1  132.89   13.50
   7  -4   1  144.99   13.80
   7  -4   1  124.59   15.30
   7  -4   1  137.99   15.50
  -8   4  -1   11.10   11.70
  -8   4  -1    2.20   11.00
  -8   4  -1   34.10   10.60
  -8   4  -1   22.60    9.50
   8  -4   1   22.80   11.60
   8  -4   1   35.80   11.40
   8  -4   1   28.30   11.00
   8  -4   1   24.60   14.60
   7   3  -1   17.00   12.10
  -7  -3   1   10.10   11.10
  -7  -3   1    4.30   12.30
   6   3  -1    9.20    8.40
   6   3  -1   16.70    6.80
   6   3  -1   -5.80    8.00
  -6  -3   1   16.10    7.50
  -6  -3   1   15.00    8.80
  -6  -3   1   19.70    8.60
   5   3  -1    1.70    4.20
   5   3  -1   -1.10    5.60
   5   3  -1   12.00    6.50
  -5  -3   1    7.90    3.90
  -5  -3   1    3.20    5.70
  -5  -3   1    5.50    5.00
  -5  -3   1    2.70    9.20
   4   3  -1  124.59    6.70
   4   3  -1  153.28   10.80
   4   3  -1  161.88   10.10
  -4  -3   1  143.89    6.60
  -4  -3   1  139.29   10.00
  -4  -3   1  150.68   10.40
  -4  -3   1  138.89    9.70
   3   3  -1   44.80    3.70
   3   3  -1   53.59    6.50
   3   3  -1   56.99    6.70
  -3  -3   1   45.10    5.50
  -3  -3   1   50.59    6.20
  -3  -3   1   54.69    6.20
   2   3  -1  174.88    8.20
   2   3  -1  165.08    8.20
  -2  -3   1  173.18    7.80
  -2  -3   1  168.98    8.20
  -2  -3   1  175.08    8.20
   1   3  -1  251.57    8.50
   1   3  -1  238.68    8.70
  -1  -3   1  234.08    8.80
  -1  -3   1  232.28    8.60
  -1  -3   1  236.98    8.60
   0   3  -1   65.89    4.70
   0   3  -1   70.59    4.80
   0   3  -1   71.79    3.90
   0   3  -1   67.09    3.20
   0  -3   1   62.59    4.70
   0  -3   1   66.49    4.10
   0  -3   1   69.39    5.10
   0  -3   1   65.69    3.30
  -1   3  -1   -0.70    1.80
  -1   3  -1    1.60    0.70
  -1   3  -1   -0.40    1.80
   1  -3   1    0.10    0.80
   1  -3   1    0.80    1.80
   1  -3   1    0.20    2.20
  -2   3  -1  158.48    7.00
  -2   3  -1  157.68    4.10
   2  -3   1  166.58    7.20
   2  -3   1  157.48    6.60
   2  -3   1  162.78    4.00
   2  -3   1  172.38    7.30
  -3   3  -1   12.40    3.00
  -3   3  -1   20.30    4.20
  -3   3  -1   15.30    2.70
  -3   3  -1   19.20    2.60
   3  -3   1   22.90    4.10
   3  -3   1   17.50    3.70
   3  -3   1   18.50    2.40
   3  -3   1   24.40    3.60
  -4   3  -1  965.50   22.10
  -4   3  -1  908.31   20.20
  -4   3  -1  913.61   23.10
  -4   3  -1  945.71   22.60
   4  -3   1  922.71   22.20
   4  -3   1  928.31   22.80
   4  -3   1  945.91   23.40
  -5   3  -1    4.70    3.70
  -5   3  -1   -3.90    3.60
  -5   3  -1   -1.30    3.70
  -5   3  -1    7.90    4.30
   5  -3   1   -1.80    3.40
   5  -3   1   -0.80    4.10
   5  -3   1   -1.90    3.50
   5  -3   1    2.10    4.00
  -6   3  -1   75.99    9.80
  -6   3  -1   66.89    9.00
  -6   3  -1   71.29    9.40
  -6   3  -1   77.69    9.70
   6  -3   1   75.09    9.60
   6  -3   1   62.49    8.50
   6  -3   1   82.59    9.40
  -7   3  -1  490.75   20.30
  -7   3  -1  478.75   21.30
  -7   3  -1  479.65   20.60
  -7   3  -1  480.45   21.80
   7  -3   1  477.45   20.80
   7  -3   1  482.75   22.10
   7  -3   1  524.75   21.70
   7  -3   1  459.85   20.70
  -8   3  -1    0.20    9.40
  -8   3  -1    7.20   11.10
  -8   3  -1   -5.10   11.50
  -8   3  -1   10.60   10.90
   8  -3   1   -3.40   11.70
   8  -3   1  -14.90   12.40
   8  -3   1  -12.30   10.20
   8  -3   1    9.60   11.90
   7   2  -1    6.00    9.10
   7   2  -1   21.60   10.30
  -7  -2   1    3.40    9.40
  -7  -2   1   19.00   11.90
  -7  -2   1   -4.30   11.00
  -7  -2   1    4.10    8.00
   6   2  -1  258.37   15.60
   6   2  -1  185.88   15.20
   6   2  -1  187.58   12.70
   6   2  -1  184.68   15.20
  -6  -2   1  187.88   11.60
  -6  -2   1  197.98   15.50
  -6  -2   1  204.88   15.00
  -6  -2   1  219.28   15.90
   5   2  -1   82.99   10.40
   5   2  -1   78.79    9.60
   5   2  -1   77.39    9.10
   5   2  -1   90.39    8.30
  -5  -2   1   89.19    7.70
  -5  -2   1   82.89   15.40
  -5  -2   1   76.29   10.00
  -5  -2   1   83.79   11.00
   4   2  -1   12.10    4.10
   4   2  -1   14.80    4.10
   4   2  -1    6.20    3.40
   4   2  -1   10.50    3.40
  -4  -2   1   17.70    4.50
  -4  -2   1    8.70    3.70
  -4  -2   1   15.40    3.30
  -4  -2   1    9.40    4.00
   3   2  -1  681.43   18.10
   3   2  -1  693.83   18.50
   3   2  -1  692.53   18.10
   3   2  -1  692.43   14.60
  -3  -2   1  711.83   14.70
  -3  -2   1  686.13   18.80
  -3  -2   1  688.63   17.80
  -3  -2   1  683.43   17.80
   2   2  -1   66.49    5.10
   2   2  -1   69.99    5.40
   2   2  -1   63.19    3.10
  -2  -2   1   69.59    4.90
  -2  -2   1   64.29    3.10
  -2  -2   1   60.69    5.20
  -2  -2   1   71.79    5.20
   1   2  -1   58.79    4.50
   1   2  -1   57.19    4.30
  -1  -2   1   56.79    4.40
  -1  -2   1   55.99    4.20
  -1  -2   1   56.99    4.50
   0   2  -1  306.07    7.80
   0   2  -1  298.57    6.70
   0   2  -1  315.77    7.80
   0  -2   1  299.37    7.80
   0  -2   1  299.17    6.80
   0  -2   1  306.47    7.60
   0  -2   1  299.37    6.20
  -1   2  -1  193.78    5.90
  -1   2  -1  189.18    6.00
   1  -2   1  186.98    5.90
   1  -2   1  181.88    6.00
  -2   2  -1  174.08    6.40
  -2   2  -1  162.08    6.40
  -2   2  -1  164.58    6.80
  -2   2  -1  172.18    5.30
   2  -2   1  164.08    6.90
   2  -2   1  164.48    5.00
   2  -2   1  168.58    6.80
   2  -2   1  173.68    6.60
  -3   2  -1   18.40    2.90
  -3   2  -1   10.60    2.70
  -3   2  -1   29.70    3.80
  -3   2  -1   16.70    2.90
   3  -2   1   19.60    3.20
   3  -2   1   16.80    3.20
   3  -2   1   14.90    2.90
   3  -2   1   15.10    2.80
  -4   2  -1  135.39    7.60
  -4   2  -1  152.58    8.80
  -4   2  -1  136.29    7.60
  -4   2  -1  140.09    8.00
   4  -2   1  128.49    8.30
   4  -2   1  140.99    8.20
   4  -2   1  139.89    8.10
   4  -2   1  141.89    7.60
  -5   2  -1   81.19    8.30
  -5   2  -1   85.89    8.70
  -5   2  -1   87.09    8.40
  -5   2  -1   96.49    8.20
   5  -2   1   98.89    8.40
   5  -2   1   90.79    9.20
   5  -2   1  103.19   12.10
   5  -2   1   87.09    8.10
  -6   2  -1   -0.60    5.20
  -6   2  -1   10.90    5.40
  -6   2  -1   -0.30    5.30
  -6   2  -1   -6.70    5.10
   6  -2   1   -1.50    5.10
   6  -2   1    6.30    5.90
   6  -2   1    1.30    5.40
   6  -2   1    1.10    5.30
  -7   2  -1   22.50    8.50
  -7   2  -1   15.80    8.20
  -7   2  -1   26.70    8.10
  -7   2  -1   12.00    7.40
   7  -2   1   25.80    9.00
   7  -2   1   22.30    9.40
   7  -2   1   18.20    9.40
   7  -2   1   -0.50    7.80
  -8   2  -1   -1.50   10.70
  -8   2  -1   -2.80   11.60
  -8   2  -1  -13.10   10.40
  -8   2  -1   18.00   12.40
   8  -2   1    7.50   13.40
   8  -2   1  -13.20   12.10
   8  -2   1    4.80   11.30
   8  -2   1   -2.40   12.00
   7   1  -1   20.80    9.50
   7   1  -1   -4.90    9.60
   7   1  -1   11.10    8.50
   7   1  -1    1.60    9.00
  -7  -1   1   28.80    9.30
  -7  -1   1    1.10    7.60
  -7  -1   1   24.80    9.70
  -7  -1   1   24.20   10.00
   6   1  -1   58.59    8.40
   6   1  -1   83.29   10.80
   6   1  -1   81.29   10.80
   6   1  -1   67.89    9.30
  -6  -1   1   68.19    9.10
  -6  -1   1   53.29    8.30
  -6  -1   1   78.49    9.40
  -6  -1   1   78.79    9.80
   5   1  -1   88.89    9.00
   5   1  -1   69.29    8.80
   5   1  -1   92.79   10.10
   5   1  -1   96.59    8.30
  -5  -1   1   86.59    9.80
  -5  -1   1   98.69    9.50
  -5  -1   1   93.59    9.70
  -5  -1   1   86.89    8.00
   4   1  -1    4.70    3.10
   4   1  -1    4.20    3.70
   4   1  -1    0.70    3.20
   4   1  -1   -2.30    2.80
  -4  -1   1   -0.70    2.90
  -4  -1   1   -3.00    3.10
  -4  -1   1    3.40    3.10
  -4  -1   1   -1.70    3.20
   3   1  -1 1363.06   28.10
   3   1  -1 1363.46   25.70
   3   1  -1 1383.06   28.70
   3   1  -1 1367.26   27.80
  -3  -1   1 1376.06   28.10
  -3  -1   1 1339.57   33.40
  -3  -1   1 1325.27   28.60
  -3  -1   1 1350.36   25.40
   2   1  -1    0.70    2.30
   2   1  -1    1.60    2.10
   2   1  -1   -2.90    1.90
   2   1  -1   -0.10    1.50
  -2  -1   1   -0.10    2.00
  -2  -1   1    0.20    1.80
  -2  -1   1   -0.60    1.90
  -2  -1   1    1.50    1.50
   1   1  -1   74.19    3.60
   1   1  -1   75.19    3.80
   1   1  -1   79.79    4.00
   1   1  -1   75.09    2.40
  -1  -1   1   77.09    4.00
  -1  -1   1   79.69    3.90
  -1  -1   1   73.29    3.50
  -1  -1   1   73.39    2.40
  -1   1  -1   11.10    1.40
  -1   1  -1   10.60    1.70
  -1   1  -1   10.70    1.80
   1  -1   1   11.20    1.80
   1  -1   1    7.60    1.50
   1  -1   1    9.00    1.50
   1  -1   1   10.80    1.30
  -2   1  -1    5.20    2.00
  -2   1  -1    3.90    2.10
  -2   1  -1    4.70    2.30
  -2   1  -1    3.20    2.00
   2  -1   1    4.80    1.90
   2  -1   1    6.50    2.50
   2  -1   1    5.80    2.30
   2  -1   1    5.20    2.10
  -3   1  -1  563.24   14.30
  -3   1  -1  553.14   14.00
  -3   1  -1  553.94   14.50
  -3   1  -1  543.35   14.50
   3  -1   1  546.65   14.00
   3  -1   1  556.44   14.00
   3  -1   1  555.34   14.60
   3  -1   1  536.35   14.70
  -4   1  -1  124.19    7.90
  -4   1  -1  112.79    7.40
  -4   1  -1  111.59    7.70
  -4   1  -1  118.59    7.60
   4  -1   1  121.29    8.30
   4  -1   1  105.79    7.70
   4  -1   1  113.09    7.30
   4  -1   1  119.29    7.60
  -5   1  -1   45.50    6.40
  -5   1  -1   39.60    5.80
  -5   1  -1   39.70    5.70
  -5   1  -1   38.00    6.20
   5  -1   1   55.09    7.00
   5  -1   1   39.50    6.00
   5  -1   1   42.60    6.90
   5  -1   1   26.50    9.00
  -6   1  -1    9.80    6.00
  -6   1  -1    1.70    5.80
  -6   1  -1    2.80    6.20
  -6   1  -1    4.40    5.30
   6  -1   1   -2.50    6.00
   6  -1   1   -6.10    5.40
   6  -1   1    8.00    6.70
   6  -1   1    7.80    6.00
  -7   1  -1   80.49   10.40
  -7   1  -1   49.70    9.90
  -7   1  -1   91.59   11.30
  -7   1  -1   83.19   11.30
   7  -1   1   64.09   10.80
   7  -1   1   78.59   10.70
   7  -1   1   74.19   11.70
   7  -1   1   75.79   11.90
   7   0  -1   18.90    9.20
   7   0  -1   20.60    9.20
   7   0  -1   -2.70    7.80
   7   0  -1   15.70    8.90
  -7   0   1   21.00    7.80
  -7   0   1   13.50    7.70
  -7   0   1   10.50    7.80
  -7   0   1   17.20    8.20
   6   0  -1   60.59   10.20
   6   0  -1   72.59    8.80
   6   0  -1   63.69    8.70
   6   0  -1   71.99    8.90
  -6   0   1   58.39    8.30
  -6   0   1   66.79    7.80
  -6   0   1   72.19    8.30
  -6   0   1   71.39    8.80
   5   0  -1  638.04   19.70
   5   0  -1  662.33   20.40
   5   0  -1  658.33   20.40
   5   0  -1  640.94   18.80
  -5   0   1  657.53   18.70
  -5   0   1  678.13   21.00
  -5   0   1  680.73   19.40
   4   0  -1   73.19    6.50
   4   0  -1   89.79    6.90
   4   0  -1   82.59    7.20
   4   0  -1   75.99    6.70
  -4   0   1   84.59    6.40
  -4   0   1   83.99    6.70
  -4   0   1   86.89    7.20
  -4   0   1   94.09    6.70
   3   0  -1   11.30    3.10
   3   0  -1   17.30    3.20
   3   0  -1   14.90    3.10
   3   0  -1   12.40    3.20
  -3   0   1   18.70    3.50
  -3   0   1   14.10    2.80
  -3   0   1   17.40    3.00
   2   0  -1   33.60    3.70
   2   0  -1   29.90    4.00
   2   0  -1   33.10    3.70
   2   0  -1   29.50    3.50
  -2   0   1   38.20    4.20
  -2   0   1   29.00    3.20
  -2   0   1   32.70    4.00
  -2   0   1   27.50    3.50
   1   0  -1   -9.60    0.90
   1   0  -1   -8.20    1.40
  -1   0   1  -10.00    0.80
  -1   0   1   -8.20    1.50
  -1   0   1   -9.30    1.30
  -1   0  -1    3.60    1.40
  -1   0  -1    5.00    1.10
  -1   0  -1    3.50    1.60
  -1   0  -1    4.10    1.60
   1   0   1    1.90    1.40
   1   0   1    2.80    1.30
   1   0   1    3.70    1.30
  -2   0  -1   60.99    5.00
  -2   0  -1   61.99    4.50
  -2   0  -1   66.69    4.90
  -2   0  -1   62.09    3.90
   2   0   1   60.79    4.60
   2   0   1   66.39    4.30
   2   0   1   58.49    4.00
   2   0   1   58.19    5.20
  -3   0  -1 3879.61   66.19
  -3   0  -1 3850.61   64.79
  -3   0  -1 3797.02   66.09
  -3   0  -1 3859.11   64.49
   3   0   1 3834.42   66.09
   3   0   1 3747.83   64.39
   3   0   1 3686.53   65.89
   3   0   1 3827.22   64.59
  -4   0  -1   92.69    7.40
  -4   0  -1   82.69    7.80
  -4   0  -1   90.79    7.20
  -4   0  -1   79.39    7.20
   4   0   1   88.29    7.10
   4   0   1   87.09    7.30
   4   0   1   98.19    8.50
   4   0   1   81.99    7.10
  -5   0  -1   14.40    4.80
  -5   0  -1   13.10    5.20
  -5   0  -1   13.90    5.20
  -5   0  -1   19.50    5.10
   5   0   1   17.50    6.40
   5   0   1   11.40    5.00
   5   0   1   13.20    5.00
   5   0   1   22.80    5.20
  -6   0  -1  371.66   16.70
  -6   0  -1  356.86   16.30
  -6   0  -1  386.76   18.60
  -6   0  -1  379.26   17.70
   6   0   1  378.56   16.80
   6   0   1  387.46   16.80
   6   0   1  360.56   19.10
   6   0   1  358.36   18.20
  -7   0  -1    7.80    8.30
  -7   0  -1   12.70    9.40
  -7   0  -1   18.00    9.40
  -7   0  -1   21.10    9.50
   7   0   1    1.50   10.50
   7   0   1   18.10    9.40
   7   0   1   12.40    9.60
   7   0   1    7.30    8.20
   8  -1  -1    7.60   12.30
   8  -1  -1   11.90   11.90
   8  -1  -1   18.30   12.50
   8  -1  -1   -9.30   10.80
  -8   1   1   17.30   12.00
  -8   1   1   -7.20   10.40
  -8   1   1    4.20   11.70
  -8   1   1  -20.50   11.20
   7  -1  -1   37.70    9.60
   7  -1  -1   36.00    9.90
   7  -1  -1   14.30   10.00
   7  -1  -1   39.20    8.90
  -7   1   1   45.80    8.40
  -7   1   1   45.60    8.80
  -7   1   1   33.10    7.60
  -7   1   1   53.69   16.00
   6  -1  -1   55.59    8.30
   6  -1  -1   61.29    8.40
   6  -1  -1   74.19    8.70
   6  -1  -1   65.29    8.30
  -6   1   1   53.89    7.10
  -6   1   1   50.49    7.80
  -6   1   1   74.19    9.00
  -6   1   1   58.39    7.70
   5  -1  -1   60.99    8.00
   5  -1  -1   64.39    8.30
   5  -1  -1   62.39    7.20
   5  -1  -1   70.39    8.20
  -5   1   1   62.29    7.90
  -5   1   1   71.79    7.30
  -5   1   1   66.39    8.10
  -5   1   1   70.39    7.20
   4  -1  -1    4.40    3.00
   4  -1  -1    2.10    3.00
   4  -1  -1    1.90    2.80
   4  -1  -1    2.30    2.70
  -4   1   1    5.90    2.70
  -4   1   1    1.20    2.40
  -4   1   1    3.00    2.70
  -4   1   1   -2.50    2.80
   3  -1  -1   34.30    4.70
   3  -1  -1   31.30    3.90
   3  -1  -1   36.00    4.40
   3  -1  -1   36.40    4.00
  -3   1   1   32.20    3.50
  -3   1   1   29.30    4.40
  -3   1   1   39.80    4.70
  -3   1   1   33.80    4.50
   2  -1  -1  989.80   18.00
   2  -1  -1 1015.40   19.20
   2  -1  -1 1010.00   20.00
  -2   1   1 1009.60   18.00
  -2   1   1 1017.80   20.10
  -2   1   1  981.30   20.10
  -2   1   1  983.50   19.20
   1  -1  -1  315.37    7.60
   1  -1  -1  313.17    7.60
  -1   1   1  291.57    7.40
  -1   1   1  316.57    7.70
  -1   1   1  322.47    6.90
   0  -1  -1    0.40    0.80
   0  -1  -1    0.10    0.80
   0  -1  -1    1.20    1.30
   0   1   1    3.20    1.40
   0   1   1    1.70    1.10
   0   1   1    0.10    0.80
   0   1   1    2.80    0.80
  -1  -1  -1  471.95    9.70
  -1  -1  -1  467.95   11.40
  -1  -1  -1  457.25   11.30
   1   1   1  482.45   11.50
   1   1   1  472.95   11.70
   1   1   1  463.65    9.90
  -2  -1  -1    0.70    1.70
  -2  -1  -1    0.30    2.10
  -2  -1  -1    1.70    1.80
  -2  -1  -1    0.80    2.00
   2   1   1    0.00    2.50
   2   1   1    2.90    2.30
   2   1   1   -1.10    1.70
   2   1   1   -0.40    1.50
  -3  -1  -1  212.88    8.50
  -3  -1  -1  210.08    9.20
  -3  -1  -1  218.48    9.80
  -3  -1  -1  212.68    8.10
   3   1   1  217.38    8.60
   3   1   1  216.78   10.10
   3   1   1  226.58    9.70
   3   1   1  219.08    8.20
  -4  -1  -1  177.88    8.80
  -4  -1  -1  156.48    9.80
  -4  -1  -1  174.88    9.20
  -4  -1  -1  152.68    9.60
   4   1   1  148.09   10.10
   4   1   1  167.78    8.70
   4   1   1  169.78    9.20
   4   1   1  118.39   13.60
  -5  -1  -1   25.70    5.60
  -5  -1  -1   23.40    5.60
  -5  -1  -1   24.30    5.60
  -5  -1  -1   27.40    6.30
   5   1   1   23.10    7.00
   5   1   1   24.40    5.90
   5   1   1   25.60    5.30
   5   1   1   30.60    5.60
  -6  -1  -1  433.86   19.60
  -6  -1  -1  438.76   17.70
  -6  -1  -1  400.46   19.80
  -6  -1  -1  447.96   18.90
   6   1   1  420.76   17.70
   6   1   1  433.96   18.00
   6   1   1  411.36   21.20
   6   1   1  424.96   20.70
  -7  -1  -1   20.60   10.00
  -7  -1  -1    6.70    8.90
  -7  -1  -1   -8.70   10.00
  -7  -1  -1    3.50   10.70
   7   1   1    0.50    8.90
   7   1   1    5.40   11.70
   7   1   1   -7.00   10.10
   8  -2  -1   23.70   11.20
   8  -2  -1    1.40   12.00
   8  -2  -1    4.70   10.80
   8  -2  -1    3.60   10.20
  -8   2   1    2.30   10.40
  -8   2   1    7.00   10.70
  -8   2   1    7.90    9.70
  -8   2   1   14.40   10.50
   7  -2  -1  122.09   14.20
   7  -2  -1  116.99   14.70
   7  -2  -1  132.79   13.80
   7  -2  -1  104.89   11.50
  -7   2   1  139.49   13.50
  -7   2   1   99.99   13.10
  -7   2   1  113.19   13.10
  -7   2   1  116.79   12.80
   6  -2  -1   27.40    7.40
   6  -2  -1   22.40    6.10
   6  -2  -1   18.90    6.00
   6  -2  -1   22.00    6.20
  -6   2   1   26.80    6.60
  -6   2   1   22.30    6.30
  -6   2   1   25.70    6.70
  -6   2   1   27.20    6.10
   5  -2  -1    0.60    4.00
   5  -2  -1    5.00    5.80
   5  -2  -1   -1.90    3.90
   5  -2  -1    7.90    3.80
  -5   2   1    6.00    4.60
  -5   2   1    2.60    4.20
  -5   2   1    0.20    4.00
  -5   2   1    3.10    3.40
   4  -2  -1  751.42   19.50
   4  -2  -1  754.62   20.00
   4  -2  -1  758.12   17.70
   4  -2  -1  762.32   18.40
  -4   2   1  723.73   19.50
  -4   2   1  751.72   18.30
  -4   2   1  761.12   19.50
  -4   2   1  738.83   17.40
   3  -2  -1  126.19    5.50
   3  -2  -1  125.89    6.80
   3  -2  -1  123.49    5.70
   3  -2  -1  120.49    8.00
  -3   2   1  118.99    5.90
  -3   2   1  124.39    6.90
  -3   2   1  117.49    5.30
  -3   2   1  126.09    6.80
   2  -2  -1  180.28    7.30
   2  -2  -1  173.88    5.40
   2  -2  -1  185.38    7.40
  -2   2   1  180.28    5.90
  -2   2   1  179.28    7.40
  -2   2   1  170.38    7.20
   1  -2  -1  444.16    9.30
   1  -2  -1  420.26   10.40
   1  -2  -1  435.76    9.30
   1  -2  -1  421.66   10.40
  -1   2   1  427.26   10.30
  -1   2   1  438.76   10.60
  -1   2   1  441.46    9.30
  -1   2   1  443.86    9.30
   0  -2  -1  100.29    4.90
   0  -2  -1  106.69    5.10
   0  -2  -1  104.79    4.60
   0  -2  -1  104.59    4.30
   0   2   1   98.09    5.10
   0   2   1  102.69    4.50
   0   2   1   99.29    4.40
   0   2   1   96.79    4.70
  -1  -2  -1  131.69    6.60
  -1  -2  -1  135.69    5.60
  -1  -2  -1  131.59    7.00
   1   2   1  140.19    6.70
   1   2   1  132.09    7.00
   1   2   1  139.89    5.10
  -2  -2  -1   27.60    3.50
  -2  -2  -1   37.80    4.80
  -2  -2  -1   34.90    4.70
   2   2   1   36.00    3.60
   2   2   1   25.80    4.10
   2   2   1   35.90    4.70
  -3  -2  -1  329.87   12.30
  -3  -2  -1  324.87   12.80
  -3  -2  -1  315.37   10.90
   3   2   1  310.87   12.80
   3   2   1  324.17   12.40
   3   2   1  329.07    9.90
  -4  -2  -1  100.19    8.20
  -4  -2  -1   99.09    8.50
  -4  -2  -1  108.99    9.20
   4   2   1  102.59    8.20
   4   2   1   86.39    9.30
   4   2   1  109.99    7.40
  -5  -2  -1   16.30    5.80
  -5  -2  -1   -4.80    5.50
  -5  -2  -1   12.00    7.30
   5   2   1    8.60    6.10
   5   2   1   14.90    6.10
   5   2   1    8.80    5.20
  -6  -2  -1   15.30    7.80
  -6  -2  -1    8.10    7.50
  -6  -2  -1   -0.30    7.60
   6   2   1    1.70    7.20
   6   2   1   13.50    8.40
   6   2   1   18.30    8.80
  -7  -2  -1   42.00   11.90
  -7  -2  -1    8.20   11.60
   7   2   1   22.50   11.10
   7   2   1    9.90   12.20
   8  -3  -1   18.10   10.70
   8  -3  -1   37.90   11.00
   8  -3  -1   18.70   12.20
   8  -3  -1   18.30   10.30
  -8   3   1   17.80   10.90
  -8   3   1    9.30    9.40
  -8   3   1   16.70   10.20
  -8   3   1   17.50    9.80
   7  -3  -1   -3.60    6.50
   7  -3  -1    7.70    6.70
   7  -3  -1    4.40    6.70
   7  -3  -1    4.60    7.70
  -7   3   1   -8.60    6.10
  -7   3   1    4.40    6.20
  -7   3   1    4.80    7.00
  -7   3   1   14.30    6.20
   6  -3  -1  386.26   15.40
   6  -3  -1  402.96   15.40
   6  -3  -1  365.36   16.40
   6  -3  -1  382.26   17.10
  -6   3   1  392.26   16.60
  -6   3   1  351.46   15.10
  -6   3   1  369.86   16.70
  -6   3   1  380.36   14.50
   5  -3  -1   16.40    4.80
   5  -3  -1    5.10    5.10
   5  -3  -1   13.70    4.30
   5  -3  -1   15.10    4.20
  -5   3   1   14.00    4.00
  -5   3   1    6.90    4.20
  -5   3   1   16.10    4.10
  -5   3   1   13.70    4.30
   4  -3  -1  595.54   15.00
   4  -3  -1  609.54   17.50
   4  -3  -1  600.34   15.40
   4  -3  -1  610.54   17.80
  -4   3   1  605.14   15.30
  -4   3   1  615.34   15.10
  -4   3   1  619.94   17.70
  -4   3   1  596.04   17.60
   3  -3  -1    7.80    2.90
   3  -3  -1    1.90    2.20
   3  -3  -1    2.00    2.00
  -3   3   1    3.50    2.20
  -3   3   1    1.20    2.80
  -3   3   1    3.80    2.30
   2  -3  -1    5.70    2.60
   2  -3  -1    0.90    2.20
  -2   3   1    5.80    1.70
  -2   3   1    1.20    2.30
  -2   3   1    3.60    2.30
   1  -3  -1 2779.82   47.30
   1  -3  -1 2676.43   45.50
   1  -3  -1 2771.42   46.40
   1  -3  -1 2752.82   47.10
  -1   3   1 2776.42   47.00
  -1   3   1 2803.62   47.40
  -1   3   1 2751.02   46.20
  -1   3   1 2691.93   45.40
   0  -3  -1  230.28    7.90
   0  -3  -1  231.78    8.10
   0  -3  -1  242.78    8.50
   0  -3  -1  237.58    7.20
   0   3   1  226.38    7.10
   0   3   1  222.78    8.20
   0   3   1  236.78    7.70
   0   3   1  244.88    7.90
  -1  -3  -1   54.29    4.50
  -1  -3  -1   53.09    5.60
  -1  -3  -1   51.69    4.90
   1   3   1   55.59    4.10
   1   3   1   51.99    5.00
   1   3   1   49.30    5.30
  -2  -3  -1  972.00   23.40
  -2  -3  -1  960.40   21.30
  -2  -3  -1  986.80   21.60
  -2  -3  -1  956.30   23.20
   2   3   1  942.51   19.00
   2   3   1 1008.00   23.90
   2   3   1  965.10   23.70
   2   3   1  983.80   19.10
  -3  -3  -1    6.70    3.40
  -3  -3  -1   13.80    5.10
  -3  -3  -1    8.80    3.90
   3   3   1   17.30    4.30
   3   3   1   15.00    4.10
   3   3   1   10.60    2.90
  -4  -3  -1    5.70    3.90
  -4  -3  -1    6.30    4.30
  -4  -3  -1    4.80    4.40
   4   3   1    1.90    4.70
   4   3   1   -1.20    4.40
  -5  -3  -1   28.70    6.90
  -5  -3  -1   46.40    7.60
  -5  -3  -1   24.60    6.70
   5   3   1   27.80    5.80
   5   3   1   24.20    8.20
   5   3   1   27.90    7.10
  -6  -3  -1   80.69   12.40
  -6  -3  -1   87.39   11.10
  -6  -3  -1   87.69   11.60
   6   3   1   80.19    9.60
   6   3   1   67.89   11.90
   8  -4  -1  -16.80    9.00
   8  -4  -1   17.90   10.00
   8  -4  -1   11.40   12.10
   8  -4  -1    8.00    9.80
  -8   4   1   12.30    9.30
  -8   4   1    7.70    9.00
  -8   4   1   13.60   10.30
  -8   4   1    0.70   10.60
   7  -4  -1   -0.40    6.40
   7  -4  -1    9.00    7.80
   7  -4  -1   -5.00    6.10
   7  -4  -1   -7.00    6.50
  -7   4   1   -2.90    7.00
  -7   4   1   12.30    6.70
  -7   4   1    3.20    6.60
  -7   4   1    0.20    6.70
   6  -4  -1  516.75   17.20
   6  -4  -1  510.25   19.90
   6  -4  -1  531.25   20.10
  -6   4   1  535.25   19.70
  -6   4   1  523.35   17.40
  -6   4   1  519.05   20.10
   5  -4  -1   13.90    5.20
   5  -4  -1   17.30    4.90
   5  -4  -1   12.50    3.80
  -5   4   1   13.00    4.10
  -5   4   1   15.10    4.90
  -5   4   1   10.40    3.70
   4  -4  -1   34.40    5.20
   4  -4  -1   47.90    5.20
   4  -4  -1   32.40    4.90
  -4   4   1   44.30    5.80
  -4   4   1   43.90    5.80
  -4   4   1   40.00    4.70
   3  -4  -1 1707.23   35.10
   3  -4  -1 1648.83   31.40
   3  -4  -1 1753.22   35.30
  -3   4   1 1757.12   34.80
  -3   4   1 1709.13   30.50
  -3   4   1 1752.62   35.00
  -3   4   1 1691.43   30.40
   2  -4  -1   29.50    3.40
   2  -4  -1   23.30    4.20
   2  -4  -1   34.60    4.60
   2  -4  -1   28.30    3.70
  -2   4   1   25.20    3.60
  -2   4   1   26.90    3.10
  -2   4   1   29.00    4.20
   1  -4  -1  651.43   15.40
   1  -4  -1  638.04   15.90
   1  -4  -1  646.64   14.50
   1  -4  -1  638.64   15.20
  -1   4   1  654.83   14.50
  -1   4   1  627.64   15.20
  -1   4   1  649.24   15.90
  -1   4   1  661.13   15.40
   0  -4  -1  221.88    8.50
   0  -4  -1  204.08    8.30
   0  -4  -1  213.78    7.40
   0  -4  -1  214.18    8.80
   0   4   1  208.78    8.80
   0   4   1  204.48    8.00
   0   4   1  206.18    7.30
   0   4   1  205.78    8.00
  -1  -4  -1   47.00    5.60
  -1  -4  -1   47.20    5.50
  -1  -4  -1   50.39    6.10
   1   4   1   47.50    5.30
   1   4   1   46.30    4.30
   1   4   1   43.70    5.60
  -2  -4  -1 1472.35   33.30
  -2  -4  -1 1497.05   31.40
  -2  -4  -1 1566.64   34.10
  -2  -4  -1 1549.05   31.40
   2   4   1 1457.75   27.20
   2   4   1 1506.85   33.70
   2   4   1 1554.14   33.70
   2   4   1 1491.05   27.60
  -3  -4  -1    8.40    4.40
  -3  -4  -1    8.80    4.00
  -3  -4  -1   -3.90    4.10
  -3  -4  -1    6.60    4.40
   3   4   1   10.00    4.70
   3   4   1    8.30    3.30
   3   4   1    2.10    2.60
   3   4   1   -1.50    4.10
  -4  -4  -1   79.89    8.90
  -4  -4  -1   64.89    9.00
  -4  -4  -1   86.09    9.90
  -4  -4  -1   72.89    9.10
   4   4   1   79.99    7.10
   4   4   1   87.29   10.20
   4   4   1   75.39    7.80
   4   4   1  102.69   10.30
  -5  -4  -1  370.46   19.50
  -5  -4  -1  452.55   19.60
  -5  -4  -1  438.96   18.80
   5   4   1  414.46   18.70
   5   4   1  431.16   14.30
   5   4   1  419.46   15.00
   5   4   1  403.66   20.50
  -6  -4  -1   13.90   10.20
  -6  -4  -1    5.20    9.90
  -6  -4  -1   19.30   11.10
   6   4   1    8.00    8.10
   6   4   1   29.50   11.40
   8  -5  -1   34.30   10.10
   8  -5  -1   41.00   19.10
   8  -5  -1   41.80    9.90
  -8   5   1   45.40   10.80
  -8   5   1   38.60   11.40
  -8   5   1   19.50   11.90
   7  -5  -1   35.00    8.20
   7  -5  -1   43.90    9.10
   7  -5  -1   30.90    9.10
  -7   5   1   30.10    7.50
  -7   5   1   31.60    6.90
  -7   5   1   28.50    8.80
   6  -5  -1   15.20    5.40
   6  -5  -1    8.00    5.40
   6  -5  -1   16.30    5.60
  -6   5   1   23.40    5.60
  -6   5   1   17.10    6.00
  -6   5   1    8.00    4.60
   5  -5  -1   75.19    8.50
   5  -5  -1   79.99    8.50
   5  -5  -1   80.99    7.50
  -5   5   1   80.79    7.10
  -5   5   1   79.19    8.20
  -5   5   1   70.39    8.20
   4  -5  -1   13.90    4.20
   4  -5  -1   17.30    3.70
   4  -5  -1   14.90    3.80
  -4   5   1   18.60    3.40
  -4   5   1   17.80    3.00
  -4   5   1   26.10    5.00
  -4   5   1   15.70    4.20
   3  -5  -1  545.35   16.50
   3  -5  -1  538.45   16.60
   3  -5  -1  531.25   16.10
  -3   5   1  534.35   12.30
  -3   5   1  558.64   16.50
  -3   5   1  534.35   16.40
   2  -5  -1   68.49    4.70
   2  -5  -1   66.19    5.80
   2  -5  -1   69.59    6.40
  -2   5   1   76.59    4.60
  -2   5   1   77.49    5.50
  -2   5   1   73.59    6.30
   1  -5  -1  163.18    8.20
   1  -5  -1  165.38    7.30
   1  -5  -1  166.78    7.90
   1  -5  -1  169.18    8.00
  -1   5   1  165.78    8.10
  -1   5   1  178.08    7.20
  -1   5   1  174.68    8.10
  -1   5   1  166.58    7.90
   0  -5  -1 1114.19   24.40
   0  -5  -1 1063.99   22.00
   0  -5  -1 1083.99   25.10
   0  -5  -1 1071.39   24.40
   0   5   1 1074.89   22.20
   0   5   1 1082.49   25.10
   0   5   1 1085.19   24.30
   0   5   1 1091.29   24.10
  -1  -5  -1    3.10    3.10
  -1  -5  -1    0.20    3.20
  -1  -5  -1    2.80    3.30
   1   5   1    4.20    3.30
   1   5   1    5.20    3.70
   1   5   1    4.20    2.70
  -2  -5  -1   39.50    6.10
  -2  -5  -1   34.70    5.90
  -2  -5  -1   35.60    5.40
  -2  -5  -1   36.20    5.80
   2   5   1   34.40    5.10
   2   5   1   30.70    3.40
   2   5   1   30.10    3.80
   2   5   1   30.10    5.50
  -3  -5  -1  193.18   12.10
  -3  -5  -1  219.48   13.80
  -3  -5  -1  189.28   12.00
  -3  -5  -1  203.88   11.80
   3   5   1  185.28   14.90
   3   5   1  194.78    7.50
   3   5   1  217.38   12.60
   3   5   1  196.88    8.30
  -4  -5  -1   24.30    6.70
  -4  -5  -1   37.80    7.40
  -4  -5  -1   30.50    7.40
  -4  -5  -1   29.30    6.70
   4   5   1   27.70    5.30
   4   5   1   25.00    6.90
   4   5   1   29.60    7.80
   4   5   1   33.30    4.30
  -5  -5  -1  129.09   15.90
  -5  -5  -1   73.99   11.30
  -5  -5  -1   92.59   11.40
  -5  -5  -1   95.59   12.20
   5   5   1   90.69   13.00
   5   5   1   78.69    8.90
   5   5   1  117.09   10.30
   8  -6  -1   11.70   10.80
   8  -6  -1   19.50   10.30
  -8   6   1   27.60   11.20
  -8   6   1   28.40    8.50
   7  -6  -1    4.90    7.00
   7  -6  -1   -4.20    7.60
   7  -6  -1    7.50    6.70
  -7   6   1    7.50    5.60
  -7   6   1    6.70    6.70
  -7   6   1    1.30    8.20
   6  -6  -1    6.10    5.20
   6  -6  -1    1.90    5.10
  -6   6   1   -7.00    5.10
  -6   6   1    2.10    5.30
  -6   6   1   -9.30    4.00
  -6   6   1   -4.50    3.90
   5  -6  -1  258.77   13.30
   5  -6  -1  253.97   14.10
   5  -6  -1  271.17   11.60
  -5   6   1  258.97   13.00
  -5   6   1  260.27    9.40
  -5   6   1  258.17   13.00
  -5   6   1  258.27    9.50
   4  -6  -1   87.29    7.00
   4  -6  -1   78.09    8.10
   4  -6  -1   81.99    7.80
  -4   6   1   91.39    8.30
  -4   6   1   71.59    7.90
  -4   6   1   84.29    5.30
  -4   6   1   83.09    5.70
   3  -6  -1   17.10    3.90
   3  -6  -1   17.00    3.70
   3  -6  -1   20.30    4.80
  -3   6   1   22.70    4.20
  -3   6   1   17.80    3.00
  -3   6   1   14.70    4.20
   2  -6  -1  339.57   12.70
   2  -6  -1  351.36   10.40
   2  -6  -1  347.07   12.20
   2  -6  -1  344.87   12.80
  -2   6   1  343.77   10.40
  -2   6   1  326.67   12.50
  -2   6   1  357.06   12.70
   1  -6  -1   36.20    5.10
   1  -6  -1   49.70    6.30
   1  -6  -1   42.80    5.60
   1  -6  -1   35.90    5.00
  -1   6   1   44.90    5.20
  -1   6   1   40.10    5.50
  -1   6   1   44.40    5.70
  -1   6   1   48.40    5.30
   0  -6  -1   13.30    3.90
   0  -6  -1   12.70    4.00
   0  -6  -1    7.10    3.80
   0  -6  -1   12.40    3.60
   0   6   1   10.60    3.70
   0   6   1   12.60    3.60
   0   6   1   14.20    3.80
   0   6   1    8.70    4.10
  -1  -6  -1  123.69    9.30
  -1  -6  -1  123.39    9.40
  -1  -6  -1  119.09    9.50
   1   6   1  120.09    9.70
   1   6   1  112.49    6.90
   1   6   1   96.69   15.00
  -2  -6  -1   58.69    7.10
  -2  -6  -1   53.09    8.10
  -2  -6  -1   63.29    7.70
  -2  -6  -1   62.29    8.10
   2   6   1   55.39    7.50
   2   6   1   55.19    5.20
   2   6   1   65.59    5.80
   2   6   1   92.89    9.30
  -3  -6  -1    4.60    6.00
  -3  -6  -1    3.30    5.90
  -3  -6  -1   13.20    5.70
  -3  -6  -1   10.50    6.20
   3   6   1   12.60    3.70
   3   6   1    9.40    6.30
   3   6   1    1.50    6.20
   3   6   1    7.70    3.20
  -4  -6  -1    3.00    7.50
  -4  -6  -1    4.50    7.40
  -4  -6  -1    2.20    7.80
  -4  -6  -1    5.80    7.30
   4   6   1   16.10    8.00
   4   6   1   13.50    8.40
  -5  -6  -1   33.30   10.90
  -5  -6  -1   51.09   11.60
  -5  -6  -1   59.19   11.80
   5   6   1   36.40   13.20
   8  -7  -1   -1.80    9.40
   8  -7  -1   -4.70   10.30
  -8   7   1   11.90    7.80
  -8   7   1   -0.10   10.00
   7  -7  -1  391.06   20.10
   7  -7  -1  381.96   19.60
   7  -7  -1  383.66   18.00
  -7   7   1  402.86   21.60
  -7   7   1  392.96   14.40
  -7   7   1  369.76   20.00
  -7   7   1  351.36   14.20
   6  -7  -1   18.90    7.70
   6  -7  -1   10.80    5.30
   6  -7  -1   10.70    5.70
  -6   7   1   21.10    6.70
  -6   7   1   13.50    4.50
  -6   7   1    6.80    5.90
   5  -7  -1   29.20    5.40
   5  -7  -1   37.60    6.10
   5  -7  -1   36.40    6.80
  -5   7   1   29.30    5.80
  -5   7   1   28.30    3.90
  -5   7   1   32.60    4.20
  -5   7   1   39.50    6.40
   4  -7  -1  146.69    9.60
   4  -7  -1  160.98   10.90
   4  -7  -1  171.08   10.90
  -4   7   1  176.98    6.80
  -4   7   1  165.08    7.20
  -4   7   1  157.78   11.00
  -4   7   1  181.78   11.00
   3  -7  -1   11.80    4.40
   3  -7  -1    9.70    4.90
   3  -7  -1   16.30    3.30
   3  -7  -1    8.30    4.10
  -3   7   1   13.20    3.10
  -3   7   1   12.20    5.20
  -3   7   1   10.70    4.10
   2  -7  -1  561.94   15.00
   2  -7  -1  581.54   17.90
   2  -7  -1  582.64   17.80
   2  -7  -1  542.25   18.10
  -2   7   1  561.04   17.40
  -2   7   1  565.74   18.10
   1  -7  -1   44.80    5.50
   1  -7  -1   38.50    6.50
   1  -7  -1   39.20    5.60
   1  -7  -1   40.90    6.00
  -1   7   1   44.10    5.90
  -1   7   1   52.39    7.00
  -1   7   1   44.40    5.60
  -1   7   1   30.60    5.00
   0  -7  -1   97.39    8.60
   0  -7  -1  115.89    9.10
   0  -7  -1   82.99    9.20
   0  -7  -1   94.39    8.10
   0   7   1   89.19    9.10
   0   7   1   88.19    8.70
   0   7   1  105.59    9.60
   0   7   1   96.19    7.70
  -1  -7  -1  396.46   16.70
  -1  -7  -1  375.86   16.40
  -1  -7  -1  417.46   16.40
   1   7   1  415.06   16.60
   1   7   1  366.06   11.80
   1   7   1  389.16   16.60
  -2  -7  -1    4.50    5.40
  -2  -7  -1   -2.70    5.40
  -2  -7  -1    1.70    5.90
  -2  -7  -1    0.90    5.40
   2   7   1   -5.40    5.60
   2   7   1    0.00    5.60
   2   7   1   -1.20    3.40
   2   7   1   -7.40    2.80
  -3  -7  -1    9.10    7.50
  -3  -7  -1    3.00    7.30
  -3  -7  -1    5.80    7.60
  -3  -7  -1    6.20    7.40
   3   7   1   12.70    7.60
   3   7   1    5.00    6.70
  -4  -7  -1   30.20   10.70
  -4  -7  -1   61.59   11.20
  -4  -7  -1   43.30   10.40
   4   7   1   43.60   10.50
   8  -8  -1  -18.60   11.30
   8  -8  -1   -1.20   10.30
  -8   8   1    0.40   10.10
   7  -8  -1  177.88   15.10
   7  -8  -1  234.08   28.30
   7  -8  -1  217.68   16.90
  -7   8   1  161.18   10.10
  -7   8   1  199.08   17.10
  -7   8   1  162.18   10.20
  -7   8   1  141.79   15.30
   6  -8  -1  -12.70    7.10
   6  -8  -1    7.20    6.40
   6  -8  -1    4.70    5.70
   6  -8  -1    1.90    6.30
  -6   8   1   -8.40    6.10
  -6   8   1    0.90    4.00
  -6   8   1   -2.80    3.80
  -6   8   1   -1.90    6.00
   5  -8  -1   55.49    7.50
   5  -8  -1   33.70    7.00
   5  -8  -1   44.20    7.40
   5  -8  -1   54.69    8.10
  -5   8   1   46.40    5.60
  -5   8   1   46.30    6.90
  -5   8   1   47.50    6.00
  -5   8   1   42.20    7.00
   4  -8  -1  834.32   26.20
   4  -8  -1  854.11   25.60
   4  -8  -1  726.63   29.10
  -4   8   1  823.52   25.00
  -4   8   1  836.62   18.00
  -4   8   1  836.42   24.90
   3  -8  -1    3.50    4.50
   3  -8  -1   -3.30    5.10
   3  -8  -1    2.40    3.30
   3  -8  -1   21.50   10.20
  -3   8   1    3.80    3.60
  -3   8   1    6.30    5.30
  -3   8   1    6.20    3.30
   2  -8  -1    0.30    5.00
   2  -8  -1    4.50    3.60
   2  -8  -1    1.40    4.20
   2  -8  -1    2.00    4.20
  -2   8   1   -8.60    4.20
  -2   8   1    1.60    3.90
  -2   8   1    1.50    3.60
   1  -8  -1  383.06   16.20
   1  -8  -1  396.36   16.80
   1  -8  -1  391.76   14.90
   1  -8  -1  400.16   14.80
  -1   8   1  401.76   14.80
  -1   8   1  404.36   14.40
  -1   8   1  400.16   15.90
  -1   8   1  397.46   16.30
   0  -8  -1    9.70    5.00
   0  -8  -1    7.30    5.30
   0  -8  -1   11.20    6.00
   0  -8  -1    5.60    5.30
   0   8   1    9.10    4.60
   0   8   1    9.50    9.40
   0   8   1    3.30    5.30
   0   8   1   14.50    5.70
  -1  -8  -1  161.88   13.40
  -1  -8  -1  180.18   18.50
  -1  -8  -1  180.08   13.00
   1   8   1  174.18    9.10
   1   8   1  207.28   14.10
   1   8   1  205.18   13.30
  -2  -8  -1   12.20    7.90
  -2  -8  -1   11.90    7.30
  -2  -8  -1   -6.60    6.50
  -2  -8  -1    7.80    8.60
   2   8   1   -5.80    7.30
   2   8   1   -5.00    6.50
   2   8   1    1.30    3.30
  -3  -8  -1   67.19   10.70
  -3  -8  -1   54.09   10.50
  -3  -8  -1   51.39   11.00
   3   8   1   53.69   10.70
   3   8   1   35.00    9.00
   7  -9  -1    0.60    8.70
   7  -9  -1   -8.60    8.40
   7  -9  -1   -5.90    8.00
  -7   9   1    1.00    8.70
   6  -9  -1   36.70    7.40
   6  -9  -1   40.40    9.20
   6  -9  -1   47.70    8.70
   6  -9  -1   53.49    8.50
  -6   9   1   37.20    8.10
  -6   9   1   44.40    5.50
  -6   9   1   61.19    9.30
   5  -9  -1   -9.60    6.70
   5  -9  -1    0.70    5.80
   5  -9  -1    4.90    5.40
   5  -9  -1    6.20    6.00
  -5   9   1   -6.40    6.20
  -5   9   1   -0.70    3.30
  -5   9   1   -2.20    3.40
  -5   9   1    3.00    6.30
   4  -9  -1  103.69   10.20
   4  -9  -1   88.59   10.30
   4  -9  -1   84.49   10.50
  -4   9   1   96.89   11.10
  -4   9   1  100.49   10.20
  -4   9   1   85.09    6.90
   3  -9  -1   27.40    5.10
   3  -9  -1   26.70    7.30
   3  -9  -1   14.10    6.00
   3  -9  -1   30.50    7.20
  -3   9   1   19.20    4.50
  -3   9   1   14.90    5.20
  -3   9   1   16.40    5.90
   2  -9  -1   97.49   11.70
   2  -9  -1   90.49    9.80
   2  -9  -1   96.19    8.80
   2  -9  -1   69.79    9.90
  -2   9   1   80.09   10.30
  -2   9   1   83.79    8.90
  -2   9   1  105.59   10.60
   1  -9  -1  319.47   14.90
   1  -9  -1  367.26   17.50
   1  -9  -1  337.87   15.10
  -1   9   1  345.17   15.30
  -1   9   1  354.66   16.90
  -1   9   1  323.67   14.10
  -1   9   1  339.47   16.50
   0  -9  -1   -0.80    6.40
   0  -9  -1   -1.50    6.50
   0  -9  -1    9.40    6.90
   0  -9  -1   -2.50    5.10
   0   9   1    4.50    4.70
   0   9   1    3.80    7.00
   0   9   1    9.10    5.90
  -1  -9  -1   29.30    8.30
  -1  -9  -1   28.90    8.20
  -1  -9  -1   46.60    8.90
   1   9   1   27.90    7.90
   1   9   1   31.60    5.50
   1   9   1   24.50    8.30
  -2  -9  -1  122.59   13.70
  -2  -9  -1  145.19   16.40
  -2  -9  -1  135.79   16.60
   2   9   1  126.59   13.90
   2   9   1  151.18   15.70
  -3  -9  -1   12.70   13.10
  -3  -9  -1   -0.30   10.90
  -3  -9  -1  -22.40   10.70
   3   9   1   -0.40   11.10
   7 -10  -1   -4.20   10.00
   7 -10  -1    3.60   10.60
   7 -10  -1   -2.40    9.20
  -7  10   1   14.80   10.90
   6 -10  -1   28.00    7.50
   6 -10  -1   33.10    9.20
   6 -10  -1   30.70   11.90
   6 -10  -1   22.90    8.80
  -6  10   1   13.70    9.10
   5 -10  -1    1.20    7.30
   5 -10  -1    4.70    6.40
   5 -10  -1    1.00    8.50
   5 -10  -1   10.90    7.80
  -5  10   1   11.10    7.90
  -5  10   1    5.90    3.70
  -5  10   1   -1.40    6.80
   4 -10  -1   57.19    8.70
   4 -10  -1   48.60    9.70
   4 -10  -1   53.19    8.60
  -4  10   1   51.49    9.50
  -4  10   1   63.09    8.20
  -4  10   1   56.29    7.40
   3 -10  -1  202.78   15.30
   3 -10  -1  201.68   11.20
   3 -10  -1  216.68   15.50
   3 -10  -1  211.78   16.50
  -3  10   1  174.68   11.00
  -3  10   1  217.28   14.70
  -3  10   1  183.38   23.00
   2 -10  -1   14.20    7.70
   2 -10  -1    7.90    5.60
   2 -10  -1    5.90    5.70
   2 -10  -1    9.90    7.60
  -2  10   1   11.00    6.60
  -2  10   1    4.10    6.40
  -2  10   1   10.20    6.70
   1 -10  -1   10.80    7.20
   1 -10  -1    9.60    7.50
   1 -10  -1   -8.30    7.90
   1 -10  -1    6.70    6.50
  -1  10   1   10.40    6.00
  -1  10   1    8.00    6.80
  -1  10   1   12.70    7.30
  -1  10   1   17.90    7.60
   0 -10  -1   57.59    9.60
   0 -10  -1   60.59    8.50
   0 -10  -1   65.69   10.40
   0 -10  -1   50.59    9.80
   0  10   1   55.29    7.50
   0  10   1   70.39   10.60
   0  10   1   61.69   10.10
  -1 -10  -1   22.40   10.10
  -1 -10  -1   31.10   10.20
   1  10   1    8.80   10.90
   1  10   1   23.00    5.20
   1  10   1    2.80    8.00
  -2 -10  -1    7.10   11.10
  -2 -10  -1   13.20   12.60
  -2 -10  -1   23.30   12.40
   2  10   1    3.70   10.10
   6 -11  -1   11.90   11.70
   6 -11  -1   -0.20    8.30
   6 -11  -1   -5.30    9.60
  -6  11   1   -1.40   10.40
   5 -11  -1  162.08   16.90
   5 -11  -1  184.08   21.40
   5 -11  -1  181.68   18.70
  -5  11   1  190.68   18.10
   4 -11  -1   -4.10    7.90
   4 -11  -1   14.50    9.90
   4 -11  -1   15.90    9.30
  -4  11   1   -6.60    7.60
  -4  11   1    4.10    5.50
  -4  11   1    5.90    8.40
   3 -11  -1    3.50    8.50
   3 -11  -1    3.60    9.70
   3 -11  -1    9.80    9.80
   3 -11  -1    9.30    6.30
  -3  11   1    9.50    6.80
  -3  11   1    2.10    7.50
  -3  11   1    7.00    8.60
   2 -11  -1   22.20    9.80
   2 -11  -1    7.50    9.10
   2 -11  -1    8.20    8.20
   2 -11  -1   14.80    7.00
  -2  11   1   12.10    7.70
  -2  11   1    9.20    7.80
  -2  11   1   13.30    9.00
   1 -11  -1   46.50    9.40
   1 -11  -1   42.30    9.80
   1 -11  -1   32.80   10.50
   1 -11  -1   52.99   12.00
  -1  11   1   35.50   10.30
  -1  11   1   29.40    8.00
  -1  11   1   29.00    9.90
  -1  11   1   43.30   10.50
   0 -11  -1   75.99   10.40
   0 -11  -1   57.19   11.80
   0 -11  -1   63.59   11.70
   0  11   1   71.29    8.40
   0  11   1   48.20   12.00
   0  11   1   70.99   12.10
  -1 -11  -1  -20.00   11.00
  -1 -11  -1   -9.60   11.50
   1  11   1   10.70   11.10
   5 -12  -1  185.18   18.20
   5 -12  -1  188.68   20.40
  -5  12   1  201.08   22.10
   4 -12  -1   -6.40   12.40
   4 -12  -1  -18.90    9.70
   4 -12  -1  -10.90   12.40
  -4  12   1   14.60   10.00
  -4  12   1   -3.70    6.90
   3 -12  -1   13.20   11.80
   3 -12  -1   16.10    8.30
   3 -12  -1   27.50   13.20
   3 -12  -1   15.40   11.30
  -3  12   1   15.40   10.00
  -3  12   1   13.70    8.90
   2 -12  -1  204.48   21.40
   2 -12  -1  218.58   17.10
   2 -12  -1  234.98   20.80
  -2  12   1  255.77   19.30
  -2  12   1  201.58   17.70
   1 -12  -1   -5.90   10.70
   1 -12  -1   -3.30   11.60
   1 -12  -1   -1.20   10.70
  -1  12   1   -1.60   11.90
  -1  12   1    6.90    9.00
  -1  13  -2    3.60    9.90
  -1  13  -2    3.60   10.40
   1 -13   2    7.40   12.30
   1 -13   2   15.00   10.60
  -2  13  -2    9.40   17.30
   2 -13   2  -10.10   11.40
   2 -13   2   -4.10   10.70
   2 -13   2   10.00    7.60
  -3  13  -2  191.58   18.40
   3 -13   2  206.08   10.80
   3 -13   2  246.08   19.50
   3 -13   2  190.58   18.70
  -4  13  -2    4.10   10.30
   4 -13   2   30.80   15.20
   4 -13   2    2.50   10.70
   0  12  -2   11.50    5.60
   0  12  -2    3.10   10.00
   0 -12   2   22.20   11.70
   0 -12   2   34.00    9.80
   0 -12   2    4.50   10.10
  -1  12  -2   -2.90    7.40
  -1  12  -2    2.60    7.00
   1 -12   2  -14.30    8.80
   1 -12   2    0.50    7.70
   1 -12   2    8.40    8.40
  -2  12  -2   -2.00    7.10
  -2  12  -2   -2.80    6.30
  -2  12  -2    0.90    9.10
   2 -12   2    1.90    8.10
   2 -12   2    6.40    9.30
   2 -12   2    4.60    6.20
   2 -12   2   -6.60    9.00
  -3  12  -2  232.68    9.30
  -3  12  -2  213.08   16.50
  -3  12  -2  248.48   20.40
   3 -12   2  249.28   19.20
   3 -12   2  243.48    9.50
   3 -12   2  240.38   20.60
   3 -12   2  246.38   16.90
  -4  12  -2   -4.80    8.50
   4 -12   2  -10.30   10.50
   4 -12   2    2.60    8.90
   4 -12   2   -7.00    9.90
  -5  12  -2   -1.90    9.80
   5 -12   2   18.00    9.30
   5 -12   2  -13.20    9.50
   5 -12   2  -20.10   12.30
   5 -12   2    9.70   11.80
  -6  12  -2  270.87   22.50
   6 -12   2  252.77   20.80
   6 -12   2  268.67   22.00
   2  11  -2    7.30   10.50
  -2 -11   2   37.80   12.60
  -2 -11   2    9.20   11.40
   1  11  -2    3.90    9.60
   1  11  -2   26.40    9.20
  -1 -11   2   18.90    9.30
  -1 -11   2    0.50   10.00
   0  11  -2    7.80    7.90
   0  11  -2   12.30    5.20
   0 -11   2   14.80    8.30
   0 -11   2   11.80    8.90
   0 -11   2    5.80    7.60
  -1  11  -2   40.30   10.60
  -1  11  -2   59.19    9.20
  -1  11  -2   55.09    7.10
   1 -11   2   42.30    9.20
   1 -11   2   44.10    7.60
   1 -11   2   52.19    9.30
   1 -11   2   50.99    8.20
  -2  11  -2   27.10    7.10
  -2  11  -2   24.50    5.70
  -2  11  -2   26.00    6.70
   2 -11   2   28.90    5.70
   2 -11   2   34.50    7.70
   2 -11   2   29.30    9.00
   2 -11   2   37.50    9.00
  -3  11  -2    9.60    7.40
  -3  11  -2    2.50   12.80
   3 -11   2    2.80    7.70
   3 -11   2   -0.60    5.60
   3 -11   2   11.80    8.00
  -4  11  -2   -6.60    7.60
  -4  11  -2   -0.10    7.50
   4 -11   2    5.00    8.80
   4 -11   2   -1.80    6.90
   4 -11   2    9.40    7.90
  -5  11  -2  -22.10    7.90
  -5  11  -2   -3.90    8.10
   5 -11   2   12.10    8.20
   5 -11   2    0.90    9.00
   5 -11   2  -12.70    7.60
   5 -11   2    8.00    8.90
  -6  11  -2   73.69   10.90
   6 -11   2   90.69   12.30
   6 -11   2  124.49   14.30
   6 -11   2   81.79   12.40
   3  10  -2   34.10   11.20
  -3 -10   2   21.00   12.60
  -3 -10   2   34.20   12.90
   2  10  -2    7.90    9.20
   2  10  -2   22.40    8.40
  -2 -10   2   10.90    9.60
  -2 -10   2    3.50    8.50
  -2 -10   2   13.50   10.00
   1  10  -2  113.89   13.00
   1  10  -2   78.49    9.90
  -1 -10   2  113.99   14.40
  -1 -10   2  123.89   14.10
  -1 -10   2  100.19   11.80
   0  10  -2   27.10    4.70
   0  10  -2   30.10    6.70
   0 -10   2   23.00    5.90
   0 -10   2   25.90    7.60
   0 -10   2   31.20    7.20
   0 -10   2   31.70    7.50
  -1  10  -2   14.50    5.00
  -1  10  -2    5.70    5.90
  -1  10  -2   20.10    5.10
   1 -10   2   30.30    6.60
   1 -10   2   21.50    6.00
   1 -10   2   22.80    6.90
   1 -10   2   26.30    6.50
  -2  10  -2   44.90    6.70
  -2  10  -2   32.90    6.50
   2 -10   2   32.90    6.50
   2 -10   2   35.50    5.10
   2 -10   2   32.60    7.50
   2 -10   2   38.30    7.30
  -3  10  -2    4.40    5.20
  -3  10  -2    5.00    6.00
   3 -10   2    4.20    5.80
   3 -10   2    2.50    6.30
   3 -10   2    5.20    5.40
  -4  10  -2  154.88   13.00
  -4  10  -2  139.69   12.10
   4 -10   2  142.79   14.00
   4 -10   2  131.89   14.00
   4 -10   2  126.09   12.40
  -5  10  -2   36.40    8.50
  -5  10  -2   37.20    7.60
   5 -10   2   50.89    9.30
   5 -10   2   52.79    8.70
   5 -10   2   56.49    9.40
   5 -10   2   44.40    8.90
  -6  10  -2   24.80    8.70
  -6  10  -2   36.20    8.60
   6 -10   2   25.90    8.70
   6 -10   2   21.70    8.40
   6 -10   2   45.20    9.80
  -7  10  -2    5.60    9.80
   7 -10   2   26.30   10.80
   7 -10   2   35.70   11.60
   4   9  -2  -12.50   12.20
  -4  -9   2    2.50   12.40
  -4  -9   2   26.00   11.70
   3   9  -2   30.20    9.30
   3   9  -2   10.60   10.50
  -3  -9   2   31.00    9.80
  -3  -9   2   33.80   10.20
  -3  -9   2   25.70   10.10
   2   9  -2    4.80    5.90
   2   9  -2   -8.40    6.50
  -2  -9   2   -3.30    7.40
  -2  -9   2   -9.40    6.20
  -2  -9   2    8.70    7.40
  -2  -9   2    0.40    7.50
   1   9  -2  363.06   16.50
   1   9  -2  340.27   16.40
  -1  -9   2  394.46   18.00
  -1  -9   2  376.76   16.90
  -1  -9   2  354.66   18.10
   0   9  -2   25.30    4.20
   0   9  -2   22.90    5.80
   0   9  -2   10.80    5.60
   0  -9   2   21.80    5.70
   0  -9   2   23.90    5.90
   0  -9   2   23.80    4.80
   0  -9   2    6.90    8.80
  -1   9  -2    0.90    3.80
  -1   9  -2   -1.90    4.40
  -1   9  -2   -2.20    3.60
   1  -9   2   -0.80    4.50
   1  -9   2   -2.90    4.10
   1  -9   2    1.50    4.90
   1  -9   2    5.90    3.90
  -2   9  -2  859.81   19.00
  -2   9  -2  871.31   25.30
  -2   9  -2  935.01   23.90
   2  -9   2  880.11   25.20
   2  -9   2  925.91   24.60
   2  -9   2  846.22   19.00
   2  -9   2  872.61   26.10
  -3   9  -2   30.20    6.10
  -3   9  -2   31.60    5.60
   3  -9   2   17.40    8.50
   3  -9   2   41.00    6.90
   3  -9   2   33.60   10.20
  -4   9  -2   -4.30    4.70
   4  -9   2    3.90    5.40
   4  -9   2   13.60    5.30
   4  -9   2    5.50    5.20
   4  -9   2    0.10    4.80
  -5   9  -2  440.76   19.10
  -5   9  -2  467.75   19.30
   5  -9   2  444.26   19.30
   5  -9   2  490.15   20.50
   5  -9   2  489.95   19.80
  -6   9  -2   -1.80    6.80
  -6   9  -2   -3.00    7.80
   6  -9   2  -14.70    6.30
   6  -9   2   -0.80    6.60
   6  -9   2  -10.10    7.10
  -7   9  -2   23.90   13.00
  -7   9  -2   39.60    8.90
   7  -9   2   36.20   10.30
   7  -9   2   31.10   10.40
   4   8  -2   -0.60    9.80
  -4  -8   2    4.30    8.70
  -4  -8   2   -4.70   10.70
  -4  -8   2    5.10   10.50
   3   8  -2  130.79   15.20
   3   8  -2  162.38   15.20
  -3  -8   2  135.59   14.30
  -3  -8   2  157.58   15.90
  -3  -8   2  180.08   14.90
  -3  -8   2  168.68   15.90
   2   8  -2   69.39    8.80
   2   8  -2   68.09    8.80
  -2  -8   2   40.60    8.50
  -2  -8   2   61.59    9.10
  -2  -8   2   58.29    8.60
  -2  -8   2   71.79    8.10
   1   8  -2    4.80    4.80
   1   8  -2    0.70    4.60
  -1  -8   2   11.00    5.70
  -1  -8   2    0.50    5.10
  -1  -8   2    8.20    4.40
   0   8  -2  195.88   11.40
   0   8  -2  178.88    7.70
   0   8  -2  189.28   10.30
   0  -8   2  192.28   11.60
   0  -8   2  194.08   10.50
   0  -8   2  183.78    8.50
   0  -8   2  192.18   12.00
  -1   8  -2   -1.80    3.30
  -1   8  -2    0.70    3.60
  -1   8  -2   -4.30    3.10
   1  -8   2   -1.90    4.10
   1  -8   2   -1.40    3.50
   1  -8   2   -2.00    3.70
   1  -8   2   -0.50    2.90
  -2   8  -2  445.76   16.50
  -2   8  -2  432.06   15.20
  -2   8  -2  434.16   10.70
   2  -8   2  432.86   10.80
   2  -8   2  426.96   15.60
   2  -8   2  420.36   16.20
  -3   8  -2    5.00    3.50
  -3   8  -2    9.60    4.50
   3  -8   2   10.10    4.90
   3  -8   2    7.30    4.60
   3  -8   2    4.00    3.80
  -4   8  -2   36.20    6.40
  -4   8  -2   36.40    6.50
   4  -8   2   31.60    6.20
   4  -8   2   38.30    6.80
   4  -8   2   34.50    6.20
  -5   8  -2  740.83   24.10
  -5   8  -2  772.82   24.10
   5  -8   2  705.43   23.60
   5  -8   2  734.73   24.00
   5  -8   2  736.63   22.70
  -6   8  -2   -1.90    6.60
  -6   8  -2    8.70    6.00
   6  -8   2   14.10    7.00
   6  -8   2   -5.40    6.10
   6  -8   2   -5.80    6.00
  -7   8  -2   12.00    8.70
  -7   8  -2    6.30    8.30
   7  -8   2    8.70    9.20
   7  -8   2   13.30    9.30
   5   7  -2   18.00   11.60
  -5  -7   2   51.69   11.70
  -5  -7   2   17.70   12.00
  -5  -7   2   -5.00    9.00
   4   7  -2   49.70   10.20
   4   7  -2   41.80    9.10
  -4  -7   2   39.80   10.00
  -4  -7   2   46.80    7.90
  -4  -7   2   66.49   10.70
  -4  -7   2   43.00   10.00
   3   7  -2   39.90    8.00
   3   7  -2   46.10    8.20
  -3  -7   2   55.99    8.60
  -3  -7   2   34.50    9.00
  -3  -7   2   53.39    7.90
  -3  -7   2   51.19    8.30
   2   7  -2    7.00    4.90
   2   7  -2   -1.40    4.40
  -2  -7   2   -7.10    4.10
  -2  -7   2    0.50    4.30
  -2  -7   2    2.20    5.30
  -2  -7   2    1.80    4.40
   1   7  -2   10.10    4.10
   1   7  -2    8.00    4.00
  -1  -7   2    6.20    4.30
  -1  -7   2    4.40    4.00
  -1  -7   2   15.90    5.10
   0   7  -2  335.07   11.90
   0   7  -2  324.67   13.20
   0   7  -2  319.17   13.00
   0   7  -2  309.97    9.40
   0  -7   2  333.87   13.80
   0  -7   2  323.97   10.20
   0  -7   2  330.57   11.80
  -1   7  -2   58.09    6.40
  -1   7  -2   54.79    5.70
  -1   7  -2   56.19    5.00
   1  -7   2   56.79    7.20
   1  -7   2   70.49    6.60
   1  -7   2   53.39    5.10
  -2   7  -2   93.49    8.00
  -2   7  -2  109.39    7.90
  -2   7  -2  108.69    4.30
   2  -7   2  112.19    7.60
   2  -7   2  117.29    8.40
   2  -7   2  103.49    4.30
   2  -7   2  118.29    8.60
  -3   7  -2  194.78   12.50
  -3   7  -2  224.38   11.00
   3  -7   2  230.38   10.90
   3  -7   2  230.38   11.40
  -4   7  -2    4.50    3.70
  -4   7  -2   -0.50    3.70
   4  -7   2    1.60    4.00
   4  -7   2    4.10    3.60
   4  -7   2    5.80    4.00
  -5   7  -2   46.40    6.80
  -5   7  -2   45.30    6.00
   5  -7   2   59.19    7.80
   5  -7   2   57.69    7.40
   5  -7   2   54.89    7.30
  -6   7  -2    6.10    3.10
  -6   7  -2    0.60    3.00
  -6   7  -2    3.30    6.40
  -6   7  -2    1.50    5.70
   6  -7   2    0.30    6.20
   6  -7   2    4.00    6.80
   6  -7   2    2.20    6.00
  -7   7  -2   33.20    5.80
  -7   7  -2   24.00    8.60
  -7   7  -2   39.00   10.00
   7  -7   2   16.40    8.30
   7  -7   2   41.10    9.60
   7  -7   2   25.90    8.90
  -8   7  -2  210.08   22.30
   8  -7   2  210.38   22.50
   8  -7   2  154.08   17.10
   5   6  -2   64.29   11.90
   5   6  -2   31.90   13.30
  -5  -6   2   58.09   11.20
  -5  -6   2   69.09   12.00
  -5  -6   2   59.39    9.70
  -5  -6   2   80.09   11.70
   4   6  -2    9.90    7.20
   4   6  -2   11.10    6.90
  -4  -6   2   19.50    7.00
  -4  -6   2   32.10    8.10
  -4  -6   2   11.80    6.60
  -4  -6   2    8.40    7.00
   3   6  -2    3.10    5.00
   3   6  -2   -2.30    5.00
  -3  -6   2    5.40    4.60
  -3  -6   2   -3.40    5.00
  -3  -6   2    7.00    5.20
  -3  -6   2    0.10    5.10
   2   6  -2  537.95   17.50
   2   6  -2  485.65   17.30
  -2  -6   2  488.95   17.10
  -2  -6   2  537.55   18.00
  -2  -6   2  493.85   17.80
  -2  -6   2  446.36   19.90
   1   6  -2  113.29    7.60
   1   6  -2  117.59    8.20
  -1  -6   2  119.19    8.00
  -1  -6   2  120.39    8.50
  -1  -6   2  119.19    8.10
   0   6  -2   41.30    5.30
   0   6  -2   29.30    3.80
   0   6  -2   35.70    5.10
   0   6  -2   36.20    4.90
   0  -6   2   31.10    4.20
   0  -6   2   25.40    4.40
   0  -6   2   32.50    3.60
   0  -6   2   27.60    4.30
  -1   6  -2  316.77   11.80
  -1   6  -2  319.07    8.70
  -1   6  -2  313.07   10.30
   1  -6   2  341.07   10.70
   1  -6   2  300.27   12.00
   1  -6   2  322.47    9.00
   1  -6   2  312.87   11.60
  -2   6  -2    2.90    2.70
  -2   6  -2    1.90    2.30
   2  -6   2    3.30    2.30
   2  -6   2   -1.30    2.20
  -3   6  -2  146.89    8.50
  -3   6  -2  136.89    8.20
   3  -6   2  145.79    8.70
   3  -6   2  146.49    8.40
   3  -6   2  149.59    8.40
  -4   6  -2    9.30    3.60
  -4   6  -2    4.40    3.30
   4  -6   2    1.50    3.00
   4  -6   2    4.90    3.60
   4  -6   2   -1.10    3.20
  -5   6  -2  176.78   11.20
  -5   6  -2  161.48    6.60
  -5   6  -2  177.48   11.50
   5  -6   2  169.08   11.00
   5  -6   2  169.68   11.40
   5  -6   2  153.18   10.70
  -6   6  -2  125.79   12.60
  -6   6  -2  109.49    8.10
  -6   6  -2  114.89   11.20
   6  -6   2   97.19   11.20
   6  -6   2   93.29   11.60
   6  -6   2  101.89   17.50
  -7   6  -2    3.80    8.60
  -7   6  -2   -5.90    7.70
  -7   6  -2   -7.20    5.80
   7  -6   2    3.50    5.80
   7  -6   2    2.00    7.70
   7  -6   2   14.50    7.20
   7  -6   2    6.60    8.40
  -8   6  -2    4.40   12.70
  -8   6  -2   -8.00    8.80
  -8   6  -2    6.60   11.00
   8  -6   2   10.50   10.40
   8  -6   2   13.90   11.10
   6   5  -2   13.30   11.80
  -6  -5   2    7.00   11.30
  -6  -5   2    2.70    9.40
  -6  -5   2    7.50   11.00
   5   5  -2  -17.00    6.90
   5   5  -2    0.80    7.60
  -5  -5   2   -0.40    7.40
  -5  -5   2    2.20    6.60
  -5  -5   2    6.80    9.00
   4   5  -2  332.77   16.00
   4   5  -2  314.17   19.50
  -4  -5   2  328.67   16.20
  -4  -5   2  357.16   16.40
  -4  -5   2  341.47   16.20
   3   5  -2   32.70    5.30
   3   5  -2   39.00    7.00
  -3  -5   2   40.50    6.30
  -3  -5   2   34.50    6.10
  -3  -5   2   38.00    5.90
   2   5  -2  281.07   11.40
   2   5  -2  249.48   11.60
  -2  -5   2  270.17   12.20
  -2  -5   2  271.27   11.70
  -2  -5   2  272.17   11.90
  -2  -5   2  262.47   11.40
   1   5  -2   -1.40    2.40
   1   5  -2   -0.30    2.40
  -1  -5   2   -0.50    2.50
  -1  -5   2    0.90    2.80
  -1  -5   2    2.10    2.70
   0   5  -2   94.39    5.40
   0   5  -2   90.89    4.50
   0   5  -2   97.59    6.60
   0   5  -2   89.19    6.30
   0  -5   2   95.69    6.70
   0  -5   2   98.49    4.70
   0  -5   2  100.59    5.70
  -1   5  -2 2745.83   44.70
  -1   5  -2 2719.73   49.80
  -1   5  -2 2723.53   47.30
   1  -5   2 2627.04   49.70
   1  -5   2 2796.02   47.70
   1  -5   2 2749.62   49.40
   1  -5   2 2754.02   44.70
  -2   5  -2  146.69    7.40
  -2   5  -2  151.58    7.60
   2  -5   2  141.59    7.80
   2  -5   2  147.29    7.40
  -3   5  -2   79.59    6.50
  -3   5  -2   73.59    6.30
   3  -5   2   78.29    6.30
   3  -5   2   82.29    6.50
   3  -5   2   74.19    6.70
  -4   5  -2 1180.98   27.50
  -4   5  -2 1126.79   27.90
  -4   5  -2 1183.98   21.40
   4  -5   2 1140.19   26.90
   4  -5   2 1164.38   21.40
   4  -5   2 1174.78   27.90
  -5   5  -2   -1.50    4.20
  -5   5  -2    0.80    3.40
  -5   5  -2    1.10    2.90
   5  -5   2   -2.10    4.10
   5  -5   2   -0.70    3.80
   5  -5   2  -10.00    3.90
   5  -5   2    3.10    3.10
  -6   5  -2    1.50    5.30
  -6   5  -2   -2.70    5.50
  -6   5  -2    0.30    5.40
  -6   5  -2   -0.30    4.30
   6  -5   2    7.60    5.40
   6  -5   2    0.10    5.90
   6  -5   2   -2.00    5.10
   6  -5   2    7.30    4.50
  -7   5  -2   55.69    9.60
  -7   5  -2   52.99    8.20
  -7   5  -2   42.30    9.10
  -7   5  -2   30.00    8.80
   7  -5   2   41.10    9.30
   7  -5   2   46.20    9.70
   7  -5   2   36.20    9.30
   7  -5   2   27.10    8.20
  -8   5  -2   66.69   13.70
  -8   5  -2   47.90   13.00
  -8   5  -2   51.59   12.40
  -8   5  -2   70.39   13.70
   8  -5   2   34.20   10.60
   8  -5   2   64.39   12.00
   8  -5   2   42.50   12.70
   6   4  -2    1.70    5.60
   6   4  -2   -6.50    9.50
   6   4  -2    6.30    9.30
  -6  -4   2    2.20    8.60
  -6  -4   2    0.30    9.10
  -6  -4   2    0.80    9.40
   5   4  -2  -12.50    5.80
   5   4  -2   -2.90    6.30
   5   4  -2    0.60    3.60
  -5  -4   2   -9.30    5.30
  -5  -4   2   -2.70    6.10
  -5  -4   2    3.10    6.50
   4   4  -2  429.26   17.40
   4   4  -2  436.16   17.40
  -4  -4   2  452.65   17.20
  -4  -4   2  450.65   17.10
  -4  -4   2  422.86   16.90
   3   4  -2   77.09    9.40
   3   4  -2   98.39    8.20
  -3  -4   2   92.59    8.00
  -3  -4   2  105.19    8.70
  -3  -4   2   85.89    7.80
   2   4  -2   83.09    7.00
   2   4  -2   78.09    5.90
  -2  -4   2   69.19    6.30
  -2  -4   2   78.69    6.50
  -2  -4   2   76.09    6.20
   1   4  -2 1901.71   36.00
   1   4  -2 1846.82   35.00
  -1  -4   2 1822.72   36.20
  -1  -4   2 1895.21   35.50
  -1  -4   2 1889.11   36.10
   0   4  -2  100.79    6.20
   0   4  -2  110.09    5.10
   0   4  -2  102.99    6.30
   0   4  -2  107.99    4.30
   0  -4   2  102.69    5.10
   0  -4   2  106.59    4.50
   0  -4   2  101.99    6.60
   0  -4   2  107.59    6.20
  -1   4  -2  154.18    6.90
  -1   4  -2  140.19    6.20
  -1   4  -2  148.39    4.10
   1  -4   2  160.48    7.40
   1  -4   2  145.89    6.20
  -2   4  -2  368.06   11.40
  -2   4  -2  374.86   11.30
   2  -4   2  399.26   11.50
   2  -4   2  388.06   11.80
   2  -4   2  407.86   16.90
  -3   4  -2    5.80    2.50
  -3   4  -2    7.80    2.60
  -3   4  -2    8.10    1.70
   3  -4   2    6.00    2.90
   3  -4   2   10.50    3.30
   3  -4   2    4.50    2.90
   3  -4   2    7.40    2.00
  -4   4  -2  837.72   21.10
  -4   4  -2  840.72   22.30
  -4   4  -2  869.31   21.50
  -4   4  -2  807.72   17.60
   4  -4   2  818.02   21.20
   4  -4   2  812.52   21.30
   4  -4   2  844.22   22.10
   4  -4   2  830.82   17.90
  -5   4  -2    5.40    4.10
  -5   4  -2    2.90    4.50
  -5   4  -2    4.20    3.30
  -5   4  -2    7.30    4.30
   5  -4   2    3.70    3.40
   5  -4   2    1.60    5.10
   5  -4   2    5.10    4.00
   5  -4   2   -3.30    3.60
  -6   4  -2   53.89    8.80
  -6   4  -2   44.60    7.50
  -6   4  -2   59.69    6.90
  -6   4  -2   45.80    6.60
   6  -4   2   46.20    7.30
   6  -4   2   56.29    8.40
   6  -4   2   48.20    7.10
   6  -4   2   59.09    8.00
  -7   4  -2  467.65   21.80
  -7   4  -2  444.96   20.80
  -7   4  -2  439.16   20.40
  -7   4  -2  458.05   18.50
   7  -4   2  458.95   19.60
   7  -4   2  436.66   21.80
   7  -4   2  425.86   21.80
   7  -4   2  442.96   19.80
  -8   4  -2    2.00   10.80
  -8   4  -2  -14.70   11.40
  -8   4  -2   -8.10   10.90
  -8   4  -2    5.40   11.80
   8  -4   2    3.00   12.00
   8  -4   2    3.20   11.30
   8  -4   2   -5.40   10.10
   7   3  -2    5.30   11.90
  -7  -3   2   26.10   12.10
  -7  -3   2    3.80   11.40
  -7  -3   2    3.20   10.10
   6   3  -2   39.60    7.20
   6   3  -2   53.29    8.40
   6   3  -2   39.70    8.70
  -6  -3   2   30.00    9.10
  -6  -3   2   38.90    8.70
  -6  -3   2   39.60    6.30
  -6  -3   2   52.39    9.30
   5   3  -2  119.69    7.90
   5   3  -2  124.79   11.10
   5   3  -2  111.29   10.80
  -5  -3   2  129.19    7.60
  -5  -3   2  120.39   11.70
  -5  -3   2  152.88   11.40
  -5  -3   2  147.59   11.20
   4   3  -2   22.50    3.60
   4   3  -2   21.80    5.30
   4   3  -2   26.10    5.00
  -4  -3   2   29.80    3.60
  -4  -3   2   28.60    5.40
  -4  -3   2   26.60    5.80
   3   3  -2  164.48    9.10
   3   3  -2  145.89    5.20
   3   3  -2  155.08    8.90
  -3  -3   2  153.38    8.80
  -3  -3   2  154.08    8.90
  -3  -3   2  162.68    5.00
  -3  -3   2  170.48    8.80
   2   3  -2   50.79    5.00
   2   3  -2   51.09    5.10
  -2  -3   2   44.80    5.30
  -2  -3   2   55.69    5.20
  -2  -3   2   54.89    5.20
   1   3  -2  682.03   15.40
   1   3  -2  648.54   15.40
  -1  -3   2  651.13   15.50
  -1  -3   2  666.33   15.50
   0   3  -2    0.50    1.40
   0   3  -2   -0.80    1.30
   0   3  -2   -2.40    2.10
   0  -3   2    2.10    1.70
   0  -3   2    0.10    1.30
   0  -3   2   -1.50    2.20
   0  -3   2    0.50    1.90
  -1   3  -2  560.84   13.00
  -1   3  -2  580.94   13.40
   1  -3   2  574.34   13.00
   1  -3   2  572.24   13.30
   1  -3   2  563.94    9.70
   1  -3   2  561.84    9.70
  -2   3  -2 1006.60   22.00
  -2   3  -2 1092.69   21.40
  -2   3  -2 1076.79   18.20
   2  -3   2 1012.40   21.60
   2  -3   2 1053.89   22.30
   2  -3   2 1027.30   17.90
   2  -3   2 1079.39   21.50
  -3   3  -2    1.70    1.80
  -3   3  -2    0.60    2.30
  -3   3  -2    0.60    2.20
  -3   3  -2    5.90    2.30
   3  -3   2    2.60    2.40
   3  -3   2    2.90    1.90
   3  -3   2    0.50    2.40
   3  -3   2    1.70    2.40
  -4   3  -2   -1.00    3.00
  -4   3  -2   -2.70    2.50
  -4   3  -2    0.00    2.80
  -4   3  -2   -3.90    2.60
   4  -3   2    0.40    2.40
   4  -3   2    3.80    2.80
   4  -3   2    1.00    3.00
   4  -3   2    0.40    3.30
  -5   3  -2  123.39    9.10
  -5   3  -2  124.99   10.10
  -5   3  -2  123.29    8.70
  -5   3  -2  140.59    9.30
   5  -3   2  129.79    8.80
   5  -3   2  129.99    9.60
   5  -3   2  132.29   10.40
   5  -3   2  116.39   10.00
  -6   3  -2   18.20    5.60
  -6   3  -2    8.80   12.00
  -6   3  -2   18.20    6.00
  -6   3  -2   17.20    5.80
   6  -3   2   15.50    5.50
   6  -3   2   21.30    7.40
   6  -3   2   17.90    6.70
   6  -3   2   10.10    6.10
  -7   3  -2  147.19   15.40
  -7   3  -2  160.08   15.90
  -7   3  -2  153.68   16.10
  -7   3  -2  172.68   14.50
   7  -3   2  169.48   16.90
   7  -3   2  122.59   14.70
   7  -3   2  157.68   15.30
  -8   3  -2    3.30   11.40
  -8   3  -2   13.40   12.30
  -8   3  -2    3.00   12.00
   8  -3   2   -1.30   11.40
   8  -3   2   -7.10   11.70
   8  -3   2  -19.80   12.50
   8  -3   2  -23.60   20.10
   7   2  -2   13.00   11.90
   7   2  -2    0.20    9.50
  -7  -2   2   11.40    7.50
  -7  -2   2   -2.10    9.70
  -7  -2   2   15.20    9.90
  -7  -2   2   13.10    8.90
   6   2  -2   37.60    7.60
   6   2  -2   39.10   13.50
   6   2  -2   35.00    7.80
   6   2  -2   34.60    7.10
  -6  -2   2   40.70    8.10
  -6  -2   2   34.70    6.10
  -6  -2   2   43.70    8.60
  -6  -2   2   58.09    8.60
   5   2  -2   25.40    5.90
   5   2  -2   17.90    5.20
   5   2  -2   24.60    6.40
   5   2  -2   12.60    5.50
  -5  -2   2   24.90    5.80
  -5  -2   2   19.50    5.10
  -5  -2   2   22.80    4.90
  -5  -2   2   27.90    4.90
   4   2  -2    3.20    3.60
   4   2  -2    2.80    3.80
   4   2  -2    5.50    3.10
   4   2  -2    5.30    3.80
  -4  -2   2    1.50    2.60
  -4  -2   2    9.70    4.00
  -4  -2   2    5.90    3.60
  -4  -2   2    6.80    3.70
   3   2  -2  592.24   13.20
   3   2  -2  610.74   16.80
   3   2  -2  598.84   16.90
   3   2  -2  593.64   16.00
  -3  -2   2  638.44   16.90
  -3  -2   2  588.04   17.00
  -3  -2   2  601.94   15.90
  -3  -2   2  590.44   12.80
   2   2  -2  256.27    9.40
   2   2  -2  245.18    8.50
   2   2  -2  256.97    9.20
   2   2  -2  252.07    6.10
  -2  -2   2  257.17    8.60
  -2  -2   2  263.97    9.20
  -2  -2   2  255.77    6.10
   1   2  -2    1.10    2.10
   1   2  -2    3.70    1.90
  -1  -2   2    0.60    1.90
  -1  -2   2    3.70    1.20
  -1  -2   2    1.50    1.90
  -1  -2   2    3.90    2.10
   0   2  -2 1262.27   21.70
   0   2  -2 1259.17   21.60
   0  -2   2 1277.27   21.70
   0  -2   2 1284.47   21.80
   0  -2   2 1219.48   22.90
  -1   2  -2   93.89    4.20
  -1   2  -2   96.49    4.80
   1  -2   2   98.99    4.90
   1  -2   2   94.89    4.80
   1  -2   2   98.19    4.40
   1  -2   2   91.29    3.10
  -2   2  -2   24.70    3.10
  -2   2  -2   31.90    3.50
  -2   2  -2   29.40    3.70
  -2   2  -2   26.40    3.50
   2  -2   2   30.40    3.90
   2  -2   2   27.30    3.70
   2  -2   2   26.40    3.60
   2  -2   2   25.40    3.10
  -3   2  -2  126.09    7.20
  -3   2  -2  126.79    6.70
  -3   2  -2  125.19    6.20
  -3   2  -2  119.39    6.10
   3  -2   2  117.89    6.30
   3  -2   2  125.49    6.00
   3  -2   2  114.69    6.90
   3  -2   2  125.39    7.00
  -4   2  -2  229.08   10.10
  -4   2  -2  246.28   10.10
  -4   2  -2  224.68    9.80
  -4   2  -2  238.58   10.60
   4  -2   2  230.58   10.70
   4  -2   2  230.48   10.00
   4  -2   2  228.08   10.50
   4  -2   2  246.18   10.10
  -5   2  -2  129.09    9.70
  -5   2  -2  133.29    9.70
  -5   2  -2  140.39    9.70
  -5   2  -2  137.09   10.40
   5  -2   2  134.29    9.30
   5  -2   2  141.09    9.50
   5  -2   2  131.09   10.90
   5  -2   2  147.69   10.50
  -6   2  -2    4.60    5.50
  -6   2  -2   11.80    5.50
  -6   2  -2    8.60    5.80
  -6   2  -2    0.00    5.70
   6  -2   2   14.80    7.70
   6  -2   2    5.60    6.20
   6  -2   2   -2.20    6.10
   6  -2   2    0.90    5.50
  -7   2  -2   62.59   10.50
  -7   2  -2   56.29    9.70
  -7   2  -2   57.09    9.70
  -7   2  -2   41.80    9.70
   7  -2   2   57.69    9.50
   7  -2   2   48.00   10.60
   7  -2   2   38.80   10.00
   7  -2   2   33.40   10.30
   7   1  -2    8.20    9.30
   7   1  -2    5.60    9.50
   7   1  -2    2.70    9.10
   7   1  -2   20.50    9.10
  -7  -1   2    4.10    8.50
  -7  -1   2   12.70    8.20
  -7  -1   2    4.70    7.30
  -7  -1   2   18.30    9.10
   6   1  -2   12.20    6.20
   6   1  -2   16.90    6.50
   6   1  -2   16.60    6.60
   6   1  -2   15.00    6.70
  -6  -1   2   13.00    7.00
  -6  -1   2   15.50    6.90
  -6  -1   2   19.60    5.80
  -6  -1   2   12.00    6.10
   5   1  -2  984.70   23.80
   5   1  -2  981.70   26.70
   5   1  -2 1015.40   26.80
   5   1  -2 1016.00   26.00
  -5  -1   2  979.70   23.50
  -5  -1   2 1021.70   25.00
  -5  -1   2 1050.79   27.30
  -5  -1   2 1004.20   27.60
   4   1  -2   50.19    6.20
   4   1  -2   40.90    5.20
   4   1  -2   53.29    6.80
   4   1  -2   48.90    5.90
  -4  -1   2   55.49    5.50
  -4  -1   2   44.50    5.70
  -4  -1   2   49.90    6.00
  -4  -1   2   48.00    6.30
   3   1  -2  265.27    8.50
   3   1  -2  266.07   10.30
   3   1  -2  255.37    9.20
   3   1  -2  265.77    9.90
  -3  -1   2  265.27   10.00
  -3  -1   2  251.37    9.90
  -3  -1   2  256.27    8.20
  -3  -1   2  272.07    9.00
   2   1  -2  618.94   15.20
   2   1  -2  649.54   13.70
   2   1  -2  636.24   13.10
   2   1  -2  603.24   15.00
  -2  -1   2  626.74   15.40
  -2  -1   2  709.63   14.00
  -2  -1   2  638.04   13.20
  -2  -1   2  625.74   15.20
   1   1  -2    0.90    1.30
   1   1  -2   -0.30    1.90
   1   1  -2    0.90    1.80
   1   1  -2    0.90    1.40
  -1  -1   2    2.10    1.30
  -1  -1   2    1.60    1.40
  -1  -1   2   -1.60    1.60
  -1  -1   2   -0.90    1.50
   0   1  -2 3246.98   51.29
   0  -1   2 2841.42   50.79
   0  -1   2 3213.28   49.50
  -1   1  -2   50.49    2.50
  -1   1  -2   50.19    3.20
  -1   1  -2   52.79    4.00
  -1   1  -2   51.49    3.70
   1  -1   2   52.39    3.00
   1  -1   2   48.20    3.10
   1  -1   2   48.30    3.70
   1  -1   2   48.90    3.70
  -2   1  -2  113.39    5.80
  -2   1  -2  111.29    5.60
  -2   1  -2  113.69    4.80
  -2   1  -2  114.39    5.90
   2  -1   2  109.89    5.30
   2  -1   2  113.49    5.90
   2  -1   2  108.79    4.70
   2  -1   2  114.69    6.20
  -3   1  -2 1686.93   33.40
  -3   1  -2 1669.53   32.70
  -3   1  -2 1708.83   33.70
  -3   1  -2 1743.63   31.70
   3  -1   2 1759.22   36.30
   3  -1   2 1700.03   33.40
   3  -1   2 1644.44   31.40
   3  -1   2 1646.24   33.60
  -4   1  -2   19.20    4.20
  -4   1  -2   13.90    3.80
  -4   1  -2   23.50    4.60
  -4   1  -2   13.60    4.30
   4  -1   2   15.60    3.30
   4  -1   2   14.80    4.10
   4  -1   2   23.10    4.70
   4  -1   2   16.10    4.40
  -5   1  -2   13.50    5.10
  -5   1  -2   13.30    5.40
  -5   1  -2    9.00    4.40
  -5   1  -2    9.40    4.30
   5  -1   2   11.00    5.90
   5  -1   2   17.40    9.50
   5  -1   2   14.10    4.60
  -6   1  -2  144.49   12.20
  -6   1  -2  167.78   13.10
  -6   1  -2  140.29   13.10
  -6   1  -2  152.68   13.60
   6  -1   2  142.39   14.10
   6  -1   2  162.38   13.80
   6  -1   2  156.08   14.50
   6  -1   2  142.29   11.90
  -7   1  -2   50.99   10.50
  -7   1  -2   49.90   10.00
  -7   1  -2   17.30    9.10
  -7   1  -2   36.00    9.80
   7  -1   2   30.60    9.40
   7  -1   2   12.70    9.60
   7  -1   2   45.10   11.10
   7  -1   2   14.60    9.70
   8   0  -2   -2.40   12.20
   8   0  -2   26.40   11.30
   8   0  -2    7.20   11.90
  -8   0   2    5.40   10.70
  -8   0   2   20.30   10.30
  -8   0   2   26.20   11.30
   7   0  -2   12.00    8.40
   7   0  -2  -12.50    8.00
   7   0  -2   13.80    9.40
  -7   0   2   24.30    7.40
  -7   0   2  -11.10    7.50
  -7   0   2    1.30    7.40
  -7   0   2   17.80    7.70
   6   0  -2   34.20    7.60
   6   0  -2   36.40    8.30
   6   0  -2   22.80    7.00
   6   0  -2   34.20    7.00
  -6   0   2   25.50    6.50
  -6   0   2   20.30    5.90
  -6   0   2   28.00    5.70
   5   0  -2  422.36   14.90
   5   0  -2  435.46   15.90
   5   0  -2  431.46   14.90
   5   0  -2  410.56   16.20
  -5   0   2  417.56   14.30
  -5   0   2  427.06   14.30
  -5   0   2  443.66   16.50
  -5   0   2  417.36   16.30
   4   0  -2    4.70    3.20
   4   0  -2    6.00    3.40
   4   0  -2    7.30    3.30
   4   0  -2   10.70    3.10
  -4   0   2    6.10    3.40
  -4   0   2   10.10    3.10
  -4   0   2    6.00    3.20
   3   0  -2  503.85   14.00
   3   0  -2  524.85   13.40
   3   0  -2  484.35   14.10
   3   0  -2  504.25   12.40
  -3   0   2  508.05   12.00
  -3   0   2  517.55   14.30
  -3   0   2  518.75   14.10
  -3   0   2  504.15   13.00
   2   0  -2 9575.44  153.68
   2   0  -2 9999.00  153.58
   2   0  -2 9722.53  152.88
   2   0  -2 9589.84  156.08
  -2   0   2 9901.41  153.48
  -2   0   2 9549.54  151.58
  -2   0   2 9631.34  158.68
   1   0  -2  166.08    5.50
   1   0  -2  160.68    5.20
  -1   0   2  165.68    5.30
  -1   0   2  157.08    5.30
   0   0  -2   78.49    3.60
   0   0  -2   76.49    2.20
   0   0  -2   76.19    2.90
   0   0   2   76.39    2.20
   0   0   2   74.79    3.10
   0   0   2   81.19    3.60
  -1   0  -2 1720.23   30.60
  -1   0  -2 1714.33   30.80
  -1   0  -2 1740.03   27.50
   1   0   2 1731.53   30.90
   1   0   2 1729.73   30.40
   1   0   2 1760.02   27.60
   1   0   2 1725.83   30.60
  -2   0  -2  187.48    7.80
  -2   0  -2  188.68    7.30
  -2   0  -2  197.38    7.80
  -2   0  -2  176.68    5.90
   2   0   2  186.48    6.00
   2   0   2  190.38    7.30
   2   0   2  195.58    7.60
   2   0   2  172.08    7.90
  -3   0  -2  520.75   13.30
  -3   0  -2  523.75   15.10
  -3   0  -2  545.35   15.30
  -3   0  -2  522.45   14.40
   3   0   2  534.85   15.30
   3   0   2  526.55   13.30
   3   0   2  527.25   15.60
   3   0   2  541.95   14.50
  -4   0  -2   12.30    4.30
  -4   0  -2   17.10    4.00
  -4   0  -2   16.50    4.30
  -4   0  -2   19.00    4.60
   4   0   2   17.00    4.20
   4   0   2   11.10    4.40
   4   0   2   17.30    4.40
   4   0   2   22.30    4.70
  -5   0  -2   84.79    9.60
  -5   0  -2   84.79    9.20
  -5   0  -2   92.49    8.80
  -5   0  -2   81.39    9.50
   5   0   2   94.49   10.30
   5   0   2   69.69    8.70
   5   0   2   72.29    9.10
   5   0   2  102.49    9.70
  -6   0  -2  378.16   18.50
  -6   0  -2  387.76   16.90
  -6   0  -2  378.86   17.40
  -6   0  -2  394.16   19.10
   6   0   2  407.66   18.60
   6   0   2  408.26   19.00
   6   0   2  371.16   16.70
   6   0   2  353.16   19.10
  -7   0  -2  -14.10    9.70
  -7   0  -2   -9.50    8.70
  -7   0  -2   -1.40    9.00
  -7   0  -2   13.80   10.60
   7   0   2    1.20   10.30
   7   0   2  -14.60    8.10
   7   0   2  -25.90    9.60
   7   0   2    4.20   10.50
   8  -1  -2  -13.10   12.50
   8  -1  -2   14.30   11.40
   8  -1  -2    2.60   12.10
   8  -1  -2  -20.50   10.50
  -8   1   2   -9.70    9.80
  -8   1   2    3.70   12.20
  -8   1   2   -5.30    9.90
  -8   1   2   22.70   10.20
   7  -1  -2   59.29    9.90
   7  -1  -2   56.09    9.40
   7  -1  -2   59.39    9.80
   7  -1  -2   52.19    9.20
  -7   1   2   51.59    9.50
  -7   1   2   44.60    8.40
  -7   1   2   59.99    9.90
  -7   1   2   54.89    9.20
   6  -1  -2   66.99    8.30
   6  -1  -2   66.69    8.70
   6  -1  -2   55.29    7.60
   6  -1  -2   50.09    7.50
  -6   1   2   56.59    7.10
  -6   1   2   49.40    7.70
  -6   1   2   64.19    8.60
  -6   1   2   61.39    8.80
   5  -1  -2    7.50    4.10
   5  -1  -2   -2.00    4.20
   5  -1  -2    1.60    3.50
   5  -1  -2   -2.30    3.60
  -5   1   2   -3.10    3.60
  -5   1   2    4.20    4.40
  -5   1   2   -0.80    3.70
  -5   1   2   -0.60    3.10
   4  -1  -2  271.57    9.50
   4  -1  -2  284.17   11.00
   4  -1  -2  262.07   11.10
   4  -1  -2  277.07   10.70
  -4   1   2  277.97   11.20
  -4   1   2  266.17   10.50
  -4   1   2  270.07   10.80
  -4   1   2  269.67    8.80
   3  -1  -2  125.59    6.60
   3  -1  -2  106.59    4.90
   3  -1  -2  123.89    6.30
   3  -1  -2  114.39    6.80
  -3   1   2  115.49    4.70
  -3   1   2  119.69    6.80
  -3   1   2  114.49    6.40
  -3   1   2  114.99    6.60
   2  -1  -2   79.19    5.20
   2  -1  -2   79.89    5.20
  -2   1   2   75.99    5.20
  -2   1   2   74.19    5.50
  -2   1   2   72.79    2.70
  -2   1   2   71.99    4.80
   1  -1  -2 1133.99   18.30
   1  -1  -2 1125.89   21.00
   1  -1  -2 1100.29   20.50
   1  -1  -2 1129.29   20.60
  -1   1   2 1099.39   20.40
  -1   1   2 1109.09   20.50
  -1   1   2 1138.79   21.10
  -1   1   2 1109.49   18.30
   0  -1  -2  482.95   11.30
   0  -1  -2  508.95   10.90
   0  -1  -2  523.65   11.30
   0   1   2  509.25   11.20
   0   1   2  493.75   11.30
   0   1   2  495.35   11.00
   0   1   2  508.75    9.60
  -1  -1  -2 1606.34   30.10
  -1  -1  -2 1625.74   30.20
  -1  -1  -2 1614.74   26.80
  -1  -1  -2 1602.44   26.80
   1   1   2 1611.74   30.20
   1   1   2 1637.94   29.00
   1   1   2 1580.74   30.00
  -2  -1  -2   30.90    3.30
  -2  -1  -2   26.80    3.80
  -2  -1  -2   29.10    4.50
   2   1   2   18.40    3.30
   2   1   2   28.40    3.40
   2   1   2   23.20    3.40
  -3  -1  -2  245.08   10.80
  -3  -1  -2  242.28    9.30
  -3  -1  -2  237.88   10.20
  -3  -1  -2  249.97    9.00
   3   1   2  237.38   10.90
   3   1   2  240.78    8.70
   3   1   2  231.28   10.90
   3   1   2  247.88   10.50
  -4  -1  -2  296.47   13.10
  -4  -1  -2  323.77   12.10
  -4  -1  -2  308.27   13.60
  -4  -1  -2  309.47   11.70
   4   1   2  311.77   12.30
   4   1   2  297.17   13.90
   4   1   2  323.27   13.70
   4   1   2  318.97   11.60
  -5  -1  -2   12.10    5.70
  -5  -1  -2   19.40    5.70
  -5  -1  -2   13.00    5.30
  -5  -1  -2   17.00    5.60
   5   1   2    7.10    6.70
   5   1   2   15.90    6.20
   5   1   2   26.50    5.90
   5   1   2   13.10    5.20
  -6  -1  -2   11.70    7.10
  -6  -1  -2    5.40    8.50
  -6  -1  -2   20.80    7.80
   6   1   2   16.40    8.60
   6   1   2   18.80    8.60
   6   1   2   20.00    8.70
  -7  -1  -2   17.70   10.40
  -7  -1  -2  -21.00   11.40
   7   1   2    7.10   11.70
   7   1   2   10.20   12.20
   8  -2  -2   -3.50   12.40
   8  -2  -2   13.60   11.10
   8  -2  -2  -10.70   10.60
   8  -2  -2   25.50   10.20
  -8   2   2   11.40    9.90
  -8   2   2   10.20    9.30
  -8   2   2   13.80   10.60
  -8   2   2   22.00    9.60
   7  -2  -2   17.80    7.30
   7  -2  -2    8.30    7.70
   7  -2  -2    6.40    6.80
   7  -2  -2   -0.50    7.10
  -7   2   2   -2.20    6.10
  -7   2   2   24.20    7.90
  -7   2   2   -0.10    6.60
  -7   2   2    2.80    6.90
   6  -2  -2  198.68   13.00
   6  -2  -2  210.18   11.70
   6  -2  -2  196.58   12.60
   6  -2  -2  191.88   13.80
  -6   2   2  193.28   10.80
  -6   2   2  208.38   13.50
  -6   2   2  204.98   13.00
  -6   2   2  200.38   13.10
   5  -2  -2    6.00    3.60
   5  -2  -2    2.30    3.50
   5  -2  -2    4.50    3.90
   5  -2  -2    3.40    4.30
  -5   2   2    4.10    3.80
  -5   2   2    6.80    3.20
  -5   2   2    4.40    3.60
  -5   2   2    8.10    4.20
   4  -2  -2  131.89    8.10
   4  -2  -2  113.69    7.80
   4  -2  -2  124.99    6.40
   4  -2  -2  128.39    7.10
  -4   2   2  127.49    7.90
  -4   2   2  126.19    7.70
  -4   2   2  128.19    7.60
  -4   2   2  123.79    7.30
   3  -2  -2   26.50    4.00
   3  -2  -2   34.30    4.50
   3  -2  -2   24.50    3.10
  -3   2   2   31.70    4.50
  -3   2   2   18.70    3.30
  -3   2   2   21.10    3.10
   2  -2  -2   78.79    5.80
   2  -2  -2   79.89    3.40
   2  -2  -2   74.89    5.30
  -2   2   2   73.39    5.90
  -2   2   2   76.89    5.40
  -2   2   2   75.69    4.40
   1  -2  -2  504.45   10.90
   1  -2  -2  536.45   12.30
   1  -2  -2  515.35   11.80
   1  -2  -2  516.55   12.60
  -1   2   2  513.75   11.90
  -1   2   2  527.55   11.80
  -1   2   2  523.25   11.00
  -1   2   2  525.85   12.80
   0  -2  -2  192.18    6.70
   0  -2  -2  189.88    7.10
   0  -2  -2  183.38    7.00
   0  -2  -2  179.18    5.90
   0   2   2  182.68    7.00
   0   2   2  180.98    6.80
   0   2   2  188.28    5.90
   0   2   2  185.78    7.20
  -1  -2  -2    4.50    1.70
  -1  -2  -2    4.60    2.60
  -1  -2  -2    7.10    3.00
   1   2   2    4.70    2.90
   1   2   2    2.00    2.40
   1   2   2    5.80    2.30
  -2  -2  -2  269.67   10.70
  -2  -2  -2  235.98    7.90
  -2  -2  -2  245.18   10.40
   2   2   2  253.07    8.40
   2   2   2  253.27   10.30
   2   2   2  246.38   10.40
  -3  -2  -2   57.49    5.70
  -3  -2  -2   42.50    5.50
  -3  -2  -2   61.79    6.70
   3   2   2   57.29    6.70
   3   2   2   38.00    5.80
   3   2   2   45.50    7.80
  -4  -2  -2   91.49    8.70
  -4  -2  -2   87.99    7.90
  -4  -2  -2   74.99    8.30
   4   2   2   85.69    7.90
   4   2   2   91.09    9.80
   4   2   2   83.49    8.80
  -5  -2  -2    5.00    5.70
  -5  -2  -2   11.70    5.70
  -5  -2  -2   19.10    6.70
   5   2   2    9.40    6.90
   5   2   2   25.20    5.70
   5   2   2   12.70    6.40
  -6  -2  -2   81.89   10.60
  -6  -2  -2   90.49   17.40
  -6  -2  -2   84.09   10.00
   6   2   2   91.79   13.60
   6   2   2   89.19   10.80
   6   2   2   81.39   11.40
   8  -3  -2    4.60    9.90
   8  -3  -2  -15.70   11.80
   8  -3  -2    1.10   10.20
   8  -3  -2   18.50   10.90
  -8   3   2   -3.60    8.80
  -8   3   2   16.40    9.60
  -8   3   2    7.70    8.80
  -8   3   2    2.80   10.80
   7  -3  -2    0.80    6.30
   7  -3  -2    7.30    6.70
   7  -3  -2    4.30    7.90
   7  -3  -2   -3.50    6.50
  -7   3   2   -4.40    6.80
  -7   3   2   -0.30    6.80
  -7   3   2   12.80    6.90
  -7   3   2   -2.40    5.50
   6  -3  -2  954.20   23.60
   6  -3  -2  980.60   27.80
   6  -3  -2  977.70   27.80
   6  -3  -2  786.02   32.10
  -6   3   2  976.90   23.20
  -6   3   2  946.11   25.50
  -6   3   2  976.30   27.50
  -6   3   2  986.80   27.30
   5  -3  -2   15.60    4.90
   5  -3  -2   19.80    5.20
   5  -3  -2   14.60    3.90
  -5   3   2   18.20    3.80
  -5   3   2   15.60    4.80
  -5   3   2   31.00    5.10
  -5   3   2   13.80    4.40
   4  -3  -2   12.50    2.90
   4  -3  -2   10.50    3.80
   4  -3  -2   16.20    3.90
  -4   3   2   14.10    3.40
  -4   3   2   12.40    3.70
  -4   3   2    9.80    4.20
   3  -3  -2 1964.20   38.60
   3  -3  -2 2033.20   39.00
   3  -3  -2 1956.20   34.00
  -3   3   2 1960.80   35.50
  -3   3   2 1991.80   35.70
  -3   3   2 1946.71   38.30
  -3   3   2 1993.40   38.70
   2  -3  -2    9.60    2.10
   2  -3  -2    6.30    2.40
   2  -3  -2    9.10    3.30
   2  -3  -2    7.10    2.30
  -2   3   2    8.00    2.00
  -2   3   2    8.30    2.60
  -2   3   2   10.40    3.00
   1  -3  -2  480.25   11.90
   1  -3  -2  457.85   12.30
   1  -3  -2  475.35   11.60
   1  -3  -2  465.05   12.20
  -1   3   2  470.45   12.00
  -1   3   2  461.45   11.60
  -1   3   2  473.85   12.70
  -1   3   2  474.35   11.70
   0  -3  -2   40.40    4.20
   0  -3  -2   40.30    4.50
   0  -3  -2   45.20    4.30
   0  -3  -2   31.20    3.90
   0   3   2   47.30    4.00
   0   3   2   41.10    4.80
   0   3   2   39.10    4.30
   0   3   2   40.70    4.30
  -1  -3  -2  245.18   10.00
  -1  -3  -2  240.18    8.20
  -1  -3  -2  233.88    9.50
   1   3   2  230.78    9.70
   1   3   2  238.18    9.70
   1   3   2  239.48    8.20
  -2  -3  -2  790.12   21.30
  -2  -3  -2  781.52   20.90
  -2  -3  -2  812.82   18.40
  -2  -3  -2  793.02   18.50
   2   3   2  807.42   21.40
   2   3   2  795.72   17.80
   2   3   2  812.42   17.90
   2   3   2  806.62   21.70
  -3  -3  -2   42.60    5.30
  -3  -3  -2   37.10    5.60
  -3  -3  -2   42.00    6.00
  -3  -3  -2   40.20    5.40
   3   3   2   38.00    6.40
   3   3   2   35.50    4.80
   3   3   2   53.49    6.90
   3   3   2   38.70    5.00
  -4  -3  -2   82.39    8.60
  -4  -3  -2  110.59   10.40
  -4  -3  -2   75.99    9.00
   4   3   2   92.99   10.50
   4   3   2   81.69    8.20
   4   3   2  110.09    9.80
  -5  -3  -2  144.99   12.40
  -5  -3  -2  143.89   13.50
  -5  -3  -2  152.88   14.20
   5   3   2  152.18   11.40
   5   3   2  145.99   13.80
   5   3   2  144.49   13.50
  -6  -3  -2    3.00    9.00
  -6  -3  -2  -13.50    9.70
   6   3   2   -7.30   10.50
   6   3   2   21.70   15.20
   6   3   2   -4.80    9.10
   8  -4  -2   10.10   12.40
   8  -4  -2   13.60    9.80
   8  -4  -2   17.40    9.60
  -8   4   2   11.70    9.30
  -8   4   2   -3.90    9.20
  -8   4   2   14.20   11.30
   7  -4  -2   16.20    6.60
   7  -4  -2   32.80    8.60
   7  -4  -2   15.80    6.80
  -7   4   2   17.00    6.70
  -7   4   2   23.00    8.20
  -7   4   2   23.40    8.00
   6  -4  -2  136.29   13.20
   6  -4  -2  144.19   10.00
   6  -4  -2  156.28   12.80
  -6   4   2  127.49   10.00
  -6   4   2  151.58   12.20
  -6   4   2  131.89   11.00
   5  -4  -2   32.10    6.10
   5  -4  -2   23.90    4.50
   5  -4  -2   28.00    5.40
  -5   4   2   30.00    5.20
  -5   4   2   37.40    6.40
  -5   4   2   30.90    5.30
   4  -4  -2   83.09    7.70
   4  -4  -2   88.19    7.60
   4  -4  -2   98.29    5.70
  -4   4   2   80.09    7.50
  -4   4   2   85.29    7.50
  -4   4   2   84.19    5.90
  -4   4   2   82.89    6.10
   3  -4  -2 2130.09   41.10
   3  -4  -2 2049.49   36.30
   3  -4  -2 2017.20   40.40
  -3   4   2 2014.90   36.50
  -3   4   2 2044.70   40.20
  -3   4   2 2012.20   40.30
   2  -4  -2    2.60    2.30
   2  -4  -2    2.00    2.00
   2  -4  -2    2.30    2.40
   2  -4  -2    2.80    2.00
  -2   4   2    6.50    2.30
  -2   4   2    4.10    2.00
  -2   4   2    3.50    2.90
   1  -4  -2  430.66   11.90
   1  -4  -2  395.96   11.70
   1  -4  -2  393.06   12.00
   1  -4  -2  414.76   12.10
  -1   4   2  410.66   12.30
  -1   4   2  416.36   11.90
  -1   4   2  399.16   11.70
  -1   4   2  415.96   11.50
   0  -4  -2 2377.66   42.00
   0  -4  -2 2396.16   43.80
   0  -4  -2 2311.77   43.90
   0  -4  -2 2394.26   42.70
   0   4   2 2344.17   42.40
   0   4   2 2299.67   41.70
   0   4   2 2327.67   43.80
   0   4   2 2334.87   43.40
  -1  -4  -2    2.60    2.80
  -1  -4  -2   -1.00    2.80
  -1  -4  -2    0.10    2.60
   1   4   2   -3.10    2.30
   1   4   2   -0.30    2.80
   1   4   2   -0.80    2.50
  -2  -4  -2   31.50    5.80
  -2  -4  -2   41.50    5.30
  -2  -4  -2   29.60    5.30
  -2  -4  -2   41.10    5.00
   2   4   2   40.20    4.60
   2   4   2   44.60    5.70
   2   4   2   52.39    6.60
   2   4   2   43.00    5.80
  -3  -4  -2   68.99    8.10
  -3  -4  -2   65.99    8.20
  -3  -4  -2   65.29    8.20
  -3  -4  -2   65.39    8.50
   3   4   2   71.59    9.00
   3   4   2   64.59    7.40
   3   4   2   69.39    6.70
   3   4   2   61.19    7.90
  -4  -4  -2   39.50    6.80
  -4  -4  -2   40.90    7.00
  -4  -4  -2   40.70    7.20
  -4  -4  -2   44.10    6.70
   4   4   2   39.80    5.70
   4   4   2   40.90    7.30
   4   4   2   25.60    6.10
   4   4   2   48.00    6.60
  -5  -4  -2  115.09   13.70
  -5  -4  -2  115.89   13.90
  -5  -4  -2  138.49   15.50
  -5  -4  -2  117.89   14.40
   5   4   2  134.39   11.20
   5   4   2   94.79   10.00
   5   4   2  147.29   15.10
   5   4   2  155.18   12.90
  -6  -4  -2   11.20   10.60
  -6  -4  -2    3.10   10.90
  -6  -4  -2   -3.30   10.20
   6   4   2    5.80   12.10
   8  -5  -2   17.50    9.20
   8  -5  -2   26.30    9.80
   8  -5  -2   25.10   18.90
  -8   5   2   23.10   10.10
  -8   5   2   28.00   10.10
   7  -5  -2   19.70    6.70
   7  -5  -2   18.00    9.00
   7  -5  -2   29.30    7.80
  -7   5   2   18.00    7.70
  -7   5   2   13.00    7.00
  -7   5   2   15.80    8.00
   6  -5  -2    6.60    5.50
   6  -5  -2   16.30    5.40
   6  -5  -2    8.60    5.10
  -6   5   2   13.80    5.40
  -6   5   2    5.80    5.50
  -6   5   2    6.80    4.60
   5  -5  -2  151.78   10.40
   5  -5  -2  152.28    8.10
   5  -5  -2  139.49   10.60
  -5   5   2  155.68    8.70
  -5   5   2  149.99   10.30
  -5   5   2  143.09   10.60
  -5   5   2  160.48    8.50
   4  -5  -2  184.48    8.20
   4  -5  -2  159.08   17.20
   4  -5  -2  179.48   10.10
  -4   5   2  187.38   10.70
  -4   5   2  145.39   15.80
  -4   5   2  188.48    8.20
  -4   5   2  200.08    7.90
   3  -5  -2   21.60    4.50
   3  -5  -2   17.80    3.50
   3  -5  -2   18.40    4.20
  -3   5   2   16.90    4.10
  -3   5   2   17.80    3.30
  -3   5   2   19.30    3.50
   2  -5  -2  144.99    8.10
   2  -5  -2  147.39    8.30
   2  -5  -2  138.49    6.60
   2  -5  -2  137.69    8.90
  -2   5   2  147.89    8.30
  -2   5   2  134.59    7.50
  -2   5   2  144.39    6.70
   1  -5  -2   54.69    5.70
   1  -5  -2   54.19    5.80
   1  -5  -2   44.50    5.60
   1  -5  -2   51.19    5.50
  -1   5   2   53.69    5.20
  -1   5   2   46.70    5.90
  -1   5   2   39.00    4.70
  -1   5   2   48.70    6.20
   0  -5  -2  610.94   15.80
   0  -5  -2  595.94   17.30
   0  -5  -2  593.84   16.50
   0  -5  -2  594.24   17.10
   0   5   2  585.04   15.70
   0   5   2  590.04   16.20
   0   5   2  614.44   16.80
   0   5   2  606.94   17.30
  -1  -5  -2   25.30    5.50
  -1  -5  -2   22.30    4.40
  -1  -5  -2   15.40    4.20
   1   5   2   15.20    3.80
   1   5   2   15.50    3.80
   1   5   2   16.20    4.70
  -2  -5  -2  110.59    8.50
  -2  -5  -2  121.49   10.00
  -2  -5  -2  121.69    9.50
  -2  -5  -2  118.19    8.90
   2   5   2  108.09    7.00
   2   5   2  107.29    7.70
   2   5   2  126.49    9.80
   2   5   2  116.19    9.90
  -3  -5  -2  454.65   16.50
  -3  -5  -2  449.16   18.30
  -3  -5  -2  464.25   18.90
  -3  -5  -2  455.05   16.60
   3   5   2  483.85   19.10
   3   5   2  454.45   14.00
   3   5   2  481.05   18.70
   3   5   2  449.76   13.20
  -4  -5  -2    4.70    6.50
  -4  -5  -2    0.30    6.80
  -4  -5  -2    3.60    6.90
  -4  -5  -2    9.90    6.10
   4   5   2    4.80    6.70
   4   5   2    9.10    5.10
   4   5   2    0.20    5.80
   4   5   2    4.10    7.50
  -5  -5  -2   -4.70    9.70
  -5  -5  -2   -2.70    9.20
  -5  -5  -2   -1.70    8.90
   5   5   2   14.60   10.50
   5   5   2   -2.10    7.40
   5   5   2    5.40    6.50
   8  -6  -2   -2.00    9.10
   8  -6  -2   -5.70   10.00
  -8   6   2    9.80    9.60
  -8   6   2    8.00    8.40
  -8   6   2   23.00    9.00
   7  -6  -2  318.57   20.10
   7  -6  -2  304.37   15.10
   7  -6  -2  346.97   18.40
  -7   6   2  323.47   18.20
  -7   6   2  310.07   14.70
  -7   6   2  313.57   18.40
  -7   6   2  305.67   15.00
   6  -6  -2   16.40    6.10
   6  -6  -2   10.80    5.20
   6  -6  -2   15.40    5.40
  -6   6   2   10.50    4.60
  -6   6   2   -1.10    5.30
  -6   6   2   19.00    5.90
  -6   6   2   17.80    5.10
   5  -6  -2    5.30    4.90
   5  -6  -2   10.10    4.00
   5  -6  -2    9.70    4.60
  -5   6   2    1.70    4.30
  -5   6   2    8.40    4.70
  -5   6   2   12.40    4.00
  -5   6   2    4.90    3.20
   4  -6  -2   74.69    6.50
   4  -6  -2   72.39    8.40
   4  -6  -2   74.19    8.10
   4  -6  -2   69.39    7.20
  -4   6   2   78.79    6.10
  -4   6   2   66.49    5.90
  -4   6   2   67.89    8.20
  -4   6   2   74.99    8.30
   3  -6  -2    7.10    3.30
   3  -6  -2    8.80    3.80
   3  -6  -2    6.30    3.50
   3  -6  -2   -0.80    3.20
  -3   6   2    4.30    4.20
  -3   6   2    4.90    2.70
  -3   6   2   12.70    3.50
   2  -6  -2  193.18    8.60
   2  -6  -2  174.18   10.30
   2  -6  -2  190.68   10.00
   2  -6  -2  196.08    9.60
  -2   6   2  189.28    8.40
  -2   6   2  191.38    9.40
  -2   6   2  182.38   10.10
   1  -6  -2  113.19    8.40
   1  -6  -2  102.29    7.70
   1  -6  -2  106.19    8.20
   1  -6  -2  111.19    8.20
  -1   6   2  113.39    7.50
  -1   6   2  102.99    8.00
  -1   6   2  117.89    8.00
  -1   6   2  117.39    8.30
   0  -6  -2  165.28   10.40
   0  -6  -2  182.78   12.00
   0  -6  -2  162.68    9.00
   0  -6  -2  166.48   10.20
   0   6   2  175.68    9.30
   0   6   2  167.68   10.10
   0   6   2  159.08    9.50
   0   6   2  187.68   10.10
  -1  -6  -2  238.48   12.10
  -1  -6  -2  244.48   12.50
  -1  -6  -2  236.88   12.50
   1   6   2  239.58   10.50
   1   6   2  235.78   12.80
   1   6   2  255.57   12.80
  -2  -6  -2   36.30    6.50
  -2  -6  -2   41.50    6.70
  -2  -6  -2   41.40    6.60
  -2  -6  -2   34.90    5.80
   2   6   2   44.50    7.00
   2   6   2   26.10    6.00
   2   6   2   39.30    4.80
   2   6   2   39.60    5.40
  -3  -6  -2    8.50    7.20
  -3  -6  -2   29.00    7.30
  -3  -6  -2   20.30    6.20
  -3  -6  -2   26.40    7.50
   3   6   2   21.10    4.80
   3   6   2   23.30    5.30
   3   6   2   24.60    7.00
   3   6   2   26.20    7.50
  -4  -6  -2    7.40    9.40
  -4  -6  -2   30.50    8.40
  -4  -6  -2   38.90    9.30
  -4  -6  -2   22.50    8.80
   4   6   2   36.30    6.30
   4   6   2   42.30    9.40
   4   6   2   32.70    5.30
   8  -7  -2    8.90   10.70
   8  -7  -2   -0.80    9.40
  -8   7   2   -1.60   10.40
  -8   7   2    0.70    8.10
  -8   7   2   15.90    8.60
   7  -7  -2  460.95   21.20
   7  -7  -2  362.86   20.80
   7  -7  -2  442.46   17.70
  -7   7   2  442.86   16.10
  -7   7   2  457.55   21.30
  -7   7   2  395.66   16.10
  -7   7   2  410.26   20.80
   6  -7  -2    1.30    5.50
   6  -7  -2    1.70    5.10
   6  -7  -2    6.50    7.40
  -6   7   2    8.20    5.90
  -6   7   2    5.30    4.30
  -6   7   2    1.20    4.40
  -6   7   2    2.20    6.40
   5  -7  -2   25.60    5.00
   5  -7  -2   14.40    5.40
   5  -7  -2    9.00    4.70
   5  -7  -2   18.70    5.20
  -5   7   2   34.40    6.60
  -5   7   2   20.50    4.20
  -5   7   2   10.10    5.00
  -5   7   2   28.40    4.40
   4  -7  -2 1175.58   30.50
   4  -7  -2 1177.38   27.00
   4  -7  -2 1189.98   30.90
  -4   7   2 1125.39   29.90
  -4   7   2 1106.19   29.20
  -4   7   2 1151.68   24.90
   3  -7  -2   -2.60    3.60
   3  -7  -2    2.90    3.30
   3  -7  -2    4.50    4.70
   3  -7  -2    3.70    3.80
  -3   7   2   -0.70    3.50
  -3   7   2    5.00    4.20
  -3   7   2    2.50    3.10
   2  -7  -2   -2.20    3.30
   2  -7  -2    0.30    4.30
   2  -7  -2    3.50    4.20
   2  -7  -2   -1.60    3.40
  -2   7   2    0.20    3.40
  -2   7   2   -1.20    4.00
  -2   7   2    3.10    3.80
   1  -7  -2  252.77   12.00
   1  -7  -2  266.77   13.40
   1  -7  -2  252.07   11.80
   1  -7  -2  246.78   12.70
  -1   7   2  270.47   11.80
  -1   7   2  253.47   12.30
  -1   7   2  277.57   12.30
  -1   7   2  283.57   12.60
   0  -7  -2   51.19    7.40
   0  -7  -2   64.79    7.60
   0  -7  -2   53.59    7.50
   0  -7  -2   65.29    8.00
   0   7   2   61.89    8.40
   0   7   2   54.99    6.50
   0   7   2   62.49    8.30
   0   7   2   52.99    7.10
  -1  -7  -2  106.79   11.20
  -1  -7  -2  102.19   10.00
  -1  -7  -2   96.99   10.50
   1   7   2   95.89   11.40
   1   7   2  104.99    8.70
   1   7   2   83.79   10.50
  -2  -7  -2   20.70    6.80
  -2  -7  -2    9.00    5.80
  -2  -7  -2   19.00    6.60
  -2  -7  -2   19.40    6.70
   2   7   2   15.00    5.10
   2   7   2   25.10    7.00
   2   7   2    9.60    5.80
   2   7   2   18.30    4.50
  -3  -7  -2  125.09   13.40
  -3  -7  -2  178.88   15.70
  -3  -7  -2  175.28   15.20
  -3  -7  -2  172.38   15.00
   3   7   2  168.98    9.90
   3   7   2  168.18   15.50
   3   7   2  159.98   15.70
   3   7   2  159.88    8.50
  -4  -7  -2   62.99   11.60
  -4  -7  -2   77.59   11.80
   8  -8  -2   -2.80   10.40
   8  -8  -2   16.00   11.70
  -8   8   2  -11.30   10.80
   7  -8  -2   14.60    8.40
   7  -8  -2    3.70    7.70
   7  -8  -2    5.60    8.00
  -7   8   2    9.10    5.60
  -7   8   2   -1.70    5.90
  -7   8   2    9.60    8.50
   6  -8  -2   92.09   11.10
   6  -8  -2   71.19    8.60
   6  -8  -2   66.69    8.10
   6  -8  -2   87.19   11.80
  -6   8   2   79.99    8.90
  -6   8   2   66.29    8.60
  -6   8   2   65.49    8.00
  -6   8   2   86.19    9.90
   5  -8  -2    1.70    5.60
   5  -8  -2    3.30    5.50
   5  -8  -2    9.40    5.20
   5  -8  -2   -9.30    4.60
  -5   8   2   13.10    6.10
  -5   8   2    0.20    4.00
  -5   8   2    0.90    4.60
  -5   8   2  -10.60    5.10
   4  -8  -2  477.85   16.90
   4  -8  -2  446.86   18.70
   4  -8  -2  438.46   18.30
  -4   8   2  444.96   13.50
  -4   8   2  478.55   21.60
  -4   8   2  468.45   17.50
   3  -8  -2   -5.20    8.70
   3  -8  -2   18.60    5.60
   3  -8  -2   11.60    4.00
   3  -8  -2   30.40    6.90
  -3   8   2    9.70    4.20
  -3   8   2    8.50    3.70
  -3   8   2    6.80    5.60
   2  -8  -2  104.69    8.80
   2  -8  -2   80.69   13.80
   2  -8  -2   92.09   10.10
   2  -8  -2   92.79   10.50
  -2   8   2   94.79    8.60
  -2   8   2   94.99    9.70
  -2   8   2   95.59   10.00
   1  -8  -2 1091.39   29.60
   1  -8  -2 1096.89   29.30
   1  -8  -2 1107.99   27.90
   1  -8  -2 1085.59   27.20
  -1   8   2 1104.89   27.10
  -1   8   2 1081.99   31.30
  -1   8   2 1079.19   28.80
   0  -8  -2    3.70    5.40
   0  -8  -2    4.80    5.70
   0  -8  -2   -4.90    6.50
   0  -8  -2    5.60    5.60
   0   8   2   -3.00    5.30
   0   8   2   -1.60    5.40
   0   8   2    2.80    5.70
   0   8   2   11.10    5.20
  -1  -8  -2   19.60    7.20
  -1  -8  -2   21.50    6.90
  -1  -8  -2   37.40    7.50
   1   8   2   10.40    6.20
   1   8   2   23.60    7.80
   1   8   2   13.70    5.30
  -2  -8  -2  186.98   16.90
  -2  -8  -2  139.49   15.40
  -2  -8  -2  204.48   15.50
  -2  -8  -2  207.68   16.60
   2   8   2  170.28    9.60
   2   8   2  197.98   17.30
   2   8   2  174.38   10.20
   2   8   2  174.58   15.30
  -3  -8  -2    4.90   10.20
  -3  -8  -2  -10.00    9.30
  -3  -8  -2   18.70   10.00
   3   8   2   -1.20    9.80
   7  -9  -2    5.60    7.70
   7  -9  -2    3.20    9.00
   7  -9  -2   13.70    8.60
  -7   9   2   -1.60    5.90
  -7   9   2    5.00    5.50
  -7   9   2    1.50    9.40
   6  -9  -2   17.90    7.00
   6  -9  -2   27.60    7.80
   6  -9  -2   39.70    7.50
   6  -9  -2   37.30    9.00
  -6   9   2   30.80    5.60
  -6   9   2   24.00    7.40
  -6   9   2   27.70    8.70
   5  -9  -2    5.80    6.20
   5  -9  -2    2.50    6.90
   5  -9  -2    1.60    5.80
   5  -9  -2    7.10    7.00
  -5   9   2   16.20    6.80
  -5   9   2    8.80    6.40
  -5   9   2   10.00    4.60
  -5   9   2    9.70    4.70
   4  -9  -2   29.40    8.40
   4  -9  -2    9.50    6.80
   4  -9  -2   32.80    6.90
  -4   9   2   19.60    5.80
  -4   9   2   15.20    4.70
  -4   9   2   15.50    7.00
   3  -9  -2  103.89   12.40
   3  -9  -2  103.99   12.50
   3  -9  -2  109.59    9.50
   3  -9  -2  107.29   12.10
  -3   9   2   79.49    9.00
  -3   9   2   79.49   10.30
  -3   9   2   88.69   11.20
   2  -9  -2  -10.50    5.90
   2  -9  -2    0.30    5.50
   2  -9  -2    2.10    6.10
   2  -9  -2    0.20    4.60
  -2   9   2   -1.00    5.40
  -2   9   2    8.40    5.80
  -2   9   2   -1.70    5.20
   1  -9  -2   55.19    7.50
   1  -9  -2   39.00    7.70
   1  -9  -2   40.40    8.40
   1  -9  -2   43.60    9.20
  -1   9   2   45.40    8.00
  -1   9   2   43.30    7.40
  -1   9   2   43.00    7.80
  -1   9   2   36.20    7.40
   0  -9  -2   34.80    8.00
   0  -9  -2   39.40    7.70
   0  -9  -2   27.30    7.40
   0  -9  -2   39.20    9.00
   0   9   2   30.60    7.50
   0   9   2   38.40    7.00
   0   9   2   39.50    8.80
  -1  -9  -2   64.89   11.20
  -1  -9  -2   54.59    9.30
  -1  -9  -2   63.39   10.20
   1   9   2   55.09   10.30
   1   9   2   52.29    7.40
   1   9   2   57.69    9.70
  -2  -9  -2  165.08   19.30
  -2  -9  -2  166.18   18.90
  -2  -9  -2  197.28   19.60
   2   9   2  146.19    9.60
   2   9   2  156.98    9.60
   2   9   2  160.98   17.40
   7 -10  -2   -1.30    9.90
   7 -10  -2   21.30   10.60
   7 -10  -2   23.30   11.40
  -7  10   2  -24.90   10.70
   6 -10  -2    1.10    7.80
   6 -10  -2   -1.60    9.00
  -6  10   2    1.10    4.90
  -6  10   2    7.70    8.70
  -6  10   2   -8.10    4.90
   5 -10  -2   60.29   12.10
   5 -10  -2   65.29    9.70
   5 -10  -2   49.00    8.30
  -5  10   2   68.29    8.80
  -5  10   2   62.29   10.90
  -5  10   2   81.09    8.60
  -5  10   2   68.59    8.60
   4 -10  -2   -6.00    8.60
   4 -10  -2    8.70    7.60
   4 -10  -2   16.20    7.70
  -4  10   2  -10.00    6.60
  -4  10   2   12.30    7.20
  -4  10   2   11.30    5.10
   3 -10  -2    5.50    5.60
   3 -10  -2    2.60    8.00
   3 -10  -2   -0.60    6.90
   3 -10  -2    7.30    7.50
  -3  10   2    0.70    5.80
  -3  10   2    2.00    7.40
  -3  10   2    5.00    7.60
   2 -10  -2    8.30    8.00
   2 -10  -2    4.70    6.80
   2 -10  -2   -1.20    7.10
   2 -10  -2    4.10    5.80
  -2  10   2    2.10    7.90
  -2  10   2   -2.70    6.50
  -2  10   2    5.00    6.70
   1 -10  -2   66.69   10.50
   1 -10  -2   98.59   12.50
   1 -10  -2   85.79   11.00
   1 -10  -2   84.99   12.50
  -1  10   2   81.89   11.20
  -1  10   2   83.49   10.10
  -1  10   2   76.89    9.80
  -1  10   2   98.59   11.20
   0 -10  -2   43.20   12.00
   0 -10  -2   43.80    9.40
   0 -10  -2   33.00    8.80
   0 -10  -2   37.00    9.60
   0  10   2   31.90    9.50
   0  10   2   38.40    8.20
   0  10   2   32.10   10.20
  -1 -10  -2   -3.20    9.90
  -1 -10  -2    5.20   10.20
   1  10   2  -12.50    6.80
   1  10   2   -7.70    9.50
   1  10   2  -16.20   10.90
   6 -11  -2    2.80    9.90
   6 -11  -2   22.20   10.90
   6 -11  -2    9.70    9.60
  -6  11   2   19.70   11.00
   5 -11  -2  423.16   22.10
   5 -11  -2  408.56   26.50
   5 -11  -2  413.06   23.00
  -5  11   2  398.46   22.60
  -5  11   2  389.36   14.30
  -5  11   2  399.26   14.30
   4 -11  -2   21.70   12.40
   4 -11  -2   -4.80    8.30
   4 -11  -2   13.80   10.30
  -4  11   2   19.40    9.20
  -4  11   2    4.80    9.90
  -4  11   2    2.70    6.90
   3 -11  -2   15.70   10.90
   3 -11  -2   15.90   11.00
   3 -11  -2   15.60    6.90
   3 -11  -2   14.80   10.10
  -3  11   2   17.00    8.80
  -3  11   2   20.70    7.80
  -3  11   2    9.00   13.80
   2 -11  -2  168.88   19.50
   2 -11  -2  187.38   18.80
   2 -11  -2  155.38   15.40
   2 -11  -2  148.39   18.70
  -2  11   2  197.68   17.40
  -2  11   2  183.08   16.30
  -2  11   2  230.18   18.40
   1 -11  -2    3.90    9.30
   1 -11  -2    4.70    9.60
   1 -11  -2   28.80   13.00
   1 -11  -2   -2.60    9.60
  -1  11   2   -2.00   10.10
  -1  11   2   -3.20    8.60
  -1  11   2    2.60   10.30
  -1  11   2   -4.10    9.70
   0 -11  -2   18.50   11.40
   0 -11  -2    8.50   11.20
   0  11   2   -8.60    8.10
   0  11   2  -28.00   11.80
   0  11   2    4.00   11.00
   5 -12  -2   50.49   11.10
  -5  12   2   48.70   13.60
   4 -12  -2   -4.20   11.30
   4 -12  -2   15.80   13.30
   4 -12  -2   -5.20   13.90
  -4  12   2   -3.40   11.60
   3 -12  -2    2.90    9.00
   3 -12  -2   35.90   13.70
   3 -12  -2    1.60   11.30
   3 -12  -2   45.00   14.30
  -3  12   2   34.50   12.30
  -3  12   2   20.10   10.50
   2 -12  -2  182.58   23.50
   2 -12  -2  249.48   23.60
   2 -12  -2  259.17   20.00
  -2  12   2  254.07   22.20
  -2  12   2  257.27   20.60
  -1  13  -3    1.10    7.70
  -1  13  -3   13.20    9.70
   1 -13   3   11.70    9.30
   1 -13   3   25.00   10.60
   1 -13   3   -6.90   11.10
  -2  13  -3   -5.10    9.00
  -2  13  -3   -3.90    8.20
   2 -13   3    9.50   11.20
   2 -13   3   -5.70    7.00
   2 -13   3  -12.40    9.50
  -3  13  -3  188.78   18.60
   3 -13   3  186.18   23.00
   3 -13   3  175.88   17.30
  -4  13  -3    3.70   10.70
   4 -13   3   13.60   10.20
   4 -13   3   -2.10   13.50
   1  12  -3   28.20   11.90
  -1 -12   3   19.20   11.60
  -1 -12   3   12.50   12.50
   0  12  -3    7.00    5.10
   0  12  -3   12.30    9.60
   0 -12   3   11.00    6.50
   0 -12   3   22.30    9.50
   0 -12   3   12.10   10.60
  -1  12  -3  106.59   11.90
  -1  12  -3   97.99   10.70
   1 -12   3  116.29   13.70
   1 -12   3  100.29   12.70
   1 -12   3   94.69   10.50
  -2  12  -3    2.70    8.40
  -2  12  -3    8.30    5.30
  -2  12  -3    6.50    7.50
   2 -12   3    3.80    5.40
   2 -12   3   -5.80    7.90
   2 -12   3    0.90    9.70
   2 -12   3    1.60    9.20
  -3  12  -3   16.80    8.70
  -3  12  -3   -3.10    7.80
   3 -12   3   14.80    9.60
   3 -12   3   11.30   10.00
   3 -12   3   -1.50    7.00
  -4  12  -3   32.50    9.70
   4 -12   3   24.40    8.50
   4 -12   3    5.70    9.80
   4 -12   3   33.70   11.20
  -5  12  -3   21.50   10.00
   5 -12   3   19.50   10.60
   5 -12   3  -23.00   11.70
   5 -12   3   13.10   11.40
   5 -12   3    2.20    9.30
  -6  12  -3  110.79   15.50
   6 -12   3   98.39   13.40
   6 -12   3  140.29   15.00
   2  11  -3   22.30   10.60
   2  11  -3  -18.50   10.90
  -2 -11   3   23.90   12.90
  -2 -11   3   18.10   12.60
   1  11  -3   -4.50    8.70
  -1 -11   3    6.50   10.30
  -1 -11   3   11.00    9.20
   0  11  -3   12.70    4.50
   0  11  -3    4.60    7.30
   0 -11   3   -4.10    7.90
   0 -11   3    2.00    5.40
   0 -11   3    6.90    6.70
   0 -11   3   -3.10    8.20
  -1  11  -3   84.69    9.90
  -1  11  -3   81.89    8.90
  -1  11  -3   72.69    7.70
   1 -11   3   76.49    8.90
   1 -11   3   73.99    8.60
   1 -11   3   78.69    9.90
   1 -11   3   72.59    9.40
  -2  11  -3    2.70    7.00
  -2  11  -3    2.90    5.90
   2 -11   3    0.40    7.30
   2 -11   3   -3.00    6.20
   2 -11   3   28.00    7.90
   2 -11   3   10.00    4.30
  -3  11  -3   19.10    7.40
   3 -11   3   38.00    9.40
   3 -11   3   18.30    7.00
   3 -11   3   30.90    8.90
  -4  11  -3  115.49   14.10
  -4  11  -3  128.79   13.60
   4 -11   3  110.19   12.90
   4 -11   3  131.49   15.10
   4 -11   3  129.09   13.50
  -5  11  -3   -2.50    9.30
  -5  11  -3   -8.20    8.00
   5 -11   3   13.30    8.20
   5 -11   3   20.00    9.30
   5 -11   3    2.50    8.20
   5 -11   3   14.60    9.60
  -6  11  -3    2.00    8.90
   6 -11   3    2.00    9.60
   6 -11   3    8.40   11.10
   6 -11   3   -4.70    9.10
   3  10  -3   26.60   10.40
  -3 -10   3   24.80   11.20
  -3 -10   3   28.90   12.40
   2  10  -3   -4.20    8.90
   2  10  -3   -9.60    8.10
  -2 -10   3    8.60    9.30
  -2 -10   3    1.30    7.80
  -2 -10   3    5.60    9.10
  -2 -10   3   11.80    9.30
   1  10  -3  240.48   15.60
   1  10  -3  244.58   16.00
  -1 -10   3  250.17   18.20
  -1 -10   3  248.98   16.00
  -1 -10   3  242.08   17.70
   0  10  -3   67.79    8.10
   0  10  -3   49.40    5.50
   0 -10   3   53.69    9.30
   0 -10   3   70.49    8.70
   0 -10   3   66.79    9.30
   0 -10   3   72.09    7.90
  -1  10  -3    8.10    5.70
  -1  10  -3    6.30    4.80
  -1  10  -3    5.70    4.80
   1 -10   3    2.20    5.60
   1 -10   3    0.80    4.20
   1 -10   3   -8.30    5.30
   1 -10   3    9.60    5.30
  -2  10  -3  133.39   11.60
  -2  10  -3  156.08   10.90
  -2  10  -3  139.19    7.50
   2 -10   3  137.89    7.60
   2 -10   3  115.09   14.40
   2 -10   3  158.28   11.90
   2 -10   3  115.69   11.40
  -3  10  -3    0.00    4.90
  -3  10  -3    8.80    5.80
   3 -10   3   14.90    5.80
   3 -10   3   -1.80    5.20
   3 -10   3    8.50    6.00
  -4  10  -3    4.20    6.20
  -4  10  -3   10.00    6.00
   4 -10   3   14.10    5.80
   4 -10   3   18.10    6.50
   4 -10   3    6.60    5.90
   4 -10   3    4.10    8.00
  -5  10  -3   34.10    8.30
  -5  10  -3   14.90    7.80
   5 -10   3    5.10    7.40
   5 -10   3   16.10    7.50
   5 -10   3   18.30    7.00
  -6  10  -3   19.30    8.30
  -6  10  -3   34.80    9.40
   6 -10   3   10.10    8.80
   6 -10   3   26.80   10.10
   6 -10   3   24.90    9.10
  -7  10  -3   18.30    9.40
   7 -10   3   35.70   11.60
   7 -10   3   21.80   11.80
   4   9  -3   13.10   11.90
  -4  -9   3   13.10   12.10
  -4  -9   3   -1.00   10.60
   3   9  -3  218.48   19.30
   3   9  -3  251.47   18.30
  -3  -9   3  243.18   19.40
  -3  -9   3  236.68   18.30
  -3  -9   3  268.37   20.30
   2   9  -3   24.80    6.40
   2   9  -3   13.30    7.50
  -2  -9   3    2.10    6.70
  -2  -9   3    9.60    7.90
  -2  -9   3   11.50    7.60
  -2  -9   3    6.70    7.10
   1   9  -3    2.80    5.30
   1   9  -3   -0.80    5.10
  -1  -9   3    6.90    6.00
  -1  -9   3   -5.50    5.30
  -1  -9   3   -0.70    4.70
   0   9  -3  291.17   13.00
   0   9  -3  261.47    9.70
   0  -9   3  271.97   12.80
   0  -9   3  284.77   14.90
   0  -9   3  270.77   10.50
   0  -9   3  284.77   18.60
  -1   9  -3    1.10    3.70
  -1   9  -3   -7.10    3.30
  -1   9  -3    3.70    4.20
   1  -9   3    7.30    4.50
   1  -9   3   -0.80    4.10
   1  -9   3   -2.20    3.80
   1  -9   3    2.80    4.30
  -2   9  -3  378.66   15.90
  -2   9  -3  367.66   14.20
  -2   9  -3  364.26    9.80
   2  -9   3  363.16   10.00
   2  -9   3  347.37   15.80
   2  -9   3  394.96   15.60
   2  -9   3  380.56   15.60
  -3   9  -3   44.10    6.20
  -3   9  -3   51.69    7.40
   3  -9   3   29.20    8.30
   3  -9   3   47.90    7.10
  -4   9  -3   48.50    9.50
  -4   9  -3   36.90    7.00
   4  -9   3   35.90    6.60
   4  -9   3   47.30    8.20
   4  -9   3   32.80   10.00
  -5   9  -3  293.97   16.30
  -5   9  -3  282.57   16.00
   5  -9   3  270.07   15.40
   5  -9   3  267.37   15.10
   5  -9   3  309.17   17.40
  -6   9  -3   16.30    8.70
  -6   9  -3    6.50    7.10
   6  -9   3  -17.80    7.00
   6  -9   3    3.40    7.50
   6  -9   3   -8.60    7.60
  -7   9  -3    9.30   10.50
  -7   9  -3   -4.70    8.60
   7  -9   3  -12.30   10.00
   7  -9   3   -3.30    9.50
   4   8  -3    2.30   10.00
   4   8  -3   15.60    9.70
  -4  -8   3   26.40    8.80
  -4  -8   3   13.00   13.90
  -4  -8   3   11.70   10.50
  -4  -8   3   -1.70    9.60
   3   8  -3  115.39   14.00
   3   8  -3  111.19   12.80
  -3  -8   3  135.59   14.30
  -3  -8   3  106.49   12.40
  -3  -8   3  117.79   13.80
  -3  -8   3  102.99   12.50
   2   8  -3   15.40    6.20
   2   8  -3   23.50    6.30
  -2  -8   3   27.10    6.80
  -2  -8   3   19.80    5.90
  -2  -8   3   19.70    5.60
  -2  -8   3   30.00    6.30
   1   8  -3   31.20    6.40
   1   8  -3   36.30    6.30
  -1  -8   3   32.40    6.60
  -1  -8   3   32.10    5.80
  -1  -8   3   30.10    6.00
   0   8  -3  627.74   17.50
   0   8  -3  589.34   14.60
   0  -8   3  647.04   21.20
   0  -8   3  607.34   15.30
   0  -8   3  614.74   17.70
   0  -8   3  604.54   20.20
  -1   8  -3   20.50    3.80
  -1   8  -3   29.10    4.50
  -1   8  -3   15.10    4.80
   1  -8   3   23.60    4.00
   1  -8   3   31.60    5.70
   1  -8   3   29.10    4.80
   1  -8   3   25.40    5.60
  -2   8  -3    0.60    3.40
  -2   8  -3    0.40    1.90
  -2   8  -3    0.50    3.30
   2  -8   3    0.30    1.90
   2  -8   3   -4.50    3.50
   2  -8   3   -1.80    4.60
   2  -8   3    4.50    3.50
  -3   8  -3  390.26   15.10
  -3   8  -3  355.46   14.60
   3  -8   3  352.66   15.30
   3  -8   3  385.46   15.30
  -4   8  -3   10.10    4.40
  -4   8  -3    2.50    4.00
   4  -8   3   -8.40    3.90
   4  -8   3   -3.20    4.20
   4  -8   3    1.30    4.70
  -5   8  -3  184.88   13.00
  -5   8  -3  203.58   13.50
   5  -8   3  181.68   13.40
   5  -8   3  169.88   15.30
   5  -8   3  181.48   12.10
  -6   8  -3   -2.50    5.80
  -6   8  -3   20.70    7.40
   6  -8   3   -1.90    6.50
   6  -8   3   -0.10    6.40
   6  -8   3   -6.30    6.40
  -7   8  -3   21.20    9.20
  -7   8  -3   33.00    8.90
   7  -8   3   26.40    9.90
   7  -8   3   28.90   10.80
   5   7  -3    2.60   10.90
  -5  -7   3   13.00    8.90
  -5  -7   3   28.50   11.30
  -5  -7   3   23.60   13.50
  -5  -7   3   22.90   11.90
   4   7  -3   52.79   10.10
   4   7  -3   20.10    8.00
  -4  -7   3   50.59    9.20
  -4  -7   3   76.99   11.70
  -4  -7   3   39.50    9.80
  -4  -7   3   30.70    7.90
   3   7  -3   -8.20    5.40
   3   7  -3   -8.10    5.80
  -3  -7   3    7.30    6.50
  -3  -7   3    6.50    5.80
  -3  -7   3    0.80    5.10
  -3  -7   3    9.20    6.20
   2   7  -3   60.29    7.50
   2   7  -3   71.09    8.30
  -2  -7   3   49.00    8.00
  -2  -7   3   61.99    8.00
  -2  -7   3   57.49    7.10
  -2  -7   3   75.79    9.20
   1   7  -3   89.29    8.60
   1   7  -3   88.99    8.30
  -1  -7   3   90.49    9.10
  -1  -7   3   85.39    8.50
  -1  -7   3   99.49    8.80
   0   7  -3   86.49    6.60
   0   7  -3   75.09    5.20
   0  -7   3   79.69    5.90
   0  -7   3   69.39    7.70
   0  -7   3   79.19    6.70
   0  -7   3   74.49    8.00
  -1   7  -3    2.80    2.80
  -1   7  -3    3.90    2.40
  -1   7  -3    1.70    3.20
   1  -7   3   -2.90    3.10
   1  -7   3   -3.40    2.10
   1  -7   3    0.30    3.10
  -2   7  -3   51.09    6.20
  -2   7  -3   58.39    6.50
   2  -7   3   52.59    6.60
   2  -7   3   50.39    6.70
   2  -7   3   49.99    6.40
  -3   7  -3  544.25   17.30
   3  -7   3  533.65   17.70
   3  -7   3  551.64   17.40
   3  -7   3  533.65   17.30
  -4   7  -3    0.50    3.70
  -4   7  -3    7.30    4.40
   4  -7   3   -0.50    4.20
   4  -7   3    1.90    4.20
   4  -7   3    6.50    3.90
  -5   7  -3   67.79    8.50
  -5   7  -3   67.19    8.70
   5  -7   3   54.19    7.90
   5  -7   3   70.89    9.00
   5  -7   3   89.19    9.70
  -6   7  -3  168.68   13.40
  -6   7  -3  171.48    7.00
  -6   7  -3  171.18   13.30
   6  -7   3  169.28   14.00
   6  -7   3  139.19   12.10
   6  -7   3  156.08   13.80
  -7   7  -3   10.00    8.60
  -7   7  -3    5.60    5.10
  -7   7  -3    1.70    7.40
   7  -7   3    5.90    8.20
   7  -7   3   14.30   11.40
   7  -7   3   18.60    9.70
   6   6  -3   17.80   12.90
  -6  -6   3    8.90   10.00
   5   6  -3   11.30    8.90
   5   6  -3  -15.00    8.10
  -5  -6   3   12.50    7.60
  -5  -6   3    8.10    9.40
  -5  -6   3   -5.00    9.20
   4   6  -3  175.38   14.70
   4   6  -3  195.78   13.80
  -4  -6   3  195.38   14.90
  -4  -6   3  183.18   15.20
  -4  -6   3  187.28   13.20
  -4  -6   3  198.28   15.60
   3   6  -3    9.20    4.50
   3   6  -3   11.80    5.40
  -3  -6   3   15.00    4.70
  -3  -6   3   20.60    6.00
  -3  -6   3    6.40    5.60
  -3  -6   3    7.30    5.20
   2   6  -3  127.59   11.20
   2   6  -3  147.59    9.70
  -2  -6   3  153.18    9.60
  -2  -6   3  148.39    9.70
  -2  -6   3  159.88   10.20
  -2  -6   3  134.99    9.90
   1   6  -3    3.50    3.00
   1   6  -3    1.80    2.90
  -1  -6   3    3.30    3.20
  -1  -6   3   -1.00    2.50
  -1  -6   3    1.70    3.30
   0   6  -3   17.60    3.30
   0   6  -3   20.90    3.80
   0   6  -3   16.00    2.70
   0  -6   3   13.70    3.80
   0  -6   3   17.50    3.30
   0  -6   3   16.20    3.40
  -1   6  -3  592.24   15.00
  -1   6  -3  584.54   12.80
  -1   6  -3  606.04   17.20
   1  -6   3  588.14   15.10
   1  -6   3  562.84   12.70
   1  -6   3  600.74   17.50
   1  -6   3  592.34   16.80
  -2   6  -3  172.18    8.70
  -2   6  -3  182.88    8.70
   2  -6   3  165.98    8.30
   2  -6   3  167.28    9.20
  -3   6  -3   -0.20    2.70
  -3   6  -3   -2.90    3.00
   3  -6   3    3.70    2.60
   3  -6   3    3.40    3.50
   3  -6   3    1.60    2.90
  -4   6  -3  113.39    8.60
  -4   6  -3  108.29    8.30
   4  -6   3  108.49    9.20
   4  -6   3  111.99    8.90
   4  -6   3  115.69    9.10
  -5   6  -3   12.40    5.10
  -5   6  -3   12.00    3.20
   5  -6   3    9.20    5.20
   5  -6   3   13.30    5.60
   5  -6   3   17.00    5.60
   5  -6   3    9.10    3.00
  -6   6  -3   43.80    7.90
  -6   6  -3   47.10    5.50
  -6   6  -3   48.20    7.60
   6  -6   3   41.40    7.10
   6  -6   3   49.70    8.80
   6  -6   3   42.40    5.70
   6  -6   3   46.80    7.40
  -7   6  -3    9.80    6.10
  -7   6  -3   23.30    8.70
  -7   6  -3    6.30    8.20
   7  -6   3    9.00    8.00
   7  -6   3  -20.10    7.90
   7  -6   3    7.90    6.40
   7  -6   3   -5.20    8.30
   6   5  -3   -1.50   10.20
  -6  -5   3    9.80    8.90
  -6  -5   3   24.50   10.40
  -6  -5   3    4.90   10.70
   5   5  -3   15.60    7.70
   5   5  -3    0.20    7.20
  -5  -5   3   15.40    7.90
  -5  -5   3    6.70    6.20
  -5  -5   3   26.60    8.20
   4   5  -3  807.72   24.80
   4   5  -3  810.12   25.20
  -4  -5   3  844.12   25.40
  -4  -5   3  847.72   25.40
  -4  -5   3  795.72   25.10
   3   5  -3    2.70    4.30
   3   5  -3    2.50    3.80
  -3  -5   3    3.80    4.10
  -3  -5   3   -2.30    4.40
  -3  -5   3    6.10    4.40
   2   5  -3    2.20    3.20
   2   5  -3    2.30    3.20
  -2  -5   3   -3.10    2.90
  -2  -5   3    2.20    3.10
  -2  -5   3    0.90    3.20
  -2  -5   3    0.40    2.70
   1   5  -3 1503.65   31.60
   1   5  -3 1577.24   31.30
  -1  -5   3 1511.85   31.20
  -1  -5   3 1554.74   25.40
  -1  -5   3 1579.84   33.30
  -1  -5   3 1559.34   32.20
   0   5  -3    1.30    2.60
   0   5  -3    0.80    1.90
   0   5  -3   -2.30    1.70
   0  -5   3    1.20    2.20
   0  -5   3   -1.30    1.90
   0  -5   3    2.20    2.50
   0  -5   3    0.30    1.70
  -1   5  -3  425.06   12.80
  -1   5  -3  411.66    9.00
  -1   5  -3  401.46   11.50
   1  -5   3  409.96   13.10
   1  -5   3  404.36    9.00
   1  -5   3  406.36   11.50
  -2   5  -3  121.49    7.00
  -2   5  -3  107.89    6.50
   2  -5   3  111.09    6.80
   2  -5   3  116.59    6.60
  -3   5  -3   34.60    4.70
  -3   5  -3   30.70    4.40
   3  -5   3   35.50    5.10
   3  -5   3   45.60    6.00
   3  -5   3   39.30    5.40
  -4   5  -3  761.02   20.40
  -4   5  -3  757.82   21.70
  -4   5  -3  744.23   15.50
   4  -5   3  769.02   22.00
   4  -5   3  775.42   21.10
   4  -5   3  775.72   21.10
   4  -5   3  751.52   15.60
  -5   5  -3   42.60   11.40
  -5   5  -3   47.00    5.90
  -5   5  -3   29.70    5.70
  -5   5  -3   43.40    6.30
   5  -5   3   43.80    5.00
   5  -5   3   37.90    6.00
   5  -5   3   44.50    6.90
   5  -5   3   46.80    6.40
  -6   5  -3   30.00    6.60
  -6   5  -3   35.00    7.70
  -6   5  -3   34.20    5.90
  -6   5  -3   18.10    6.60
   6  -5   3   38.80    7.90
   6  -5   3   27.90    5.30
   6  -5   3   31.80    6.70
   6  -5   3   38.60    7.50
  -7   5  -3  186.18   17.70
  -7   5  -3  201.68   14.20
  -7   5  -3  198.98   17.30
  -7   5  -3  215.68   17.40
   7  -5   3  248.98   17.70
   7  -5   3  179.78   14.80
   7  -5   3  192.88   17.80
   7  -5   3  205.88   15.70
   6   4  -3   18.60    8.80
   6   4  -3   42.10   10.40
   6   4  -3   26.70    5.20
  -6  -4   3   37.60    8.40
  -6  -4   3   22.20    9.80
  -6  -4   3   28.90    9.80
   5   4  -3   69.99    8.40
   5   4  -3   52.39    8.50
  -5  -4   3   55.49    9.10
  -5  -4   3   90.09   11.40
  -5  -4   3   57.49    8.40
   4   4  -3   67.29    8.70
   4   4  -3   58.49    7.80
  -4  -4   3   55.89    7.20
  -4  -4   3   60.79    7.70
  -4  -4   3   65.19    7.80
   3   4  -3    2.50    3.90
   3   4  -3   -4.10    3.30
  -3  -4   3    1.40    3.30
  -3  -4   3    1.20    3.40
  -3  -4   3    0.80    3.30
   2   4  -3   80.99    6.40
   2   4  -3   81.59    6.30
  -2  -4   3   74.49    6.60
  -2  -4   3   89.89    6.40
  -2  -4   3   89.39    6.50
   1   4  -3 1897.61   35.70
   1   4  -3 1999.10   35.70
  -1  -4   3 1867.01   30.60
  -1  -4   3 1922.01   37.00
  -1  -4   3 1909.51   35.50
  -1  -4   3 1760.82   31.50
  -1  -4   3 1876.81   36.00
   0   4  -3   15.20    2.50
   0   4  -3   25.70    3.10
   0  -4   3   17.90    3.20
   0  -4   3   20.60    3.50
   0  -4   3   16.20    2.20
   0  -4   3   15.80    2.60
  -1   4  -3  226.18    8.20
  -1   4  -3  223.58    8.00
   1  -4   3  223.78    5.60
   1  -4   3  227.48    5.70
   1  -4   3  229.38    8.00
   1  -4   3  230.28    8.80
  -2   4  -3 3067.69   54.09
  -2   4  -3 3083.29   53.29
   2  -4   3 2990.20   47.80
   2  -4   3 3023.00   53.09
   2  -4   3 3037.40   53.79
   2  -4   3 3046.80   53.99
  -3   4  -3   44.10    3.50
  -3   4  -3   43.90    5.50
  -3   4  -3   55.59    5.30
   3  -4   3   51.39    5.80
   3  -4   3   50.09    5.70
   3  -4   3   51.29    5.70
   3  -4   3   54.69    4.10
  -4   4  -3  123.19    8.60
  -4   4  -3  109.99    7.80
  -4   4  -3  108.29    6.30
  -4   4  -3  114.09    8.20
   4  -4   3  119.79    8.10
   4  -4   3   99.49    9.40
   4  -4   3   99.19    8.40
   4  -4   3  110.59    6.40
  -5   4  -3  205.48   11.30
  -5   4  -3  181.38    9.70
  -5   4  -3  190.58   11.30
  -5   4  -3  218.38   12.30
   5  -4   3  196.48   11.10
   5  -4   3  210.48   12.20
   5  -4   3  208.88    9.90
   5  -4   3  198.78   12.50
  -6   4  -3   50.09    7.70
  -6   4  -3   41.90    7.60
  -6   4  -3   47.60    8.90
  -6   4  -3   46.80    7.00
   6  -4   3   50.19    8.60
   6  -4   3   37.80    6.80
   6  -4   3   47.70    7.90
   6  -4   3   54.09    9.40
  -7   4  -3   94.09   12.00
  -7   4  -3   89.29   11.70
  -7   4  -3  103.59   11.80
  -7   4  -3   92.49   11.10
   7  -4   3   99.69   12.60
   7  -4   3   98.89   11.00
   7  -4   3   91.09   12.80
   7  -4   3  102.19   11.80
   7   3  -3    2.80   11.50
   7   3  -3   14.50    9.50
  -7  -3   3  -12.50   11.00
  -7  -3   3    9.00   11.20
  -7  -3   3    1.80    6.80
  -7  -3   3    7.90   10.00
   6   3  -3   14.80    6.40
   6   3  -3   12.60    7.40
   6   3  -3   18.40    7.90
   6   3  -3   24.70    7.90
  -6  -3   3   25.40    8.50
  -6  -3   3   28.80    7.20
  -6  -3   3   23.70    7.90
  -6  -3   3   19.00    5.40
   5   3  -3   19.00    5.70
   5   3  -3   11.20    6.00
   5   3  -3   13.50    4.50
   5   3  -3   23.10    6.50
  -5  -3   3    6.40    5.70
  -5  -3   3    4.30    5.60
  -5  -3   3   14.80    3.70
  -5  -3   3   21.40    5.90
   4   3  -3   10.90    4.00
   4   3  -3    9.80    4.40
   4   3  -3   14.40    3.30
   4   3  -3   17.90    4.70
  -4  -3   3   11.00    4.20
  -4  -3   3   15.00    4.20
  -4  -3   3    8.30    2.80
  -4  -3   3   19.00    5.20
   3   3  -3   80.09    4.10
   3   3  -3   68.39    6.80
   3   3  -3   76.29    6.90
   3   3  -3   83.69    7.00
  -3  -3   3   78.99    6.80
  -3  -3   3   78.59    7.00
  -3  -3   3   80.59    3.90
  -3  -3   3   81.29    7.20
   2   3  -3  224.58    5.30
   2   3  -3  222.68    8.70
   2   3  -3  237.28    9.30
  -2  -3   3  223.48    8.70
  -2  -3   3  203.98    7.10
  -2  -3   3  224.08    9.40
  -2  -3   3  226.98    9.40
   1   3  -3   -1.20    2.20
   1   3  -3    3.00    2.10
  -1  -3   3    0.90    2.30
  -1  -3   3    2.50    1.20
  -1  -3   3    4.00    1.50
  -1  -3   3   -0.90    2.00
  -1  -3   3   -4.20    1.90
   0   3  -3   97.39    4.50
   0  -3   3   90.59    4.50
   0  -3   3   83.99    5.50
   0  -3   3   83.39    4.20
  -1   3  -3    3.70    2.40
  -1   3  -3    2.90    2.00
   1  -3   3    6.40    2.50
   1  -3   3    3.70    1.50
   1  -3   3    4.70    2.30
   1  -3   3    1.80    2.00
  -2   3  -3  682.93   13.60
  -2   3  -3  683.73   15.30
  -2   3  -3  700.33   18.80
  -2   3  -3  686.93   16.80
   2  -3   3  693.73   16.80
   2  -3   3  695.93   15.60
   2  -3   3  680.83   13.60
   2  -3   3  688.33   17.40
  -3   3  -3    6.10    2.50
  -3   3  -3    7.60    2.70
  -3   3  -3    6.30    2.20
  -3   3  -3    7.00    2.50
   3  -3   3    4.90    3.00
   3  -3   3    4.40    2.90
   3  -3   3    5.90    2.30
   3  -3   3    5.30    2.40
  -4   3  -3  350.66   11.70
  -4   3  -3  346.27   12.70
  -4   3  -3  336.77   13.20
  -4   3  -3  345.47   12.00
   4  -3   3  333.77   13.50
   4  -3   3  343.37   12.20
   4  -3   3  349.47   11.60
   4  -3   3  340.87   13.20
  -5   3  -3  545.35   18.90
  -5   3  -3  527.85   17.90
  -5   3  -3  530.75   17.00
  -5   3  -3  551.44   17.10
   5  -3   3  535.55   17.00
   5  -3   3  539.15   18.80
   5  -3   3  539.65   19.10
   5  -3   3  509.35   17.20
  -6   3  -3   22.00    6.90
  -6   3  -3    4.50    5.60
  -6   3  -3   29.00   12.50
  -6   3  -3   19.20    6.80
   6  -3   3   23.80    6.20
   6  -3   3   13.10    7.00
   6  -3   3   13.00    6.10
   6  -3   3   11.00    7.10
  -7   3  -3   -5.20    7.80
  -7   3  -3    8.50    9.20
  -7   3  -3    4.50    8.80
  -7   3  -3   -5.00    8.10
   7  -3   3   10.80   10.20
   7  -3   3   -7.90    8.40
   7  -3   3   -4.80    8.90
   7   2  -3   -2.60   11.60
   7   2  -3   21.70   10.50
   7   2  -3   14.90    8.80
   7   2  -3   -1.50    8.30
  -7  -2   3    8.10    6.90
  -7  -2   3   28.10    9.40
  -7  -2   3   -2.70    9.80
  -7  -2   3   18.90    9.90
   6   2  -3   -4.50    5.90
   6   2  -3   -4.30    5.80
   6   2  -3   -4.10    6.70
   6   2  -3    4.00    5.90
  -6  -2   3   -5.10    6.40
  -6  -2   3    0.90    6.40
  -6  -2   3   -6.80    4.60
  -6  -2   3   17.50    6.60
   5   2  -3  682.33   22.00
   5   2  -3  650.43   17.80
   5   2  -3  628.24   19.80
   5   2  -3  658.63   21.00
  -5  -2   3  651.03   17.20
  -5  -2   3  671.53   20.10
  -5  -2   3  671.23   22.30
  -5  -2   3  670.03   21.80
   4   2  -3   24.80    4.60
   4   2  -3   18.80    5.90
   4   2  -3   16.10    4.60
   4   2  -3   21.10    3.70
  -4  -2   3   20.30    5.20
  -4  -2   3   18.60    4.00
  -4  -2   3   19.20    3.50
  -4  -2   3   11.80    3.90
   3   2  -3   81.19    6.40
   3   2  -3   87.19    5.10
   3   2  -3   78.69    6.40
   3   2  -3   78.89    5.90
  -3  -2   3   86.39    6.80
  -3  -2   3   86.39    6.30
  -3  -2   3   88.09    4.80
  -3  -2   3   94.29    6.60
   2   2  -3  217.28    8.60
   2   2  -3  219.58    6.30
   2   2  -3  205.38   12.50
   2   2  -3  209.68    7.40
  -2  -2   3  214.08   12.90
  -2  -2   3  212.18    6.40
  -2  -2   3  222.28    8.80
  -2  -2   3  217.68    7.50
   1   2  -3   46.50    4.40
  -1  -2   3   37.50    3.50
  -1  -2   3   49.40    4.30
  -1  -2   3   38.30    4.10
  -1  -2   3   41.50    3.30
   0  -2   3  523.95   11.50
   0  -2   3  525.55   11.80
   0  -2   3  511.35   11.10
  -1   2  -3  155.08    5.30
  -1   2  -3  165.08    6.60
  -1   2  -3  167.08    6.70
  -1   2  -3  164.98    5.40
   1  -2   3  169.38    5.50
   1  -2   3  159.98    6.70
   1  -2   3  157.48    5.20
   1  -2   3  161.68    6.70
  -2   2  -3  187.78    7.90
  -2   2  -3  177.88    8.90
  -2   2  -3  184.68    6.10
  -2   2  -3  172.28    6.40
   2  -2   3  182.88    7.80
   2  -2   3  177.88    6.50
   2  -2   3  180.38    8.10
   2  -2   3  186.08    6.30
  -3   2  -3  433.46   13.50
  -3   2  -3  418.66   12.00
  -3   2  -3  423.46   13.20
  -3   2  -3  409.96   11.20
   3  -2   3  404.06   11.30
   3  -2   3  416.46   13.50
   3  -2   3  403.26   13.10
   3  -2   3  414.86   12.10
  -4   2  -3    8.50    3.70
  -4   2  -3    6.80    3.10
  -4   2  -3    1.20    2.90
  -4   2  -3    8.10    3.50
   4  -2   3    9.90    3.50
   4  -2   3    7.00    4.00
   4  -2   3    8.00    3.50
   4  -2   3    8.40    3.50
  -5   2  -3    2.60    4.20
  -5   2  -3    1.20    3.80
  -5   2  -3    8.90    4.90
  -5   2  -3    1.00    4.70
   5  -2   3   -3.80    4.80
   5  -2   3   -0.70    3.60
   5  -2   3   -3.30    4.20
   5  -2   3    2.80    4.80
  -6   2  -3   24.10    6.30
  -6   2  -3   19.70    7.80
  -6   2  -3   28.60    7.50
  -6   2  -3   19.30    7.30
   6  -2   3   33.00    7.20
   6  -2   3   38.00    8.20
   6  -2   3   31.50    7.00
   6  -2   3   35.30    7.50
  -7   2  -3   69.29   11.30
  -7   2  -3   58.19   10.90
  -7   2  -3   66.19   10.20
  -7   2  -3   68.89   10.20
   7  -2   3   56.99   11.20
   7  -2   3   49.50   10.60
   7  -2   3   59.29   10.20
   7  -2   3   73.19   12.30
   7   1  -3   -5.50    7.70
   7   1  -3    8.30    9.20
   7   1  -3   19.20   10.00
   7   1  -3   16.30   11.40
  -7  -1   3   11.90    9.40
  -7  -1   3   -5.00    8.60
  -7  -1   3   14.00    7.50
  -7  -1   3    6.20    7.90
   6   1  -3   -4.10    5.80
   6   1  -3    0.10    6.60
   6   1  -3    1.70    5.70
   6   1  -3    5.90    5.60
  -6  -1   3    4.70    6.40
  -6  -1   3    5.40    6.20
  -6  -1   3    0.70    5.10
  -6  -1   3    3.60    4.60
   5   1  -3  715.63   20.20
   5   1  -3  744.23   19.80
   5   1  -3  756.52   22.70
   5   1  -3  753.02   22.30
  -5  -1   3  775.32   23.20
  -5  -1   3  731.93   19.70
  -5  -1   3  761.92   22.70
  -5  -1   3  736.83   19.40
   4   1  -3   -0.20    2.90
   4   1  -3   -2.00    2.80
   4   1  -3   -0.90    3.00
   4   1  -3   -2.30    3.30
  -4  -1   3   -3.10    2.60
  -4  -1   3   -3.40    2.50
  -4  -1   3    5.00    3.50
   3   1  -3  107.69    6.80
   3   1  -3   93.29    5.50
   3   1  -3   98.19    5.40
   3   1  -3   99.29    6.50
  -3  -1   3   91.29    6.80
  -3  -1   3  101.59    5.70
  -3  -1   3   98.09    6.50
  -3  -1   3  100.89    5.50
   2   1  -3 3870.11   66.59
   2   1  -3 3889.81   63.19
   2   1  -3 3971.00   64.19
   2   1  -3 3951.10   66.39
  -2  -1   3 3866.51   63.19
  -2  -1   3 4019.30   64.39
  -2  -1   3 3956.10   66.49
  -2  -1   3 3979.10   66.59
   1   1  -3   13.50    2.50
   1   1  -3   17.40    2.50
  -1  -1   3   14.30    1.70
  -1  -1   3   13.80    2.30
  -1  -1   3   11.80    2.40
  -1  -1   3   14.20    2.30
   0   1  -3   57.09    3.80
   0   1  -3   60.29    3.40
   0  -1   3   59.69    3.00
   0  -1   3   60.89    3.70
   0  -1   3   59.19    3.50
  -1   1  -3 1452.75   27.30
  -1   1  -3 1444.46   23.60
  -1   1  -3 1448.36   26.90
  -1   1  -3 1429.06   26.10
   1  -1   3 1408.36   26.10
   1  -1   3 1462.05   27.10
  -2   1  -3  114.39    6.20
  -2   1  -3  112.09    4.30
  -2   1  -3  112.29    5.90
  -2   1  -3  106.29    6.20
   2  -1   3  112.79    5.80
   2  -1   3  101.49    6.00
   2  -1   3  107.19    4.30
   2  -1   3  106.79    6.30
  -3   1  -3  370.76   10.20
  -3   1  -3  361.16   12.30
  -3   1  -3  368.26   12.20
  -3   1  -3  379.16   12.60
   3  -1   3  386.56   12.40
   3  -1   3  362.56   10.20
   3  -1   3  372.46   13.00
   3  -1   3  383.56   12.30
  -4   1  -3    4.10    3.40
  -4   1  -3   -0.50    3.70
  -4   1  -3    4.30    3.70
  -4   1  -3    0.10    3.80
   4  -1   3   -1.90    2.70
   4  -1   3    3.50    4.00
   4  -1   3   -1.20    3.80
   4  -1   3   -1.50    3.60
  -5   1  -3  128.69   10.70
  -5   1  -3  116.09    9.90
  -5   1  -3  116.29    8.70
  -5   1  -3  121.29   11.00
   5  -1   3  130.69   10.90
   5  -1   3  117.39   11.50
   5  -1   3  118.99    8.80
   5  -1   3  119.29   10.70
  -6   1  -3  142.99   13.10
  -6   1  -3  105.69   13.40
  -6   1  -3  135.19   14.10
   6  -1   3  136.19   15.00
   6  -1   3  190.98   15.30
   6  -1   3  141.99   12.10
   6  -1   3  112.69   13.90
  -7   1  -3   15.60    8.80
  -7   1  -3    1.30    9.90
  -7   1  -3    9.20    9.10
  -7   1  -3   21.50   10.10
   7  -1   3   30.00   11.30
   7  -1   3   14.00   11.10
   7  -1   3    1.20    8.30
   7  -1   3   18.80   10.90
   8   0  -3   33.60   11.10
   8   0  -3   21.10   11.40
   8   0  -3   -6.10   12.50
  -8   0   3   -1.20   10.40
  -8   0   3   12.10   11.40
  -8   0   3   26.50   10.50
   7   0  -3   47.80    9.40
   7   0  -3   54.39    9.80
   7   0  -3   51.89   10.00
   7   0  -3   64.89   10.40
  -7   0   3   57.09    8.50
  -7   0   3   40.40    9.40
  -7   0   3   55.79   10.40
  -7   0   3   51.89    8.80
   6   0  -3   89.29   10.70
   6   0  -3   87.49    9.90
   6   0  -3   79.29   10.30
   6   0  -3  101.49   11.40
  -6   0   3   98.09    9.70
  -6   0   3   89.79   10.10
  -6   0   3   91.79    9.30
   5   0  -3   11.80    5.00
   5   0  -3   18.10    4.80
   5   0  -3   17.90    4.60
   5   0  -3   12.50    4.70
  -5   0   3   14.60    5.20
  -5   0   3   21.40    4.80
  -5   0   3   19.80    4.60
  -5   0   3   18.40    4.40
   4   0  -3    0.80    2.80
   4   0  -3    4.50    2.80
   4   0  -3    3.00    3.20
   4   0  -3    0.70    3.10
  -4   0   3    1.90    2.80
  -4   0   3    0.80    2.60
  -4   0   3    4.20    2.60
  -4   0   3    4.20    3.20
   3   0  -3    4.10    2.70
   3   0  -3    3.70    2.50
   3   0  -3    0.60    2.40
   3   0  -3    3.70    2.10
  -3   0   3    4.70    1.80
  -3   0   3    2.20    2.70
  -3   0   3    1.40    2.40
  -3   0   3    2.40    2.40
   2   0  -3 1186.28   22.70
   2   0  -3 1170.78   23.60
  -2   0   3 1145.39   23.40
  -2   0   3 1166.48   22.90
  -2   0   3 1155.18   19.10
  -2   0   3 1140.19   23.60
   1   0  -3    3.60    1.80
   1   0  -3    2.80    1.90
  -1   0   3    3.20    1.70
  -1   0   3    5.00    1.90
  -1   0   3    5.60    1.00
  -1   0   3    5.70    2.20
   0   0  -3  259.97    7.80
   0   0  -3  253.37    6.90
   0   0   3  258.17    7.10
   0   0   3  257.57    7.70
   0   0   3  263.37    5.60
  -1   0  -3 6009.60   96.09
  -1   0  -3 5833.02   95.69
   1   0   3 5981.90   96.09
   1   0   3 5997.80   95.99
   1   0   3 5879.51   95.89
  -2   0  -3   15.10    3.20
  -2   0  -3   11.60    2.90
  -2   0  -3   10.50    2.80
  -2   0  -3   13.30    2.00
   2   0   3   10.50    3.20
   2   0   3   15.10    2.00
   2   0   3   10.10    2.60
   2   0   3   10.70    2.60
  -3   0  -3   32.70    4.70
  -3   0  -3   32.30    4.60
  -3   0  -3   36.20    5.00
  -3   0  -3   38.70    4.20
   3   0   3   45.20    6.00
   3   0   3   30.60    4.10
   3   0   3   34.60    4.70
   3   0   3   40.90    5.20
  -4   0  -3  746.63   21.90
  -4   0  -3  772.12   20.90
  -4   0  -3  787.22   21.90
  -4   0  -3  752.42   22.90
   4   0   3  757.42   18.50
   4   0   3  760.12   22.60
   4   0   3  754.12   20.70
   4   0   3  754.52   23.90
  -5   0  -3   23.50    6.30
  -5   0  -3   21.30    6.00
  -5   0  -3   31.10    5.50
  -5   0  -3   29.30    6.60
   5   0   3   32.80    5.80
   5   0   3   33.70    7.50
   5   0   3   36.50    6.40
   5   0   3   25.30    6.60
  -6   0  -3   51.49   10.40
  -6   0  -3   39.60    8.50
  -6   0  -3   31.50    7.10
  -6   0  -3   41.60    9.20
   6   0   3   39.40    7.50
   6   0   3   29.90    8.70
   6   0   3   50.09    9.80
   6   0   3   54.49    9.70
  -7   0  -3    0.40   11.70
  -7   0  -3   -2.70    9.70
   7   0   3   -9.50   11.60
   7   0   3   10.00    8.90
   7   0   3    6.20   11.20
   8  -1  -3   34.20   13.00
   8  -1  -3   19.60   10.60
   8  -1  -3   19.40   11.50
   8  -1  -3    9.80   11.70
  -8   1   3   19.00    9.80
  -8   1   3   10.00   10.90
  -8   1   3   17.30    9.70
   7  -1  -3    4.40    8.10
   7  -1  -3   13.00    7.60
   7  -1  -3    4.90    7.70
   7  -1  -3   15.30    7.30
  -7   1   3   10.40    7.50
  -7   1   3   -6.40    7.10
  -7   1   3   -4.30    6.70
  -7   1   3  -10.30    6.30
   6  -1  -3   22.10    5.90
   6  -1  -3   17.50    6.60
  -6   1   3   16.90    5.70
  -6   1   3   20.90    5.90
  -6   1   3   22.80    4.70
  -6   1   3   13.30    5.70
   5  -1  -3    1.10    4.00
   5  -1  -3    7.60    4.70
   5  -1  -3    4.80    4.00
   5  -1  -3    8.30    4.50
  -5   1   3    1.60    3.60
  -5   1   3   -2.40    3.80
  -5   1   3    8.20    4.20
  -5   1   3    2.80    4.40
   4  -1  -3  324.37   12.00
   4  -1  -3  323.17   11.70
   4  -1  -3  315.27    9.30
   4  -1  -3  321.17   12.30
  -4   1   3  311.77   11.80
  -4   1   3  320.67   11.90
  -4   1   3  309.77    8.80
  -4   1   3  306.47   12.10
   3  -1  -3  339.37   11.40
   3  -1  -3  321.57    7.50
  -3   1   3  319.57   10.70
  -3   1   3  334.37   11.40
  -3   1   3  318.17    7.30
  -3   1   3  335.87   11.10
   2  -1  -3    3.20    2.30
   2  -1  -3    1.10    2.40
  -2   1   3    4.30    2.50
  -2   1   3    1.00    2.00
  -2   1   3    1.80    1.80
   1  -1  -3   97.39    5.00
   1  -1  -3  100.89    5.30
   1  -1  -3  108.19    5.70
   1  -1  -3  104.39    3.60
  -1   1   3  107.69    5.30
  -1   1   3  103.19    3.90
  -1   1   3   99.39    4.80
  -1   1   3   95.89    5.80
   0  -1  -3    0.70    1.90
   0  -1  -3    1.70    1.90
   0  -1  -3    0.70    2.40
   0  -1  -3    1.10    1.40
   0   1   3    2.50    1.20
   0   1   3    1.70    2.50
   0   1   3    2.70    2.30
   0   1   3    0.50    1.90
  -1  -1  -3   79.39    5.50
  -1  -1  -3   74.19    5.50
  -1  -1  -3   73.09    2.80
   1   1   3   78.79    5.90
   1   1   3   70.29    5.30
   1   1   3   71.59    5.00
  -2  -1  -3  433.66   13.40
  -2  -1  -3  418.16    9.60
  -2  -1  -3  415.16   13.40
   2   1   3  434.26   13.70
   2   1   3  423.06   13.30
   2   1   3  427.86   12.30
  -3  -1  -3   87.39    7.40
  -3  -1  -3   83.69    7.70
  -3  -1  -3   90.79    5.50
   3   1   3   84.29    7.50
   3   1   3   97.39    7.00
   3   1   3   78.69    7.80
  -4  -1  -3  538.25   19.00
  -4  -1  -3  537.65   17.80
  -4  -1  -3  519.85   15.00
   4   1   3  546.75   18.60
   4   1   3  508.75   16.50
   4   1   3  518.65   19.30
  -5  -1  -3   15.20    6.80
  -5  -1  -3   22.90    5.50
  -5  -1  -3    9.90    6.10
   5   1   3   10.60    6.90
   5   1   3   14.20    6.50
   5   1   3   26.80    6.40
  -6  -1  -3   32.20    9.10
  -6  -1  -3   32.30    7.50
  -6  -1  -3   38.70    9.70
   6   1   3   41.80    9.30
   6   1   3   43.80    9.60
   6   1   3   38.60    9.50
   8  -2  -3    2.40   11.80
   8  -2  -3    3.40   10.80
   8  -2  -3   -6.20    9.00
   8  -2  -3    0.10   10.50
  -8   2   3    3.70    8.30
  -8   2   3   10.00   10.00
  -8   2   3   -7.10    9.00
   7  -2  -3  -18.00    7.10
   7  -2  -3    9.50    7.10
   7  -2  -3   -0.60    6.30
   7  -2  -3    4.40    7.00
  -7   2   3   -7.50    6.70
  -7   2   3    4.70    7.20
  -7   2   3    8.50    6.80
  -7   2   3    6.50    5.40
   6  -2  -3  880.21   24.80
   6  -2  -3  894.31   26.50
   6  -2  -3  863.01   22.00
  -6   2   3  889.61   25.40
  -6   2   3  878.51   21.30
  -6   2   3  845.02   24.90
  -6   2   3  944.71   26.70
   5  -2  -3   17.00    4.00
   5  -2  -3   14.90    5.10
   5  -2  -3   13.60    3.90
  -5   2   3   18.20    3.70
  -5   2   3   16.70    4.90
  -5   2   3   15.80    4.60
  -5   2   3   14.20    4.20
   4  -2  -3   28.70    5.00
   4  -2  -3   18.30    4.00
   4  -2  -3   24.60    3.20
  -4   2   3   25.40    4.30
  -4   2   3   27.90    4.60
  -4   2   3   22.50    4.20
  -4   2   3   22.30    2.70
   3  -2  -3  961.80   22.30
   3  -2  -3  944.41   16.80
   3  -2  -3  956.80   22.30
  -3   2   3  939.51   22.10
  -3   2   3  963.40   22.40
  -3   2   3  948.11   20.80
   2  -2  -3   56.99    4.90
   2  -2  -3   58.79    2.90
   2  -2  -3   66.89    5.90
  -2   2   3   58.59    4.30
  -2   2   3   62.39    4.90
  -2   2   3   58.49    5.70
   1  -2  -3  105.89    4.80
   1  -2  -3  104.09    5.40
   1  -2  -3  100.99    5.60
   1  -2  -3  105.69    6.10
  -1   2   3  104.79    6.40
  -1   2   3   98.09    4.80
  -1   2   3  103.09    5.60
  -1   2   3  101.29    5.10
   0  -2  -3   15.10    2.20
   0  -2  -3   14.50    3.00
   0  -2  -3   14.30    2.80
   0  -2  -3   12.20    3.10
   0   2   3   11.90    2.90
   0   2   3   12.90    2.70
   0   2   3   14.00    3.30
   0   2   3   13.60    2.20
  -1  -2  -3  389.66    9.20
  -1  -2  -3  392.26   12.30
  -1  -2  -3  387.46   12.20
   1   2   3  388.86   12.30
   1   2   3  378.56   12.40
   1   2   3  383.46   11.30
  -2  -2  -3  144.69    8.20
  -2  -2  -3  122.79    5.70
  -2  -2  -3  116.19    7.80
  -2  -2  -3  127.99    6.00
   2   2   3  122.39    8.40
   2   2   3  134.09    7.90
   2   2   3  124.79    7.30
   2   2   3  134.39    8.20
  -3  -2  -3    2.70    3.30
  -3  -2  -3   -0.40    3.40
  -3  -2  -3   -0.90    2.60
   3   2   3   -3.50    3.20
   3   2   3    5.30    3.70
   3   2   3    0.00    4.00
  -4  -2  -3   40.00    9.60
  -4  -2  -3   35.30    5.20
  -4  -2  -3   37.50    5.40
   4   2   3   38.90    6.10
   4   2   3   33.00    7.00
   4   2   3   48.60    7.10
  -5  -2  -3   42.00    7.80
  -5  -2  -3   39.30    7.10
   5   2   3   51.49    9.20
   5   2   3   51.09    8.70
   5   2   3   37.10   10.00
  -6  -2  -3   29.40   11.00
  -6  -2  -3   24.00    9.00
   6   2   3   20.20    9.00
   6   2   3   22.30   10.90
   8  -3  -3   61.29   13.00
   8  -3  -3   55.79    9.60
   8  -3  -3   62.09   12.30
  -8   3   3   56.19   10.90
  -8   3   3   44.30   11.40
  -8   3   3   42.60    9.10
   7  -3  -3    5.60    7.20
   7  -3  -3    9.00    6.30
   7  -3  -3    6.30    8.00
  -7   3   3    7.80    5.60
  -7   3   3   16.40    7.10
  -7   3   3   19.30    7.10
  -7   3   3    3.00    6.30
   6  -3  -3  407.86   18.30
   6  -3  -3  412.46   13.80
   6  -3  -3  425.06   17.60
  -6   3   3  381.16   16.20
  -6   3   3  423.76   17.00
  -6   3   3  425.56   17.50
   5  -3  -3   13.00    5.40
   5  -3  -3   10.60    3.90
   5  -3  -3    4.60    3.20
  -5   3   3   12.70    4.40
  -5   3   3    5.30    4.20
  -5   3   3    7.70    3.90
   4  -3  -3   54.69    4.30
   4  -3  -3   44.20    5.80
   4  -3  -3   60.89    6.60
  -4   3   3   47.80    6.00
  -4   3   3   60.89    6.30
  -4   3   3   54.69    6.80
   3  -3  -3 3351.86   61.39
   3  -3  -3 3420.26   55.49
   3  -3  -3 3402.56   55.59
   3  -3  -3 3531.75   62.29
  -3   3   3 3476.25   59.19
  -3   3   3 3454.55   61.49
  -3   3   3 3457.25   61.89
   2  -3  -3   18.30    2.50
   2  -3  -3   16.90    3.70
   2  -3  -3   18.40    3.30
   2  -3  -3   14.00    2.90
  -2   3   3   18.60    4.10
  -2   3   3   18.60    5.50
  -2   3   3   16.70    2.90
   1  -3  -3   43.20    4.40
   1  -3  -3   46.70    4.90
   1  -3  -3   50.09    4.40
   1  -3  -3   51.09    4.70
  -1   3   3   50.99    5.30
  -1   3   3   54.59    4.50
  -1   3   3   53.09    4.30
  -1   3   3   47.60    4.40
   0  -3  -3 2299.87   41.30
   0  -3  -3 2241.48   42.40
   0  -3  -3 2382.36   45.40
   0  -3  -3 2207.18   39.60
   0   3   3 2313.87   42.50
   0   3   3 2282.17   39.80
   0   3   3 2290.27   41.30
   0   3   3 2180.18   41.70
  -1  -3  -3   33.90    4.40
  -1  -3  -3   19.70    3.50
  -1  -3  -3   31.20    4.70
   1   3   3   23.60    3.80
   1   3   3   30.20    4.30
   1   3   3   26.00    4.50
  -2  -3  -3   23.30    3.50
  -2  -3  -3   19.80    4.20
  -2  -3  -3   19.30    3.80
  -2  -3  -3   17.40    4.60
   2   3   3   19.80    4.80
   2   3   3   20.70    4.00
   2   3   3   21.60    4.30
   2   3   3   25.00    4.90
  -3  -3  -3   42.30    6.40
  -3  -3  -3   42.90    5.10
  -3  -3  -3   45.00    6.60
  -3  -3  -3   48.40    5.60
   3   3   3   48.30    6.80
   3   3   3   46.00    6.60
   3   3   3   40.90    6.00
   3   3   3   50.89    5.90
  -4  -3  -3  128.99    9.90
  -4  -3  -3  138.99   10.50
  -4  -3  -3  117.79    9.60
  -4  -3  -3  114.59   11.70
   4   3   3  115.69    9.60
   4   3   3  130.49   10.70
   4   3   3  132.89   12.30
   4   3   3  133.59   11.60
  -5  -3  -3   84.59   11.50
  -5  -3  -3   45.90    8.80
  -5  -3  -3   43.90    9.00
  -5  -3  -3   70.89    8.80
   5   3   3   61.29    8.50
   5   3   3   55.49    9.20
   5   3   3   62.09   10.20
  -6  -3  -3    8.80   12.00
  -6  -3  -3   23.30    9.90
  -6  -3  -3   13.80    9.60
   6   3   3   21.20   10.80
   6   3   3   11.20   11.70
   6   3   3    5.00    9.70
   8  -4  -3   44.20   12.30
   8  -4  -3   43.10   11.20
   8  -4  -3   54.29    9.20
  -8   4   3   62.59   11.30
  -8   4   3   35.60   10.10
   7  -4  -3   19.40    6.50
   7  -4  -3   29.80    7.40
   7  -4  -3   18.70    8.00
  -7   4   3   19.70    8.40
  -7   4   3   26.50    8.20
  -7   4   3   14.50    6.80
   6  -4  -3   10.70    5.90
   6  -4  -3    9.50    5.80
   6  -4  -3   16.70    4.40
  -6   4   3   21.20    6.20
  -6   4   3   -7.70    8.40
  -6   4   3   21.70    5.30
   5  -4  -3  271.87   12.90
   5  -4  -3  273.57    9.60
   5  -4  -3  251.37   12.90
  -5   4   3  266.37   13.50
  -5   4   3  283.67   11.50
  -5   4   3  262.97   11.70
  -5   4   3  301.77   13.40
   4  -4  -3   21.50    3.30
   4  -4  -3   16.20    4.30
   4  -4  -3   22.70    3.10
   4  -4  -3   18.00    4.00
  -4   4   3   15.20    4.50
  -4   4   3   17.70    4.10
  -4   4   3   22.10    3.50
  -4   4   3   18.50    4.30
   3  -4  -3  384.86   10.30
   3  -4  -3  397.86   13.90
   3  -4  -3  370.56   13.00
  -3   4   3  376.66   13.50
  -3   4   3  376.56   11.50
  -3   4   3  382.26   13.00
   2  -4  -3  137.19    7.80
   2  -4  -3  136.09    7.00
   2  -4  -3  131.19    7.70
   2  -4  -3  138.79    6.40
  -2   4   3  128.89    6.60
  -2   4   3  130.79    7.00
  -2   4   3  128.99    7.80
  -2   4   3  130.19    6.40
   1  -4  -3  107.09    6.90
   1  -4  -3  108.69    6.90
   1  -4  -3  118.69    8.10
   1  -4  -3  117.39    6.80
  -1   4   3  108.39    7.40
  -1   4   3  110.79    6.40
  -1   4   3  103.79    6.60
  -1   4   3  120.39    7.50
   0  -4  -3 2121.69   42.40
   0  -4  -3 2094.19   40.80
   0  -4  -3 2017.60   38.10
   0  -4  -3 2095.99   40.50
   0   4   3 2099.99   40.50
   0   4   3 2081.59   38.40
   0   4   3 2079.59   39.20
   0   4   3 2046.20   40.50
  -1  -4  -3    6.50    3.20
  -1  -4  -3    7.40    3.30
  -1  -4  -3   10.10    3.40
   1   4   3    6.50    3.40
   1   4   3   11.50    3.70
   1   4   3   12.90    3.60
  -2  -4  -3  168.58   10.70
  -2  -4  -3  173.08    8.90
  -2  -4  -3  146.49   10.00
  -2  -4  -3  172.98    8.80
   2   4   3  180.98   10.40
   2   4   3  171.28    9.30
   2   4   3  140.19   10.10
   2   4   3  158.88    8.50
  -3  -4  -3  864.11   21.70
  -3  -4  -3  845.12   21.80
  -3  -4  -3  917.21   26.40
  -3  -4  -3  869.21   26.10
   3   4   3  877.51   21.40
   3   4   3  876.11   26.60
   3   4   3  903.21   26.60
   3   4   3  906.21   22.30
  -4  -4  -3    0.00    6.20
  -4  -4  -3   -4.30    5.60
  -4  -4  -3   17.00    5.60
  -4  -4  -3   10.00    6.80
   4   4   3    6.60    5.10
   4   4   3    4.00    6.40
   4   4   3    9.90    6.20
  -5  -4  -3   -0.30    7.50
  -5  -4  -3   -0.90    8.50
  -5  -4  -3   -6.50    7.50
   5   4   3    1.00    8.10
   5   4   3    3.80    8.40
   5   4   3    7.80    7.20
   8  -5  -3    2.70    9.30
   8  -5  -3   -0.10    8.20
  -8   5   3    5.40    9.90
  -8   5   3    4.70    8.80
   7  -5  -3   62.19    9.70
   7  -5  -3  110.39   13.60
   7  -5  -3   89.99   10.90
  -7   5   3   90.69   10.20
  -7   5   3   86.19    9.70
  -7   5   3  106.69   13.30
   6  -5  -3    6.80    5.20
   6  -5  -3    2.70    4.40
   6  -5  -3   -6.60    5.30
  -6   5   3    1.60    5.40
  -6   5   3   -5.30    4.30
  -6   5   3    2.40    5.00
  -6   5   3    9.60    5.90
   5  -5  -3   45.50    5.80
   5  -5  -3   45.70    6.90
   5  -5  -3   44.60    6.80
  -5   5   3   44.60    5.40
  -5   5   3   55.29    7.00
  -5   5   3   35.20    6.10
  -5   5   3   44.80    7.30
   4  -5  -3   12.90    4.20
   4  -5  -3   13.60    4.50
   4  -5  -3   18.00    3.60
   4  -5  -3   15.50    3.20
  -4   5   3    8.10    3.70
  -4   5   3    9.80    3.40
  -4   5   3   13.90    3.70
  -4   5   3   14.50    3.30
   3  -5  -3  154.08    9.00
   3  -5  -3  153.08    7.90
   3  -5  -3  149.39    9.10
   3  -5  -3  146.69    7.40
  -3   5   3  155.78    7.80
  -3   5   3  164.78    8.80
  -3   5   3  162.78    9.60
   2  -5  -3  268.47   10.10
   2  -5  -3  254.57   10.90
   2  -5  -3  267.87   11.40
   2  -5  -3  259.57   10.10
  -2   5   3  264.47   10.10
  -2   5   3  264.07   10.10
  -2   5   3  261.07   10.70
  -2   5   3  273.57   11.70
   1  -5  -3   36.50    5.40
   1  -5  -3   37.60    5.00
   1  -5  -3   35.10    4.80
   1  -5  -3   28.40    4.90
  -1   5   3   31.70    4.60
  -1   5   3   32.30    4.50
  -1   5   3   28.00    4.90
  -1   5   3   34.00    4.90
   0  -5  -3   91.59    6.90
   0  -5  -3   97.79    8.00
   0  -5  -3   87.79    8.60
   0  -5  -3  104.89    8.50
   0   5   3  106.09    7.20
   0   5   3   97.29    7.50
   0   5   3  105.09    7.50
   0   5   3  101.69    8.10
  -1  -5  -3  138.39    9.90
  -1  -5  -3  149.59    8.70
  -1  -5  -3  148.49    9.90
   1   5   3  150.18   10.30
   1   5   3  163.88    9.90
   1   5   3  150.98    9.00
  -2  -5  -3   47.20    6.40
  -2  -5  -3   39.50    5.40
  -2  -5  -3   33.40    5.70
  -2  -5  -3   32.70    6.70
   2   5   3   37.10    5.90
   2   5   3   41.40    5.70
   2   5   3   41.40    7.30
   2   5   3   45.00    5.30
  -3  -5  -3   99.69   11.60
  -3  -5  -3   87.29    9.80
  -3  -5  -3   73.39    9.80
  -3  -5  -3  107.39   10.60
   3   5   3   84.19   10.40
   3   5   3   75.69    9.90
   3   5   3   84.59    8.80
   3   5   3  111.19   11.00
  -4  -5  -3   21.20    7.40
  -4  -5  -3    8.00    6.80
  -4  -5  -3    5.60    8.90
  -4  -5  -3    4.70    7.70
   4   5   3    8.00    7.90
   4   5   3   15.00    7.00
   4   5   3   26.90    9.00
   4   5   3    3.90    5.70
  -5  -5  -3   51.59   10.80
  -5  -5  -3   38.00   10.30
  -5  -5  -3   43.90   10.60
   5   5   3   39.80   10.60
   5   5   3   30.90   11.00
   8  -6  -3   -8.00    8.10
   8  -6  -3  -11.30    9.80
  -8   6   3  -12.00    8.50
  -8   6   3   12.90    9.50
  -8   6   3  -12.50    8.40
   7  -6  -3  406.66   19.00
   7  -6  -3  385.16   20.00
   7  -6  -3  365.96   15.30
  -7   6   3  349.87   18.90
  -7   6   3  373.96   16.50
  -7   6   3  348.87   18.60
  -7   6   3  371.76   16.50
   6  -6  -3   23.40    6.70
   6  -6  -3   17.90    5.00
   6  -6  -3   18.70    6.00
  -6   6   3   13.50    6.00
  -6   6   3   12.10    6.00
  -6   6   3   15.20    5.50
  -6   6   3   12.80    5.20
   5  -6  -3   20.10    4.60
   5  -6  -3   17.90    5.90
   5  -6  -3   18.10    4.60
  -5   6   3   29.10    4.70
  -5   6   3   20.50    5.20
  -5   6   3   16.50    5.30
   4  -6  -3  615.34   20.20
   4  -6  -3  629.04   17.00
   4  -6  -3  653.93   20.90
  -4   6   3  640.14   16.80
  -4   6   3  661.03   20.60
  -4   6   3  622.54   20.60
   3  -6  -3   19.70    7.20
   3  -6  -3   17.90    4.50
   3  -6  -3   11.40    4.20
   3  -6  -3   13.60    4.20
  -3   6   3   16.20    3.70
  -3   6   3   18.60    5.00
   2  -6  -3    2.40    3.10
   2  -6  -3    1.10    3.40
   2  -6  -3   -3.60    3.40
   2  -6  -3    4.10    4.20
  -2   6   3    6.90    4.50
  -2   6   3   -1.90    2.80
  -2   6   3    1.80    3.70
  -2   6   3    3.30    2.90
   1  -6  -3  133.19    9.10
   1  -6  -3  145.99    9.30
   1  -6  -3  139.69    9.60
   1  -6  -3  138.89    9.80
  -1   6   3  143.19    9.10
  -1   6   3  129.89    8.50
  -1   6   3  142.29    9.90
  -1   6   3  151.48    9.90
   0  -6  -3   35.20    5.70
   0  -6  -3   46.20    5.90
   0  -6  -3   40.00    6.60
   0  -6  -3   42.90    6.40
   0   6   3   31.10    5.50
   0   6   3   38.80    6.10
   0   6   3   42.10    5.90
   0   6   3   44.20    6.90
  -1  -6  -3   -2.50    4.50
  -1  -6  -3    3.30    4.70
  -1  -6  -3    5.50    5.00
   1   6   3    0.30    4.30
   1   6   3    7.50    4.40
   1   6   3   -0.80    4.40
  -2  -6  -3    6.60    4.80
  -2  -6  -3    6.20    5.60
  -2  -6  -3    5.10    5.10
  -2  -6  -3    3.70    6.20
   2   6   3    8.10    4.50
   2   6   3   13.00    6.70
   2   6   3    5.20    5.10
   2   6   3   10.80    5.80
  -3  -6  -3  120.79   12.70
  -3  -6  -3  130.69   14.60
  -3  -6  -3   95.69   12.30
  -3  -6  -3  129.99   12.30
   3   6   3  114.39   13.30
   3   6   3  117.09   13.50
   3   6   3  119.49   10.90
   3   6   3  103.69   10.10
  -4  -6  -3   34.60    9.20
  -4  -6  -3   18.40    8.50
  -4  -6  -3   21.00    9.40
   4   6   3   24.80    7.10
   4   6   3   25.40    7.60
   4   6   3   54.89   10.50
   8  -7  -3    2.80   11.30
   8  -7  -3   -3.40    8.30
  -8   7   3    1.40    9.10
  -8   7   3   19.80   11.10
  -8   7   3   20.20    9.50
   7  -7  -3   38.10    8.10
   7  -7  -3   49.00    8.00
   7  -7  -3   44.20    7.80
   7  -7  -3   47.70    9.50
  -7   7   3   34.10    7.80
  -7   7   3   38.80    7.90
  -7   7   3   39.50    9.00
  -7   7   3   51.69    7.60
   6  -7  -3   77.19    9.40
   6  -7  -3  102.69   11.40
   6  -7  -3   79.69   11.70
   6  -7  -3   87.59    9.10
  -6   7   3   76.59    9.90
  -6   7   3   93.29    9.80
  -6   7   3   66.89    8.40
  -6   7   3   75.59    8.80
   5  -7  -3    1.00    4.70
   5  -7  -3    7.80    4.20
   5  -7  -3    7.20    5.90
   5  -7  -3    8.40    4.40
  -5   7   3   11.80    5.70
  -5   7   3   -2.40    5.30
  -5   7   3   16.10    4.70
  -5   7   3   11.90    4.40
   4  -7  -3  874.91   26.00
   4  -7  -3  891.51   22.10
   4  -7  -3  890.11   26.30
  -4   7   3  914.11   25.40
  -4   7   3  864.01   21.30
  -4   7   3  875.31   25.70
   3  -7  -3    1.30    3.60
   3  -7  -3    4.70    4.50
   3  -7  -3    3.60    4.90
   3  -7  -3    2.30    4.40
  -3   7   3    8.30    4.20
  -3   7   3    4.00    5.00
  -3   7   3    4.50    3.80
   2  -7  -3   93.09    9.30
   2  -7  -3   81.29   10.30
   2  -7  -3   91.79    9.50
   2  -7  -3   89.19    8.20
  -2   7   3   78.49    9.40
  -2   7   3   65.79    8.00
  -2   7   3   79.49    8.80
  -2   7   3   82.69    8.10
   1  -7  -3  998.70   25.60
   1  -7  -3 1019.00   27.00
   1  -7  -3 1000.00   26.00
   1  -7  -3  985.00   25.80
  -1   7   3 1005.50   25.70
  -1   7   3  978.90   28.90
  -1   7   3  929.41   32.90
  -1   7   3  959.40   25.90
   0  -7  -3    1.10    4.90
   0  -7  -3    1.10    4.40
   0  -7  -3    3.60    6.00
   0  -7  -3    1.80    5.00
   0   7   3    2.70    5.20
   0   7   3   -7.80    4.70
   0   7   3    1.30    5.10
   0   7   3   -4.40    4.10
  -1  -7  -3   -2.00    6.00
  -1  -7  -3   -2.20    5.80
  -1  -7  -3   -0.80    5.20
   1   7   3    5.00    5.90
   1   7   3   -1.80    5.70
   1   7   3    7.40    5.20
  -2  -7  -3  116.29   13.00
  -2  -7  -3  106.39   12.20
  -2  -7  -3  121.29   13.40
  -2  -7  -3  106.79   12.80
   2   7   3  102.99   11.20
   2   7   3  114.59   13.30
   2   7   3  107.99    9.60
   2   7   3  106.99   11.50
  -3  -7  -3    7.00    8.60
  -3  -7  -3   28.40    9.20
  -3  -7  -3   27.20    9.30
   3   7   3   24.20    7.30
   3   7   3   15.80    6.30
   3   7   3   37.60    9.20
   7  -8  -3   32.90    8.50
   7  -8  -3   28.30    7.90
  -7   8   3   14.90    6.60
  -7   8   3   19.90    7.10
  -7   8   3   32.80    8.00
   6  -8  -3  141.29   13.10
   6  -8  -3  144.79   11.40
   6  -8  -3  161.08   12.40
   6  -8  -3  153.78   14.90
  -6   8   3  184.48   14.60
  -6   8   3  152.08   11.00
  -6   8   3  138.29   10.50
  -6   8   3  148.29   13.50
   5  -8  -3   -3.60    4.90
   5  -8  -3   11.50    5.90
   5  -8  -3   -0.90    5.00
   5  -8  -3    2.80    7.30
  -5   8   3    5.60    4.90
  -5   8   3    3.20    4.50
  -5   8   3    2.80    6.30
  -5   8   3   10.70    6.30
   4  -8  -3    2.20    6.40
   4  -8  -3   -2.60    4.90
   4  -8  -3    4.60    4.90
  -4   8   3   -0.60    3.90
  -4   8   3   10.70    5.20
  -4   8   3    0.40    5.80
   3  -8  -3  170.58   12.00
   3  -8  -3  166.18   13.20
   3  -8  -3  165.48   10.30
   3  -8  -3  166.98   13.00
  -3   8   3  177.58   10.80
  -3   8   3  185.38   12.80
  -3   8   3  173.38   12.00
   2  -8  -3   12.60    6.00
   2  -8  -3   20.20    6.30
   2  -8  -3    6.60    5.80
   2  -8  -3   11.10    5.00
  -2   8   3   12.60    5.40
  -2   8   3   12.90    5.00
  -2   8   3   15.80    6.10
  -2   8   3   14.30    5.30
   1  -8  -3  369.16   16.50
   1  -8  -3  347.57   16.40
   1  -8  -3  377.26   17.50
   1  -8  -3  377.56   16.40
  -1   8   3  359.46   15.90
  -1   8   3  354.46   16.40
  -1   8   3  358.06   15.80
  -1   8   3  337.67   15.90
   0  -8  -3    7.40    6.10
   0  -8  -3    5.50    5.80
   0  -8  -3   12.50    8.20
   0  -8  -3    3.90    6.70
   0   8   3   -1.20    5.40
   0   8   3    5.10    6.00
   0   8   3   16.80    6.50
   0   8   3   18.40    6.80
  -1  -8  -3   82.99   10.20
  -1  -8  -3   72.59    9.40
  -1  -8  -3   63.39    9.30
   1   8   3   53.69    9.10
   1   8   3   85.39    9.00
   1   8   3   94.59   11.30
  -2  -8  -3  387.36   19.40
  -2  -8  -3  380.96   21.70
  -2  -8  -3  330.57   19.00
  -2  -8  -3  382.06   21.50
   2   8   3  388.46   21.30
   2   8   3  364.86   15.80
   2   8   3  361.76   14.60
   2   8   3  387.66   22.70
  -3  -8  -3    9.10   11.20
  -3  -8  -3   -6.00   10.40
  -3  -8  -3   17.40   10.90
   3   8   3   -5.90   10.80
   7  -9  -3   14.40    9.60
   7  -9  -3    2.10    7.80
   7  -9  -3    0.70    8.80
  -7   9   3   14.20    7.10
  -7   9   3   -9.90    7.10
  -7   9   3    6.50    9.30
   6  -9  -3    7.70    7.10
   6  -9  -3   -4.60    7.40
   6  -9  -3   -7.50    6.30
  -6   9   3   22.50    8.20
  -6   9   3    6.90    6.00
  -6   9   3   -1.50    7.70
  -6   9   3    5.80    5.90
   5  -9  -3   19.90    7.60
   5  -9  -3    9.20    8.10
   5  -9  -3   29.80    7.30
  -5   9   3   21.60    7.40
  -5   9   3   25.10    6.90
  -5   9   3   19.10    6.00
  -5   9   3   28.30    6.10
   4  -9  -3   60.79    8.80
   4  -9  -3   51.79    8.60
   4  -9  -3   54.79    9.10
  -4   9   3   62.69    7.40
  -4   9   3   50.59    8.10
  -4   9   3   61.79    8.60
   3  -9  -3   35.70    7.20
   3  -9  -3   52.89    9.70
   3  -9  -3   38.90    7.00
   3  -9  -3   53.99    9.20
  -3   9   3   51.69    8.90
  -3   9   3   60.19    7.40
  -3   9   3   40.30    7.10
   2  -9  -3  -10.40    6.80
   2  -9  -3    5.60    6.60
   2  -9  -3    0.90    5.70
   2  -9  -3   -3.60    6.10
  -2   9   3   -2.50    6.20
  -2   9   3   -1.50    5.20
  -2   9   3   -5.40   10.20
  -2   9   3   13.80    6.90
   1  -9  -3   80.09   10.40
   1  -9  -3   69.29   10.00
   1  -9  -3   68.89   11.30
   1  -9  -3   58.49    9.00
  -1   9   3   67.69    9.50
  -1   9   3   58.89    8.70
  -1   9   3   66.19    8.70
  -1   9   3   55.79    8.90
   0  -9  -3   75.39   10.30
   0  -9  -3   78.79   10.60
   0  -9  -3   73.79   10.50
   0  -9  -3   70.59   11.10
   0   9   3   87.79   11.40
   0   9   3   75.59   11.10
   0   9   3   77.69    9.40
  -1  -9  -3    1.80    9.90
  -1  -9  -3   -5.50    9.10
  -1  -9  -3   -3.00    8.20
   1   9   3  -11.20   10.10
   1   9   3   -1.60    7.10
   1   9   3    1.20    8.50
  -2  -9  -3    6.20   11.30
  -2  -9  -3    0.70   10.30
  -2  -9  -3   -4.70   10.90
   2   9   3   32.90   11.50
   2   9   3   15.90   13.80
   6 -10  -3   26.40    9.90
   6 -10  -3   26.10    8.60
   6 -10  -3   35.40    9.20
  -6  10   3   24.00    6.70
  -6  10   3    8.90    9.50
  -6  10   3   33.50    6.70
   5 -10  -3  342.07   19.60
   5 -10  -3  321.07   19.20
  -5  10   3  313.07   18.30
  -5  10   3  299.57   14.20
  -5  10   3  310.97   20.10
   4 -10  -3   -3.90    7.60
   4 -10  -3    2.20    9.80
   4 -10  -3    7.30    8.10
   4 -10  -3   12.00    6.50
  -4  10   3    1.20    7.70
  -4  10   3   15.10    6.40
  -4  10   3    6.30    8.40
   3 -10  -3   35.10    9.00
   3 -10  -3   17.00    7.00
   3 -10  -3   37.00    9.30
   3 -10  -3   30.70   10.20
  -3  10   3   29.40    9.10
  -3  10   3   24.20    9.10
  -3  10   3   33.10    7.70
   2 -10  -3  118.59   13.40
   2 -10  -3  100.19   12.70
   2 -10  -3  122.09   13.50
   2 -10  -3  126.29   14.20
  -2  10   3  118.19   14.20
  -2  10   3  106.69   11.10
  -2  10   3  132.69   15.10
   1 -10  -3   25.00    9.30
   1 -10  -3   16.70   10.20
   1 -10  -3   20.00    8.70
   1 -10  -3   24.90    9.20
  -1  10   3   30.60    9.50
  -1  10   3   18.10    9.40
  -1  10   3   23.40    8.70
  -1  10   3   30.70    8.50
   0 -10  -3  -15.00   18.70
   0 -10  -3    3.90    9.70
   0 -10  -3    1.10    9.30
   0  10   3  -11.90    8.80
   0  10   3    5.20    8.20
   0  10   3   22.10   11.40
  -1 -10  -3   -7.50   10.40
  -1 -10  -3   -4.70   10.90
   1  10   3   -4.20   11.40
   1  10   3   10.20    8.90
   6 -11  -3    1.50   11.60
   6 -11  -3    2.50   10.40
  -6  11   3  -10.70   11.20
   5 -11  -3   63.59   12.70
   5 -11  -3   30.90   11.40
  -5  11   3   66.69    8.70
  -5  11   3   54.19   12.80
   4 -11  -3   26.70   10.50
   4 -11  -3   38.40   13.40
   4 -11  -3   15.60    8.30
   4 -11  -3    9.10   11.50
  -4  11   3   26.10   10.70
  -4  11   3   16.80    8.60
   3 -11  -3   10.40    8.50
   3 -11  -3   28.50   10.60
   3 -11  -3   33.80   11.60
   3 -11  -3   30.30   12.50
  -3  11   3   17.90    8.90
  -3  11   3   26.40   10.90
  -3  11   3   29.40   10.90
   2 -11  -3  250.47   21.20
   2 -11  -3  210.28   21.30
   2 -11  -3  257.47   18.40
   2 -11  -3  235.78   23.00
  -2  11   3  235.08   20.40
  -2  11   3  281.47   19.60
  -2  11   3  252.87   20.10
   1 -11  -3    2.40   11.00
   1 -11  -3    5.80   10.00
   1 -11  -3   -8.10   10.20
  -1  11   3   -6.20   11.20
  -1  11   3    8.40   10.80
  -1  11   3   26.70   12.30
  -1  11   3  -15.70   17.40
  -1  13  -4  175.38   14.30
  -1  13  -4  165.08   16.30
   1 -13   4  169.98   16.80
   1 -13   4  107.89   13.30
   1 -13   4  142.09   15.90
  -2  13  -4   20.90    8.50
  -2  13  -4    8.60    8.40
   2 -13   4   12.00   11.80
   2 -13   4    2.00    6.60
   2 -13   4   -5.20    9.70
  -3  13  -4   34.00   10.70
   3 -13   4    7.90    9.60
   3 -13   4   18.80   13.30
  -4  13  -4   24.70   11.30
   4 -13   4   25.10    9.90
   4 -13   4   45.10   15.00
   1  12  -4    8.50   11.00
  -1 -12   4   -3.50   12.40
  -1 -12   4    5.00   11.20
   0  12  -4   10.80    8.50
   0  12  -4   -3.40    4.70
   0 -12   4   -3.00   14.80
   0 -12   4   -6.60    6.00
   0 -12   4   12.80   10.20
  -1  12  -4  144.79   13.10
  -1  12  -4  119.79   11.80
   1 -12   4  129.39   14.10
   1 -12   4  117.09   14.30
   1 -12   4  147.79   16.20
   1 -12   4  137.69   12.70
  -2  12  -4    0.50    8.40
  -2  12  -4   -4.70    6.90
   2 -12   4    7.60    4.90
   2 -12   4   12.50    8.00
   2 -12   4    1.40    8.30
   2 -12   4    8.10    8.80
  -3  12  -4   15.40    8.60
  -3  12  -4   21.10    9.00
   3 -12   4    8.30    9.10
   3 -12   4    1.30    7.70
   3 -12   4    1.10    9.10
  -4  12  -4  201.88   18.40
   4 -12   4  238.88   18.60
   4 -12   4  200.88   19.20
   4 -12   4  240.78   20.00
  -5  12  -4   -1.20    9.70
   5 -12   4   -7.80    9.20
   5 -12   4   -0.40    9.60
   2  11  -4   -4.60   10.40
   2  11  -4   20.10   11.40
  -2 -11   4   16.10   11.80
  -2 -11   4   -8.00    9.60
   1  11  -4   24.20    8.70
  -1 -11   4   19.70    9.70
  -1 -11   4   51.69   11.50
  -1 -11   4   55.39    8.90
   0  11  -4   40.50    5.40
   0  11  -4   39.10    8.20
   0 -11   4   34.50    8.90
   0 -11   4   35.90   10.00
   0 -11   4   37.70    8.20
   0 -11   4   34.70    6.30
  -1  11  -4    5.20    5.30
  -1  11  -4    6.40    5.30
   1 -11   4    9.20    5.30
   1 -11   4   -5.60    6.40
   1 -11   4   -1.10    6.10
   1 -11   4   -5.10    7.00
  -2  11  -4    8.10    6.00
  -2  11  -4    5.30    7.00
  -2  11  -4    6.10    4.00
   2 -11   4  -10.60    6.30
   2 -11   4    0.00    6.10
   2 -11   4   11.60    6.60
   2 -11   4   10.00    3.90
  -3  11  -4    6.50    6.70
  -3  11  -4    6.40    6.70
   3 -11   4    8.60    7.10
   3 -11   4   -1.20    5.80
   3 -11   4    9.90    7.50
  -4  11  -4   30.40    8.40
  -4  11  -4   50.79    9.50
   4 -11   4   60.89   10.30
   4 -11   4   58.39    9.80
   4 -11   4   58.19   10.50
   4 -11   4   45.80    8.90
  -5  11  -4   -6.30    8.90
  -5  11  -4   14.20    8.50
   5 -11   4    1.80    8.50
   5 -11   4   -2.50    8.90
   5 -11   4   -9.80    8.10
   5 -11   4    0.30    8.60
  -6  11  -4   15.30   10.40
   6 -11   4   30.30   10.90
   6 -11   4   27.40   10.50
   3  10  -4  135.69   21.20
   3  10  -4  126.59   15.50
  -3 -10   4  118.09   14.80
  -3 -10   4  130.79   15.00
   2  10  -4    4.50    7.80
   2  10  -4   -0.60    8.80
  -2 -10   4    4.60    9.20
  -2 -10   4    4.60    9.00
  -2 -10   4   12.70    7.90
  -2 -10   4   24.80    8.60
   1  10  -4    9.60    7.20
  -1 -10   4    1.10    6.30
  -1 -10   4   19.50    8.10
  -1 -10   4   11.20    6.70
   0  10  -4   99.39   15.00
   0  10  -4   81.39    7.40
   0 -10   4   79.39   10.10
   0 -10   4   90.59    8.20
   0 -10   4  101.09   10.90
   0 -10   4   72.59    9.50
  -1  10  -4    7.40    4.50
  -1  10  -4   -3.70    3.90
  -1  10  -4    2.70    5.80
   1 -10   4   -1.40    4.90
   1 -10   4    4.30    4.90
   1 -10   4    1.10    5.10
   1 -10   4    2.00    4.30
  -2  10  -4  232.78   12.90
  -2  10  -4  237.78   14.00
   2 -10   4  219.78   13.20
   2 -10   4  232.98   13.50
   2 -10   4  238.38    8.30
   2 -10   4  223.58   14.10
  -3  10  -4   68.69    9.00
  -3  10  -4   80.69   10.60
   3 -10   4   64.69    8.30
   3 -10   4   68.09    9.10
   3 -10   4   52.89    8.80
  -4  10  -4   27.10    7.00
  -4  10  -4   31.60    8.00
   4 -10   4   46.20    8.00
   4 -10   4   25.90    7.80
   4 -10   4   38.20    7.50
  -5  10  -4  109.59   13.70
  -5  10  -4  117.29   12.80
   5 -10   4  115.39   13.20
   5 -10   4  106.19   11.30
   5 -10   4  102.19   13.60
  -6  10  -4   11.80    9.40
  -6  10  -4  -11.60    9.10
   6 -10   4   -0.70    9.30
   6 -10   4   15.20    8.80
  -7  10  -4  -19.90   10.20
   7 -10   4   12.10   10.80
   7 -10   4    5.40   12.20
   4   9  -4    9.50   11.30
  -4  -9   4   -0.90   10.00
  -4  -9   4   -7.30   10.90
   3   9  -4  230.68   17.40
   3   9  -4  220.18   18.20
  -3  -9   4  206.68   16.90
  -3  -9   4  223.38   17.80
  -3  -9   4  204.38   20.10
  -3  -9   4  178.58   18.60
   2   9  -4    5.60    6.80
   2   9  -4   18.70    7.80
  -2  -9   4   12.90    7.20
  -2  -9   4   20.40    7.60
  -2  -9   4   12.80    6.90
  -2  -9   4   25.70    7.50
   1   9  -4    3.50    5.40
  -1  -9   4   10.70    5.80
  -1  -9   4   19.70    5.60
  -1  -9   4    6.70    5.50
   0   9  -4  871.11   22.40
   0   9  -4  833.02   19.10
   0  -9   4  828.62   19.90
   0  -9   4  844.72   22.70
   0  -9   4  878.51   27.80
   0  -9   4  889.41   25.90
  -1   9  -4    8.50    5.10
  -1   9  -4    8.80    4.20
  -1   9  -4    9.40    4.20
   1  -9   4    9.00    4.30
   1  -9   4   13.40    5.40
   1  -9   4   12.30    3.70
   1  -9   4    7.40    4.40
  -2   9  -4    7.20    4.60
  -2   9  -4    2.30    4.20
   2  -9   4   -3.40    4.50
   2  -9   4   -5.10    2.20
   2  -9   4   -2.40    4.60
   2  -9   4   -7.00    4.50
  -3   9  -4  851.81   25.00
  -3   9  -4  815.42   24.00
   3  -9   4  807.62   27.40
   3  -9   4  802.62   27.60
   3  -9   4  839.42   24.70
  -4   9  -4  -10.00    4.50
  -4   9  -4    1.10    5.50
   4  -9   4   -5.60    4.70
   4  -9   4   -6.20    5.10
   4  -9   4   -1.80    5.10
  -5   9  -4   97.39   10.90
  -5   9  -4   99.19   12.00
   5  -9   4   95.79   10.80
   5  -9   4  101.39   12.00
   5  -9   4   82.79   10.20
  -6   9  -4    3.50    7.90
  -6   9  -4   21.90    8.60
   6  -9   4    8.60    8.60
   6  -9   4  -10.80    7.00
   6  -9   4   13.40    7.80
  -7   9  -4   38.90   11.60
  -7   9  -4   50.79   10.30
   7  -9   4   54.09   13.00
   7  -9   4   61.09   11.80
   5   8  -4    7.80   12.70
  -5  -8   4   19.90   11.30
  -5  -8   4   51.79   13.80
   4   8  -4   50.79   10.40
   4   8  -4   41.80   10.00
  -4  -8   4   48.80   10.40
  -4  -8   4   33.30   11.10
  -4  -8   4   56.99   12.10
  -4  -8   4   33.50    9.90
   3   8  -4   -2.30    7.20
   3   8  -4    1.40    7.10
  -3  -8   4   11.00    7.70
  -3  -8   4   -4.50    6.10
  -3  -8   4   -2.40    6.90
  -3  -8   4    6.50    7.50
   2   8  -4    5.80    6.10
   2   8  -4   12.80    6.30
  -2  -8   4   18.30    5.60
  -2  -8   4   15.30    6.00
  -2  -8   4    3.90    5.20
  -2  -8   4   12.80    5.30
   1   8  -4    1.90    4.60
   1   8  -4    1.10    4.30
  -1  -8   4    9.30    4.30
  -1  -8   4   -3.00    4.30
  -1  -8   4    1.30    4.60
   0   8  -4  243.18    9.00
   0   8  -4  243.38   10.60
   0  -8   4  230.38   10.70
   0  -8   4  249.08   12.50
   0  -8   4  238.08    9.30
   0  -8   4  235.08   13.00
  -1   8  -4   -1.50    3.10
  -1   8  -4    0.60    2.70
  -1   8  -4    1.60    3.50
   1  -8   4    3.30    2.90
   1  -8   4   -1.20    3.40
   1  -8   4    3.80    3.90
   1  -8   4   -7.50    3.50
  -2   8  -4   77.29    8.00
  -2   8  -4   93.79    8.00
   2  -8   4   78.69    8.70
   2  -8   4   88.99    8.30
   2  -8   4   82.49    8.40
  -3   8  -4  686.03   20.90
  -3   8  -4  663.33   21.20
   3  -8   4  663.33   21.50
   3  -8   4  696.63   21.20
   3  -8   4  687.33   21.40
  -4   8  -4    8.70    5.20
  -4   8  -4   13.50    4.90
   4  -8   4   25.00    5.50
   4  -8   4   19.20    6.20
   4  -8   4   11.20    5.20
  -5   8  -4   14.90    5.90
  -5   8  -4    8.60    5.60
   5  -8   4   -0.90    5.70
   5  -8   4   11.90    6.10
   5  -8   4    5.00    5.70
  -6   8  -4  241.68   15.90
  -6   8  -4  281.07   17.10
   6  -8   4  262.77   15.90
   6  -8   4  261.77   17.50
   6  -8   4  262.37   17.10
  -7   8  -4   23.90   10.30
  -7   8  -4   18.10    9.00
   7  -8   4   16.40    9.00
   7  -8   4    6.60   10.50
   5   7  -4   20.50   11.20
  -5  -7   4   14.10    9.10
  -5  -7   4   19.70   12.10
  -5  -7   4   23.70   11.20
  -5  -7   4   22.20   10.10
   4   7  -4   25.00    8.10
   4   7  -4   37.30    7.70
  -4  -7   4   31.80    8.80
  -4  -7   4   29.30    7.70
  -4  -7   4   23.90    9.00
  -4  -7   4   11.20    9.10
   3   7  -4    0.40    5.30
   3   7  -4   -3.80    5.50
  -3  -7   4    3.20    5.30
  -3  -7   4   -2.80    5.90
  -3  -7   4    2.60    5.40
  -3  -7   4   -5.60    5.60
   2   7  -4   99.89    9.30
   2   7  -4   70.19    8.20
  -2  -7   4   80.59    8.90
  -2  -7   4   87.19    9.40
  -2  -7   4   92.09    8.80
  -2  -7   4   72.29    9.50
   1   7  -4   68.99    8.00
   1   7  -4   69.19    7.50
  -1  -7   4   57.79    7.50
  -1  -7   4   56.19    3.90
  -1  -7   4   64.89    7.80
  -1  -7   4   56.99    7.20
   0   7  -4   65.99    5.30
   0   7  -4   66.19    6.20
   0  -7   4   57.09    6.30
   0  -7   4   66.39    7.50
   0  -7   4   53.09    7.20
   0  -7   4   67.49    5.40
  -1   7  -4   57.99    5.80
  -1   7  -4   66.89    6.70
  -1   7  -4   60.39    4.70
   1  -7   4   57.29    6.10
   1  -7   4   59.69    4.90
   1  -7   4   58.79    7.30
   1  -7   4   59.39    6.90
  -2   7  -4   21.10    4.30
  -2   7  -4   17.70    3.80
   2  -7   4   11.60    3.90
   2  -7   4   16.20    4.00
  -3   7  -4   16.60    4.60
  -3   7  -4   13.80    4.30
   3  -7   4   25.50    5.10
   3  -7   4   19.20    4.30
   3  -7   4   22.10    5.10
  -4   7  -4    2.50    4.00
  -4   7  -4   -1.10    4.20
   4  -7   4    0.70    4.10
   4  -7   4    8.20    4.50
   4  -7   4    2.00    4.20
  -5   7  -4   53.29    7.70
  -5   7  -4   33.90    6.10
   5  -7   4   46.60   12.90
   5  -7   4   57.49    9.00
   5  -7   4   34.50    6.80
  -6   7  -4  167.08   13.80
  -6   7  -4  168.18    7.60
  -6   7  -4  183.38   14.30
   6  -7   4  196.28   15.90
   6  -7   4  179.68   14.60
   6  -7   4  189.98   14.20
  -7   7  -4    4.60    5.50
  -7   7  -4    7.20    9.00
  -7   7  -4  -14.30    8.50
   7  -7   4    4.20    5.70
   7  -7   4   11.50    8.70
   7  -7   4   -8.40    9.80
   6   6  -4    1.80   13.00
  -6  -6   4   -5.60   10.00
  -6  -6   4    0.10   13.70
   5   6  -4    1.90    8.40
   5   6  -4   -2.80    7.80
  -5  -6   4   11.80    9.10
  -5  -6   4   21.90    7.60
  -5  -6   4   -7.90    8.90
   4   6  -4  598.74   21.30
   4   6  -4  559.14   21.60
  -4  -6   4  600.44   23.00
  -4  -6   4  563.94   21.70
  -4  -6   4  560.24   21.70
   3   6  -4   29.20    5.70
   3   6  -4   16.70    5.50
  -3  -6   4   25.00    5.50
  -3  -6   4   21.40    5.90
  -3  -6   4   18.90    5.70
  -3  -6   4   28.30    6.60
   2   6  -4    5.40    3.90
   2   6  -4    5.70    3.50
  -2  -6   4    4.40    4.00
  -2  -6   4    9.60    3.80
  -2  -6   4    4.20    3.90
   1   6  -4  715.23   19.00
   1   6  -4  712.93   19.90
  -1  -6   4  723.13   19.80
  -1  -6   4  722.93   13.80
  -1  -6   4  708.53   20.60
  -1  -6   4  704.93   19.00
   0   6  -4    4.40    2.60
   0   6  -4    1.30    2.30
   0  -6   4    4.40    2.80
   0  -6   4    4.60    3.30
   0  -6   4    3.10    2.50
  -1   6  -4  130.09    7.80
  -1   6  -4  126.59    7.10
   1  -6   4  124.29    8.20
   1  -6   4  130.59    7.00
   1  -6   4  121.69    5.30
   1  -6   4  117.69    7.70
  -2   6  -4   12.60    3.30
  -2   6  -4   10.80    3.70
   2  -6   4    8.40    3.10
   2  -6   4    9.40    3.40
  -3   6  -4  209.88   10.10
  -3   6  -4  198.98   10.30
   3  -6   4  207.18   10.60
   3  -6   4  193.68   10.20
   3  -6   4  208.18   10.10
  -4   6  -4  227.08   12.00
  -4   6  -4  243.28   11.70
   4  -6   4  251.37   12.30
   4  -6   4  240.88   12.20
   4  -6   4  239.58   12.20
  -5   6  -4   28.30    6.10
  -5   6  -4   23.00    5.70
  -5   6  -4   20.80    3.70
   5  -6   4   20.70    5.00
   5  -6   4   21.80    5.60
   5  -6   4   24.40    6.30
   5  -6   4   20.30    3.80
  -6   6  -4   31.50    5.10
  -6   6  -4   38.20    7.50
  -6   6  -4   45.30    7.90
   6  -6   4   25.80    7.40
   6  -6   4   30.70    8.20
   6  -6   4   36.40    5.80
   6  -6   4   37.60    7.50
  -7   6  -4   51.99   10.10
  -7   6  -4   24.10    7.00
  -7   6  -4   22.70    9.80
   7  -6   4   24.20    7.50
   7  -6   4   28.50   17.60
   7  -6   4   33.20    9.90
   7  -6   4   14.50    8.50
   6   5  -4   23.30   10.60
  -6  -5   4   20.40    9.00
  -6  -5   4   26.30   10.60
  -6  -5   4    8.60   10.40
   5   5  -4   20.10    7.80
   5   5  -4   17.00    7.50
  -5  -5   4   34.70    8.00
  -5  -5   4   23.50    6.80
  -5  -5   4   15.10    7.80
   4   5  -4  165.28   11.80
   4   5  -4  186.48   12.90
  -4  -5   4  170.58   12.00
  -4  -5   4  137.49   12.70
  -4  -5   4  143.19   11.90
   3   5  -4    2.40    4.20
   3   5  -4    3.00    3.90
  -3  -5   4   -2.20    3.50
  -3  -5   4   -2.90    3.80
  -3  -5   4    2.90    4.40
   2   5  -4   58.49    6.80
   2   5  -4   53.99    6.60
  -2  -5   4   58.49    6.50
  -2  -5   4   62.09    6.50
  -2  -5   4   55.99    6.80
   1   5  -4 2714.63   48.70
  -1  -5   4 2672.73   44.60
  -1  -5   4 2585.84   48.40
  -1  -5   4 2647.64   50.59
  -1  -5   4 2729.93   49.80
   0   5  -4   30.20    3.70
   0   5  -4   32.00    3.60
   0  -5   4   28.60    3.70
   0  -5   4   34.00    4.50
   0  -5   4   30.90    4.60
   0  -5   4   27.60    3.40
  -1   5  -4  146.49    7.10
  -1   5  -4  143.39    7.40
   1  -5   4  139.39    5.20
   1  -5   4  145.49    7.90
   1  -5   4  136.09    4.90
   1  -5   4  142.39    7.60
  -2   5  -4 2204.08   42.10
  -2   5  -4 2278.17   42.00
   2  -5   4 2175.48   42.10
   2  -5   4 2241.58   42.30
   2  -5   4 2181.38   35.40
   2  -5   4 2227.18   41.80
   2  -5   4 2101.69   36.70
  -3   5  -4    4.20    3.10
  -3   5  -4    5.20    1.60
  -3   5  -4    9.90    3.10
   3  -5   4    5.70    3.10
   3  -5   4    7.90    3.30
   3  -5   4   10.60    3.50
   3  -5   4    7.50    1.90
  -4   5  -4   22.40    3.20
  -4   5  -4   24.40    4.70
  -4   5  -4   22.10    4.10
   4  -5   4   12.50    3.80
   4  -5   4   16.80    4.60
   4  -5   4   18.50    3.10
   4  -5   4   15.90    4.60
  -5   5  -4   93.59    7.60
  -5   5  -4  111.59    9.50
  -5   5  -4  103.89   17.30
  -5   5  -4   95.39    9.10
   5  -5   4   99.09    9.30
   5  -5   4   93.99    7.50
   5  -5   4  108.69    9.80
   5  -5   4   97.39   10.70
  -6   5  -4   85.59   10.70
  -6   5  -4   74.59    9.20
  -6   5  -4   86.89   11.10
   6  -5   4   74.49   10.00
   6  -5   4   71.99    8.40
   6  -5   4   75.29    8.20
   6  -5   4   55.59    8.40
  -7   5  -4   58.79    8.80
  -7   5  -4   69.99   10.90
  -7   5  -4   50.29   10.60
  -7   5  -4   81.69   10.20
   7  -5   4   72.59   11.60
   7  -5   4   63.69    9.60
   7  -5   4   71.49   12.40
   7  -5   4   62.79    9.40
   7   4  -4    3.20   13.10
  -7  -4   4   -6.30   10.90
  -7  -4   4   24.40   13.50
   6   4  -4   30.50    5.40
   6   4  -4   46.10   10.30
   6   4  -4   34.70    8.80
  -6  -4   4   32.20    8.80
  -6  -4   4   44.10    5.10
  -6  -4   4   37.00    8.40
  -6  -4   4   44.20   10.00
   5   4  -4   40.70    4.60
   5   4  -4   54.29    7.80
   5   4  -4   40.70    8.40
  -5  -4   4   54.69    8.00
  -5  -4   4   40.40    7.70
  -5  -4   4   41.80    7.50
  -5  -4   4   41.60    5.00
   4   4  -4    5.50    4.90
   4   4  -4   20.60    5.40
  -4  -4   4   15.20    2.40
  -4  -4   4   19.70    5.00
  -4  -4   4    4.90    4.40
  -4  -4   4   24.10    6.30
   3   4  -4  239.18   10.90
   3   4  -4  213.48   11.20
  -3  -4   4  211.88   10.80
  -3  -4   4  231.98   11.50
  -3  -4   4  240.48   11.60
   2   4  -4  150.98    8.00
   2   4  -4  164.58    8.20
  -2  -4   4  158.08    4.70
  -2  -4   4  153.18    8.50
  -2  -4   4  152.98    4.40
  -2  -4   4  153.88    8.60
  -2  -4   4  167.38    8.20
   1   4  -4   52.19    5.00
  -1  -4   4   48.80    3.50
  -1  -4   4   65.29    4.00
  -1  -4   4   58.39    5.40
  -1  -4   4   63.79    5.50
  -1  -4   4   62.09    6.20
   0   4  -4   50.79    4.10
   0  -4   4   48.10    4.10
   0  -4   4   51.99    5.20
   0  -4   4   50.99    4.10
  -1   4  -4   -1.40    1.90
  -1   4  -4    0.10    2.10
   1  -4   4   -1.00    1.80
   1  -4   4    1.10    1.60
   1  -4   4    3.00    2.30
   1  -4   4    1.20    1.20
  -2   4  -4  958.70   22.00
  -2   4  -4  944.31   20.50
  -2   4  -4  937.61   17.30
   2  -4   4  909.21   21.60
   2  -4   4  918.11   17.30
   2  -4   4  906.61   20.30
   2  -4   4  919.91   21.50
  -3   4  -4    2.00    2.50
  -3   4  -4    0.10    2.70
  -3   4  -4   -1.50    2.30
  -3   4  -4    1.20    2.00
   3  -4   4    1.90    2.90
   3  -4   4    0.30    2.20
   3  -4   4    2.60    3.00
   3  -4   4    0.30    2.70
  -4   4  -4  119.09    7.90
  -4   4  -4  103.89    6.90
  -4   4  -4   96.09    8.50
  -4   4  -4  114.49    7.80
   4  -4   4  101.19    8.80
   4  -4   4  106.59    7.00
   4  -4   4  114.09    7.90
   4  -4   4  123.79    9.00
  -5   4  -4 1042.10   28.40
  -5   4  -4 1040.50   24.60
  -5   4  -4 1044.30   27.60
  -5   4  -4 1052.49   25.70
   5  -4   4  990.30   27.80
   5  -4   4 1014.10   24.30
   5  -4   4  992.80   25.20
   5  -4   4 1010.40   28.00
  -6   4  -4    6.70    5.70
  -6   4  -4   -1.70    5.30
  -6   4  -4   10.90    6.90
  -6   4  -4   -2.40    6.80
   6  -4   4   -2.70    5.80
   6  -4   4    3.30    4.90
   6  -4   4   -9.50    6.20
   6  -4   4    2.60    6.60
  -7   4  -4   11.00    9.80
  -7   4  -4   11.80   14.70
  -7   4  -4    1.20    9.50
  -7   4  -4   -0.70    8.60
   7  -4   4    6.20    8.60
   7  -4   4   -4.60    9.80
   7  -4   4    4.10   15.00
   7  -4   4   26.70   11.30
   7   3  -4   18.10   11.30
   7   3  -4   29.40    9.00
  -7  -3   4   30.40   10.40
  -7  -3   4   14.10    7.10
  -7  -3   4   23.00   13.10
  -7  -3   4   18.80   11.00
   6   3  -4   -2.40    7.30
   6   3  -4   18.40    7.90
   6   3  -4    8.90    6.70
   6   3  -4    4.60    5.80
  -6  -3   4   -7.30    6.70
  -6  -3   4   -7.40    6.50
  -6  -3   4   12.20    4.90
  -6  -3   4    6.40    7.50
   5   3  -4  273.47   13.90
   5   3  -4  200.18   21.00
   5   3  -4  259.87   10.50
   5   3  -4  272.67   14.30
  -5  -3   4  276.87   14.00
  -5  -3   4  234.18   13.70
  -5  -3   4  223.88   13.60
  -5  -3   4  255.27    9.60
   4   3  -4   16.20    3.50
   4   3  -4   11.20    4.30
   4   3  -4    9.10    4.30
   4   3  -4    8.30    4.10
  -4  -3   4   12.10    4.70
  -4  -3   4   14.10    4.10
  -4  -3   4   10.10    4.50
  -4  -3   4   11.60    3.00
   3   3  -4   65.89    4.60
   3   3  -4   60.39    6.50
   3   3  -4   74.99    6.60
   3   3  -4   60.89    6.70
  -3  -3   4   63.79    4.40
  -3  -3   4   66.19    6.50
  -3  -3   4   76.59    6.30
  -3  -3   4   60.09    6.60
   2   3  -4    8.90    3.00
   2   3  -4    9.40    2.10
   2   3  -4    5.00    2.50
  -2  -3   4   10.10    2.20
  -2  -3   4    9.10    2.90
  -2  -3   4    7.00    2.80
  -2  -3   4    6.20    2.80
   1   3  -4  238.38    8.30
  -1  -3   4  235.48    8.60
  -1  -3   4  232.68    7.10
  -1  -3   4  230.68    8.70
  -1  -3   4  233.38    7.90
   0  -3   4  127.09    6.40
   0  -3   4  123.19    5.60
   0  -3   4  120.19    5.60
  -1   3  -4   64.49    4.30
  -1   3  -4   57.19    3.80
  -1   3  -4   51.19    4.60
   1  -3   4   57.39    5.00
   1  -3   4   57.89    4.70
   1  -3   4   58.49    3.60
   1  -3   4   58.59    4.60
  -2   3  -4    2.10    2.00
  -2   3  -4   -1.30    1.90
  -2   3  -4   -0.90    1.80
  -2   3  -4   -0.10    1.80
   2  -3   4    1.60    2.00
   2  -3   4    1.80    1.90
   2  -3   4    1.80    2.10
   2  -3   4    0.40    1.90
  -3   3  -4   49.90    4.60
  -3   3  -4   42.00    5.20
  -3   3  -4   45.60    4.80
  -3   3  -4   56.99    6.00
   3  -3   4   42.50    4.90
   3  -3   4   45.40    4.90
   3  -3   4   54.69    6.10
   3  -3   4   48.60    5.70
  -4   3  -4    9.50    4.10
  -4   3  -4    7.40    3.30
  -4   3  -4    7.40    3.50
  -4   3  -4   13.90    3.80
   4  -3   4   15.60    4.20
   4  -3   4    9.90    3.60
   4  -3   4   13.90    4.80
   4  -3   4   13.40    3.80
  -5   3  -4  123.79    9.00
  -5   3  -4  119.39   11.00
  -5   3  -4  118.49    9.70
  -5   3  -4  126.19    9.80
   5  -3   4  131.59   11.20
   5  -3   4  116.69    8.60
   5  -3   4  134.29    9.80
   5  -3   4  117.69   10.90
  -6   3  -4   15.30    6.00
  -6   3  -4   31.50    7.20
  -6   3  -4    6.30   10.40
  -6   3  -4    9.30    7.30
   6  -3   4   20.60    5.80
   6  -3   4   19.00    7.20
   6  -3   4   11.10    7.70
   6  -3   4   14.60    7.00
  -7   3  -4   60.79   10.90
  -7   3  -4   64.09   11.40
  -7   3  -4   59.99   10.90
  -7   3  -4   53.09   10.00
   7  -3   4   67.79   12.20
   7  -3   4   55.29    9.80
   7  -3   4   74.79   13.50
   7  -3   4   65.59   11.60
   7   2  -4   -0.40    8.40
   7   2  -4   18.20    9.80
   7   2  -4   13.00    9.60
   7   2  -4    3.20   10.30
  -7  -2   4   15.40    7.10
  -7  -2   4   22.40    9.30
  -7  -2   4   14.80    9.20
  -7  -2   4   18.70   10.20
   6   2  -4   -3.60    5.60
   6   2  -4   -1.30    6.30
   6   2  -4    4.60    6.30
   6   2  -4    7.90    6.60
  -6  -2   4   13.60    6.60
  -6  -2   4   10.10    6.40
  -6  -2   4   -2.00    5.90
  -6  -2   4    1.00    4.70
   5   2  -4  663.33   18.10
   5   2  -4  643.64   21.60
   5   2  -4  663.53   21.10
   5   2  -4  663.53   19.50
  -5  -2   4  651.23   21.70
  -5  -2   4  670.63   19.00
  -5  -2   4  639.04   17.30
  -5  -2   4  685.23   21.80
   4   2  -4   20.00    4.30
   4   2  -4   16.40    4.20
   4   2  -4   22.10    4.60
   4   2  -4   23.80    4.20
  -4  -2   4   18.40    4.90
  -4  -2   4   19.70    3.70
  -4  -2   4   24.40    4.40
   3   2  -4    4.10    3.20
   3   2  -4    7.40    2.60
   3   2  -4    6.40    2.60
   3   2  -4    6.00    2.60
  -3  -2   4    2.50    2.40
  -3  -2   4    5.10    2.60
  -3  -2   4    5.30    2.70
  -3  -2   4    9.10    3.00
   2   2  -4 2504.35   42.90
   2   2  -4 2585.34   46.40
   2   2  -4 2525.85   46.00
   2   2  -4 2556.44   42.80
  -2  -2   4 2538.55   46.30
  -2  -2   4 2522.15   43.20
  -2  -2   4 2475.45   42.90
  -2  -2   4 2498.75   46.00
   1   2  -4   38.60    4.20
  -1  -2   4   36.00    4.20
  -1  -2   4   41.40    4.70
  -1  -2   4   43.30    3.60
  -1  -2   4   45.00    4.30
   0  -2   4   -0.30    2.00
   0  -2   4    1.00    1.60
   0  -2   4    1.20    1.90
  -1   2  -4  344.87   10.70
  -1   2  -4  350.56    9.40
  -1   2  -4  345.77   10.40
  -1   2  -4  353.86    8.40
   1  -2   4  352.86   10.50
   1  -2   4  364.76    8.50
   1  -2   4  361.56    9.50
  -2   2  -4  311.87    8.00
  -2   2  -4  295.27   10.70
  -2   2  -4  309.87   10.70
  -2   2  -4  304.77    9.50
   2  -2   4  312.17   10.80
   2  -2   4  306.27    9.40
   2  -2   4  308.37    8.20
   2  -2   4  321.07   10.90
  -3   2  -4  144.49    8.40
  -3   2  -4  158.68    6.50
  -3   2  -4  162.78    8.40
  -3   2  -4  165.68    8.10
   3  -2   4  157.88    7.90
   3  -2   4  161.98    8.90
   3  -2   4  153.98    6.50
   3  -2   4  163.78    8.40
  -4   2  -4    9.90    3.90
  -4   2  -4    5.70    4.00
  -4   2  -4    9.60    3.30
  -4   2  -4    5.40    4.10
   4  -2   4   10.50    5.40
   4  -2   4    3.60    7.40
   4  -2   4    8.80    4.40
   4  -2   4    6.30    3.20
  -5   2  -4  136.29    9.40
  -5   2  -4  161.78   12.20
  -5   2  -4  128.89   10.50
  -5   2  -4  154.88   11.30
   5  -2   4  141.59   11.50
   5  -2   4  155.48   17.50
   5  -2   4  147.99    9.40
   5  -2   4  176.68   12.50
  -6   2  -4   43.80    7.30
  -6   2  -4   24.50    8.00
  -6   2  -4   53.39    8.50
  -6   2  -4   40.50    8.60
   6  -2   4   47.70    8.60
   6  -2   4   53.69    9.00
   6  -2   4   38.70    7.20
   6  -2   4   47.60    9.20
  -7   2  -4    7.40    9.00
  -7   2  -4   13.50    9.80
  -7   2  -4   12.70   10.10
   7  -2   4    6.10    8.20
   7  -2   4    3.50   10.40
   7  -2   4    4.30   11.80
   7  -2   4   -8.80   10.40
   7   1  -4  140.69   15.90
   7   1  -4  140.19   15.20
   7   1  -4  159.28   15.50
   7   1  -4  118.59   16.10
  -7  -1   4  130.89   13.20
  -7  -1   4  118.49   13.80
  -7  -1   4   97.99   11.60
  -7  -1   4  133.39   17.60
   6   1  -4   16.90    6.50
   6   1  -4   38.00    7.50
   6   1  -4   30.80    6.50
   6   1  -4   23.10    6.80
  -6  -1   4   37.70    7.70
  -6  -1   4   33.80    7.30
  -6  -1   4   26.10    5.70
  -6  -1   4   30.90    6.00
   5   1  -4   89.69    7.90
   5   1  -4   79.59    8.60
   5   1  -4   77.99    9.30
   5   1  -4   90.99    8.60
  -5  -1   4   88.89    7.60
  -5  -1   4   78.09    9.00
  -5  -1   4   84.09    7.80
  -5  -1   4   94.19    8.90
   4   1  -4  152.58    8.50
   4   1  -4  151.08    8.70
   4   1  -4  145.89    9.10
   4   1  -4  142.59    7.40
  -4  -1   4  140.59    8.30
  -4  -1   4  159.08    7.20
  -4  -1   4  144.39    8.90
  -4  -1   4  128.99    8.70
   3   1  -4   -0.10    2.30
   3   1  -4    2.40    2.00
   3   1  -4    1.40    2.00
   3   1  -4    5.50    2.60
  -3  -1   4   -0.40    2.50
  -3  -1   4   -0.10    2.00
  -3  -1   4    2.20    2.20
  -3  -1   4    2.90    2.60
   2   1  -4 2975.80   52.19
   2   1  -4 2961.40   50.19
  -2  -1   4 2897.21   47.70
  -2  -1   4 2943.01   51.99
  -2  -1   4 2944.61   50.39
  -2  -1   4 2969.20   52.09
   1   1  -4    0.80    2.00
   1   1  -4   -0.70    2.00
  -1  -1   4   -0.80    1.80
  -1  -1   4    0.50    1.70
  -1  -1   4   -0.80    1.40
  -1  -1   4    1.10    2.10
   0   1  -4  106.79    4.90
   0   1  -4  115.99    5.70
   0  -1   4  108.19    4.10
   0  -1   4  100.69    5.70
   0  -1   4  102.89    5.00
   0  -1   4  100.19    5.10
  -1   1  -4 4654.53   75.99
  -1   1  -4 4687.63   76.59
   1  -1   4 4612.74   77.09
   1  -1   4 4720.83   76.79
   1  -1   4 4563.04   75.89
   1  -1   4 4490.55   71.49
  -2   1  -4    5.20    2.60
  -2   1  -4   11.30    2.90
  -2   1  -4   10.20    3.10
   2  -1   4    6.10    1.50
   2  -1   4    7.20    2.80
   2  -1   4    8.30    2.90
  -3   1  -4   13.20    2.60
  -3   1  -4   16.70    3.90
  -3   1  -4   18.00    4.10
  -3   1  -4   12.30    3.90
   3  -1   4   14.20    3.90
   3  -1   4   14.50    2.50
   3  -1   4   14.10    4.00
   3  -1   4   10.00    3.70
  -4   1  -4  528.85   17.10
  -4   1  -4  518.55   17.30
  -4   1  -4  503.45   13.70
  -4   1  -4  520.75   17.60
   4  -1   4  526.85   18.40
   4  -1   4  506.35   17.60
   4  -1   4  539.05   18.30
   4  -1   4  500.15   13.90
  -5   1  -4   75.99    7.70
  -5   1  -4   60.79    8.50
  -5   1  -4   75.29    9.00
  -5   1  -4   60.49    7.50
   5  -1   4   61.09    7.70
   5  -1   4   77.79    9.20
   5  -1   4   80.69    9.30
   5  -1   4   68.39    8.40
  -6   1  -4   19.30    6.30
  -6   1  -4   12.40    8.00
  -6   1  -4   16.80    7.90
  -6   1  -4   31.00    7.80
   6  -1   4   16.10    6.40
   6  -1   4   22.90    8.90
   6  -1   4   27.20    9.00
   6  -1   4   38.20    8.70
  -7   1  -4   15.60   11.20
  -7   1  -4   -4.70   10.20
  -7   1  -4   -5.70    9.10
   7  -1   4    3.80    8.40
   7  -1   4  -24.60   11.30
   7  -1   4    8.90   13.20
   7  -1   4   11.10   11.70
   8   0  -4   -1.40   11.10
   8   0  -4    7.70   12.00
   8   0  -4   -7.50   11.20
  -8   0   4    8.50   10.10
  -8   0   4    3.60   10.50
  -8   0   4   -5.70    9.60
   7   0  -4   39.70    7.70
   7   0  -4   34.20    9.00
   7   0  -4   28.90    9.10
   7   0  -4   41.30    9.70
  -7   0   4   33.10    7.80
  -7   0   4   20.40    8.80
  -7   0   4   27.30    6.90
  -7   0   4   45.70    9.30
   6   0  -4    4.60    4.60
   6   0  -4    7.00    7.30
   6   0  -4    5.90    6.00
   6   0  -4   -4.80    5.40
  -6   0   4    4.60    4.50
  -6   0   4    6.60    6.10
  -6   0   4   -2.50    4.90
  -6   0   4   -2.30    5.80
   5   0  -4  144.39    9.90
   5   0  -4  137.49    9.70
   5   0  -4  148.29   10.40
   5   0  -4  141.89    8.00
  -5   0   4  135.99   10.50
  -5   0   4  147.69   10.00
  -5   0   4  132.29    9.50
   4   0  -4  942.31   19.20
   4   0  -4  963.40   23.40
   4   0  -4  946.71   24.10
   4   0  -4  956.00   22.60
  -4   0   4  965.90   22.60
  -4   0   4  927.61   18.80
  -4   0   4  954.60   24.30
  -4   0   4  926.71   23.60
   3   0  -4  127.29    7.40
   3   0  -4  130.19    7.50
   3   0  -4  132.59    4.40
  -3   0   4  127.69    7.40
  -3   0   4  128.09    7.40
  -3   0   4  135.29    4.40
  -3   0   4  145.29    7.60
   2   0  -4   90.79    5.70
   2   0  -4   90.19    5.80
  -2   0   4   88.69    5.90
  -2   0   4   91.09    6.00
  -2   0   4   84.59    5.30
   1   0  -4  287.47    8.30
   1   0  -4  288.77    9.30
   1   0  -4  283.87    9.20
   1   0  -4  281.67    6.60
  -1   0   4  300.27    9.30
  -1   0   4  299.87    6.90
  -1   0   4  283.07    9.50
  -1   0   4  281.07    8.20
   0   0  -4   81.59    5.40
   0   0  -4   83.19    3.30
   0   0  -4   83.39    4.60
   0   0   4   85.49    3.30
   0   0   4   82.79    5.00
   0   0   4   85.59    5.70
   0   0   4   85.69    5.40
  -1   0  -4  966.10   21.50
  -1   0  -4 1010.50   21.50
   1   0   4  985.20   21.50
   1   0   4 1009.50   21.60
   1   0   4 1023.50   21.80
  -2   0  -4    9.70    3.00
  -2   0  -4   11.50    3.00
   2   0   4   18.00    3.50
   2   0   4   13.70    3.80
   2   0   4    8.50    2.70
  -3   0  -4  179.18    6.50
  -3   0  -4  180.68    9.80
  -3   0  -4  172.38    9.50
   3   0   4  174.88    9.50
   3   0   4  178.58    9.40
   3   0   4  181.08    9.90
   3   0   4  167.18    6.20
  -4   0  -4 1092.89   28.20
  -4   0  -4 1075.19   27.90
  -4   0  -4 1050.69   22.70
   4   0   4 1060.29   22.80
   4   0   4 1095.89   27.10
   4   0   4 1107.79   28.40
   4   0   4 1062.99   28.80
  -5   0  -4   -2.70    5.60
  -5   0  -4    0.50    4.10
  -5   0  -4    3.50    5.70
   5   0   4    9.40    4.10
   5   0   4    6.40    7.30
   5   0   4   -3.80    6.40
   5   0   4   -9.10    5.60
  -6   0  -4   14.90    8.70
  -6   0  -4   19.70    6.70
  -6   0  -4   29.90    8.70
   6   0   4   33.30   10.00
   6   0   4   25.70    9.80
   6   0   4   23.20    9.20
   8  -1  -4   -0.40   12.30
   8  -1  -4   -1.90   11.10
   8  -1  -4   25.90   11.60
   8  -1  -4   19.60    9.10
  -8   1   4    8.90    8.40
  -8   1   4   11.40   10.50
  -8   1   4    2.10    9.50
   7  -1  -4    5.90    7.30
   7  -1  -4   -6.30    5.70
   7  -1  -4   -1.80    8.70
   7  -1  -4   15.20    7.90
  -7   1   4    3.10    7.40
  -7   1   4    7.80    7.10
  -7   1   4   -1.50    5.70
  -7   1   4   -1.30   11.30
   6  -1  -4  274.77   14.80
   6  -1  -4  274.47   11.60
   6  -1  -4  269.07   15.30
   6  -1  -4  302.77   16.40
  -6   1   4  269.97   13.70
  -6   1   4  285.67   14.70
  -6   1   4  249.58   11.00
  -6   1   4  268.77   14.50
   5  -1  -4   45.70    6.30
   5  -1  -4   50.29    5.90
   5  -1  -4   41.30    6.70
  -5   1   4   37.50    6.40
  -5   1   4   51.49    7.30
  -5   1   4   65.99    7.70
  -5   1   4   48.80    5.30
   4  -1  -4  113.69    7.70
   4  -1  -4  118.69    8.20
   4  -1  -4  108.59    4.80
  -4   1   4  111.89    7.80
  -4   1   4  107.39    4.60
  -4   1   4  129.99    8.30
  -4   1   4  124.39    8.50
   3  -1  -4  632.84   16.60
   3  -1  -4  622.84   17.00
  -3   1   4  615.84   16.70
  -3   1   4  605.84   16.80
  -3   1   4  613.54   16.40
   2  -1  -4  151.68    7.10
   2  -1  -4  158.28    7.60
  -2   1   4  150.08    6.90
  -2   1   4  158.38    7.70
  -2   1   4  148.09    6.90
   1  -1  -4  207.38    8.30
   1  -1  -4  205.28    5.90
   1  -1  -4  201.68    6.80
  -1   1   4  198.48    6.20
  -1   1   4  202.28    8.50
  -1   1   4  207.08    6.90
  -1   1   4  201.08    7.70
   0  -1  -4  237.38    8.60
   0  -1  -4  236.18    8.80
   0  -1  -4  237.98    6.00
   0  -1  -4  234.18    7.90
   0   1   4  238.28    9.00
   0   1   4  230.78    5.80
   0   1   4  237.58    8.30
   0   1   4  238.88    8.80
  -1  -1  -4  506.05   14.00
  -1  -1  -4  494.45   14.40
   1   1   4  522.65   14.60
   1   1   4  512.85   14.50
   1   1   4  496.75   13.80
  -2  -1  -4  117.69    4.20
  -2  -1  -4  123.89    7.90
  -2  -1  -4  118.79    4.40
  -2  -1  -4  130.39    7.90
   2   1   4  128.19    7.40
   2   1   4  115.99    8.20
   2   1   4  126.29    7.80
  -3  -1  -4   -0.50    2.50
  -3  -1  -4    3.50    3.30
  -3  -1  -4    1.50    3.70
   3   1   4   -5.00    3.10
   3   1   4   -0.10    3.60
   3   1   4    0.20    3.20
  -4  -1  -4   11.80    5.80
  -4  -1  -4    6.50    3.60
  -4  -1  -4   14.20    4.80
   4   1   4    7.60    5.30
   4   1   4    0.70    7.80
   4   1   4   12.00    4.80
  -5  -1  -4   10.40    5.90
  -5  -1  -4   16.70    7.20
  -5  -1  -4   25.00    5.30
   5   1   4    6.90    7.00
   5   1   4    7.70    6.80
   5   1   4   29.50    8.30
  -6  -1  -4   49.10   10.00
  -6  -1  -4   50.09    8.50
   6   1   4   48.80   11.20
   6   1   4   59.89   10.80
   6   1   4   34.50   11.00
   8  -2  -4   42.40   13.40
   8  -2  -4   74.39   10.50
   8  -2  -4   68.39   12.70
  -8   2   4   89.79   12.40
  -8   2   4   68.89   12.90
  -8   2   4   58.19    9.00
   7  -2  -4    1.30    5.50
   7  -2  -4   -5.00    7.50
   7  -2  -4    2.00    6.90
  -7   2   4   -2.60    7.10
  -7   2   4   -3.60    7.20
  -7   2   4    3.60    5.20
  -7   2   4    8.50    7.10
   6  -2  -4  253.67   10.60
   6  -2  -4  253.67   15.20
   6  -2  -4  258.77   14.10
  -6   2   4  232.88   15.30
  -6   2   4  247.98   14.20
  -6   2   4  267.77   13.70
  -6   2   4  263.67   14.40
   5  -2  -4   -2.30    2.60
   5  -2  -4   -2.20    3.50
   5  -2  -4   -5.80    8.10
  -5   2   4    2.50    4.10
  -5   2   4    2.70    3.90
  -5   2   4    3.60    3.90
   4  -2  -4    1.30    3.20
   4  -2  -4   -1.50    2.90
   4  -2  -4   -0.70    1.70
  -4   2   4   -1.80    3.20
  -4   2   4   -0.40    2.80
  -4   2   4    3.90    3.10
   3  -2  -4 1599.54   32.80
   3  -2  -4 1490.95   32.20
  -3   2   4 1578.34   33.00
  -3   2   4 1589.44   32.50
  -3   2   4 1578.74   31.50
   2  -2  -4   84.29    5.70
   2  -2  -4   82.69    6.50
   2  -2  -4   78.89    5.70
   2  -2  -4   82.99    3.40
  -2   2   4   85.59    3.40
  -2   2   4   84.29    5.40
  -2   2   4   78.29    5.40
  -2   2   4   82.99    6.50
   1  -2  -4   17.70    3.20
   1  -2  -4   17.50    3.00
   1  -2  -4   16.40    2.60
  -1   2   4   14.50    2.80
  -1   2   4   19.20    4.00
  -1   2   4   11.10    2.50
  -1   2   4   21.60    3.80
   0  -2  -4 1105.69   20.60
   0  -2  -4 1099.99   30.50
   0  -2  -4 1152.58   23.50
   0  -2  -4 1118.99   24.50
   0   2   4 1092.59   24.20
   0   2   4 1110.99   23.50
   0   2   4 1118.69   20.60
   0   2   4 1130.49   24.00
  -1  -2  -4   27.20    3.60
  -1  -2  -4   29.40    3.10
  -1  -2  -4   34.30    4.60
   1   2   4   29.50    5.00
   1   2   4   36.40    4.70
   1   2   4   23.30    3.70
  -2  -2  -4   27.00    3.10
  -2  -2  -4   24.70    2.80
  -2  -2  -4   20.30    4.20
  -2  -2  -4   29.50    4.90
   2   2   4   23.60    4.50
   2   2   4   26.10    5.80
   2   2   4   21.20    4.10
   2   2   4   23.90    4.50
  -3  -2  -4    8.10    3.30
  -3  -2  -4   12.70    4.50
  -3  -2  -4    9.80    2.90
  -3  -2  -4    8.20    4.00
   3   2   4   -3.20    4.30
   3   2   4    7.20    4.20
   3   2   4    7.10    4.60
   3   2   4   -1.50    3.70
  -4  -2  -4  215.28   10.10
  -4  -2  -4  191.78   12.80
  -4  -2  -4  199.48   12.30
  -4  -2  -4  204.28    9.90
   4   2   4  203.88   12.30
   4   2   4  222.28   13.60
   4   2   4  195.88   13.10
  -5  -2  -4   38.30    7.00
  -5  -2  -4   36.60    6.60
  -5  -2  -4   17.70    7.00
  -5  -2  -4   30.20    7.20
   5   2   4   22.40    8.20
   5   2   4   40.00    9.50
   5   2   4   36.50    8.40
  -6  -2  -4    6.60   11.30
  -6  -2  -4   14.30    8.60
   6   2   4   15.60   10.40
   6   2   4   -2.10   10.80
   8  -3  -4  154.58   14.80
   8  -3  -4  133.69   14.70
   8  -3  -4  129.19   16.70
  -8   3   4  138.99   14.80
  -8   3   4  142.09   18.50
   7  -3  -4  -11.20    7.70
   7  -3  -4    3.50    7.20
   7  -3  -4    0.90    5.70
  -7   3   4   16.60    6.70
  -7   3   4    1.10    6.70
  -7   3   4    9.60    6.90
   6  -3  -4   10.80    6.40
   6  -3  -4   -3.20    3.70
   6  -3  -4    4.90    4.70
  -6   3   4    5.30    5.60
  -6   3   4    3.60    4.70
  -6   3   4    2.60    5.10
   5  -3  -4  452.35   17.10
   5  -3  -4  413.56   10.80
   5  -3  -4  431.36   17.00
  -5   3   4  436.86   16.50
  -5   3   4  458.45   17.10
  -5   3   4  430.26   15.40
   4  -3  -4    0.70    3.60
   4  -3  -4   -1.20    1.60
   4  -3  -4   -0.50    1.80
   4  -3  -4   -2.70    2.60
  -4   3   4    4.90    3.10
  -4   3   4    4.20    3.70
  -4   3   4    1.60    3.10
  -4   3   4   -1.90    2.60
   3  -3  -4  747.03   19.60
   3  -3  -4  726.33   20.00
   3  -3  -4  720.23   13.90
  -3   3   4  707.73   19.70
  -3   3   4  741.93   18.10
  -3   3   4  742.33   19.10
   2  -3  -4   57.59    5.40
   2  -3  -4   53.09    4.30
   2  -3  -4   60.69    6.00
   2  -3  -4   59.69    5.40
  -2   3   4   56.99    5.10
  -2   3   4   56.79    4.90
  -2   3   4   54.59    4.00
  -2   3   4   55.09    6.50
   1  -3  -4  158.98    8.00
   1  -3  -4  174.08    8.00
   1  -3  -4  160.38    7.20
   1  -3  -4  156.28    7.20
  -1   3   4  174.78    7.10
  -1   3   4  155.18    8.30
  -1   3   4  163.98    7.60
  -1   3   4  161.08    7.40
   0  -3  -4 2885.91   52.79
   0  -3  -4 2881.01   51.59
   0  -3  -4 2831.12   48.60
   0  -3  -4 2830.62   51.29
   0   3   4 2853.31   51.59
   0   3   4 2903.91   52.69
   0   3   4 2843.02   48.70
   0   3   4 2813.22   51.79
  -1  -3  -4   25.40    3.30
  -1  -3  -4   20.50    4.20
  -1  -3  -4   23.30    4.40
   1   3   4   24.00    4.10
   1   3   4   30.30    4.90
   1   3   4   21.40    4.80
  -2  -3  -4  107.29    6.20
  -2  -3  -4  111.89    8.20
  -2  -3  -4  108.69    8.90
  -2  -3  -4  103.49    6.30
   2   3   4  100.09    8.70
   2   3   4  111.69    9.10
   2   3   4  104.09    8.60
   2   3   4  104.99    8.00
  -3  -3  -4  596.04   15.90
  -3  -3  -4  649.34   21.40
  -3  -3  -4  631.34   15.80
   3   3   4  567.34   28.50
   3   3   4  664.43   21.40
   3   3   4  632.94   19.00
   3   3   4  638.54   18.50
  -4  -3  -4   15.60    5.20
  -4  -3  -4    7.30    4.80
  -4  -3  -4   20.10    6.20
  -4  -3  -4   11.50    6.40
   4   3   4   17.10    6.60
   4   3   4   11.70    6.10
   4   3   4   16.80    6.40
   4   3   4   13.50    6.80
  -5  -3  -4    0.30    6.80
  -5  -3  -4    0.60    7.10
  -5  -3  -4    6.60    8.20
   5   3   4   -7.60    9.80
   5   3   4   10.90    8.50
   5   3   4   -8.00    8.20
   5   3   4    5.50    9.00
   8  -4  -4   10.50    9.50
   8  -4  -4   22.60   12.10
   8  -4  -4    8.60    7.40
  -8   4   4   34.40   10.50
  -8   4   4   18.30   10.40
   7  -4  -4   -7.20    7.50
   7  -4  -4   20.90    6.60
   7  -4  -4    2.20    5.60
  -7   4   4   10.90    6.90
  -7   4   4   22.10    7.30
  -7   4   4   10.10    7.60
   6  -4  -4   26.30    4.70
   6  -4  -4   33.20    7.00
   6  -4  -4   30.90    7.30
  -6   4   4   31.90    6.20
  -6   4   4   30.20    6.60
  -6   4   4   38.70    6.20
  -6   4   4   31.10    6.50
   5  -4  -4  242.58   12.90
   5  -4  -4  232.58    8.00
   5  -4  -4  231.68    7.90
   5  -4  -4  225.88   12.00
  -5   4   4  231.88   12.70
  -5   4   4  234.58   11.40
  -5   4   4  237.78   12.40
  -5   4   4  240.28   11.50
   4  -4  -4    3.70    3.60
   4  -4  -4    5.80    2.10
   4  -4  -4    7.10    2.30
   4  -4  -4    9.20    4.50
  -4   4   4   -0.50    4.00
  -4   4   4   -1.40    3.10
  -4   4   4    4.60    3.80
  -4   4   4    5.60    3.20
   3  -4  -4  287.57   11.80
   3  -4  -4  284.47   12.50
   3  -4  -4  272.47    8.50
  -3   4   4  302.27   11.50
  -3   4   4  279.27   12.30
  -3   4   4  278.87   10.60
   2  -4  -4  783.72   20.30
   2  -4  -4  771.42   17.50
   2  -4  -4  758.42   19.50
   2  -4  -4  761.02   19.20
  -2   4   4  772.22   19.40
  -2   4   4  768.12   20.50
  -2   4   4  783.52   19.20
  -2   4   4  757.92   17.20
   1  -4  -4    1.70    3.10
   1  -4  -4    0.80    2.80
   1  -4  -4    0.70    2.60
   1  -4  -4    3.50    2.70
  -1   4   4    0.70    2.30
  -1   4   4    0.80    3.00
  -1   4   4    4.80    2.60
  -1   4   4    3.80    2.80
   0  -4  -4   83.09    7.40
   0  -4  -4   88.69    7.60
   0  -4  -4   83.29    7.30
   0  -4  -4   78.49    5.80
   0   4   4   82.49    6.20
   0   4   4   82.99    6.80
   0   4   4   80.39    7.30
   0   4   4  100.19    7.70
  -1  -4  -4   41.90   10.40
  -1  -4  -4   65.19    7.30
  -1  -4  -4   61.39    6.00
   1   4   4   54.59    6.30
   1   4   4   66.19    7.40
   1   4   4   76.89    8.10
  -2  -4  -4   60.19    8.00
  -2  -4  -4   53.09    6.40
  -2  -4  -4   57.09    6.90
  -2  -4  -4   51.49    6.70
   2   4   4   69.19    8.70
   2   4   4   58.19    7.40
   2   4   4   47.20    6.80
   2   4   4   47.80    6.80
  -3  -4  -4  456.45   14.90
  -3  -4  -4  473.95   19.00
  -3  -4  -4  473.35   14.80
  -3  -4  -4  489.95   19.30
   3   4   4  477.85   19.70
   3   4   4  491.35   19.70
   3   4   4  460.85   16.90
   3   4   4  475.85   16.10
  -4  -4  -4   -1.50    5.70
  -4  -4  -4   -4.20    6.70
  -4  -4  -4   10.50    6.60
  -4  -4  -4   -5.30    5.20
   4   4   4  -15.10    6.80
   4   4   4    8.30    7.30
   4   4   4    9.40    6.30
   4   4   4   -0.30    7.70
  -5  -4  -4   29.60    8.30
  -5  -4  -4   30.00    8.60
  -5  -4  -4   28.70    9.80
   5   4   4   44.80   10.40
   5   4   4   25.20   10.30
   5   4   4   40.40   11.20
   8  -5  -4   -3.50    9.50
   8  -5  -4   -3.90    7.70
  -8   5   4    6.00    9.70
  -8   5   4    4.80    9.60
  -8   5   4   -8.90   10.20
   7  -5  -4  144.79   16.20
   7  -5  -4  164.18   10.70
   7  -5  -4  149.59   14.40
  -7   5   4  167.58   14.60
  -7   5   4  189.28   14.40
  -7   5   4  127.09   13.50
  -7   5   4  135.99   14.70
   6  -5  -4   52.59    7.30
   6  -5  -4   54.79    7.30
   6  -5  -4   62.89    6.90
   6  -5  -4   62.39    7.10
  -6   5   4   54.89   11.80
  -6   5   4   81.39   10.80
  -6   5   4   70.89    8.30
  -6   5   4   88.69   11.00
   5  -5  -4   15.50    5.90
   5  -5  -4   31.40    5.30
   5  -5  -4   18.40    3.30
   5  -5  -4   13.00    3.40
  -5   5   4   20.10    4.90
  -5   5   4    7.60    4.80
  -5   5   4   14.80    4.80
  -5   5   4   15.50    5.10
   4  -5  -4  224.08    8.80
   4  -5  -4  244.78   12.40
   4  -5  -4  261.07   13.20
   4  -5  -4  234.78    8.40
  -4   5   4  242.38   10.60
  -4   5   4  245.58   11.80
  -4   5   4  227.88   12.50
   3  -5  -4   21.40    4.70
   3  -5  -4   18.00    4.60
   3  -5  -4   14.70    3.50
   3  -5  -4   15.80    4.50
  -3   5   4   17.30    4.00
  -3   5   4   18.20    4.70
  -3   5   4    8.60    3.50
   2  -5  -4   60.59    7.30
   2  -5  -4   67.69    7.40
   2  -5  -4   48.50    6.20
   2  -5  -4   66.99    6.60
  -2   5   4   55.49    6.90
  -2   5   4   46.10    6.00
  -2   5   4   50.79    6.20
  -2   5   4   59.19    6.40
   1  -5  -4   31.90    5.00
   1  -5  -4   24.90    4.50
   1  -5  -4   31.30    5.80
   1  -5  -4   29.00    5.40
  -1   5   4   25.30    4.70
  -1   5   4   25.20    4.50
  -1   5   4   23.90    5.00
  -1   5   4   37.60    6.20
   0  -5  -4  245.38   12.20
   0  -5  -4  238.38   12.10
   0  -5  -4  251.47   12.40
   0  -5  -4  229.28   10.10
   0   5   4  246.38   11.80
   0   5   4  198.58   15.60
   0   5   4  255.27   10.30
   0   5   4  251.27   12.30
  -1  -5  -4  243.88   12.90
  -1  -5  -4  259.17   12.90
  -1  -5  -4  243.78   10.50
   1   5   4  253.17   12.80
   1   5   4  254.57   13.30
   1   5   4  252.27   12.00
  -2  -5  -4    1.30    4.10
  -2  -5  -4    2.00    5.10
  -2  -5  -4   -2.00    5.10
  -2  -5  -4   -3.40    4.30
   2   5   4   -5.80    4.90
   2   5   4   13.30    4.90
   2   5   4    3.20    4.60
   2   5   4   -5.80    4.90
  -3  -5  -4   14.20    5.60
  -3  -5  -4   19.10    6.60
  -3  -5  -4   26.00    6.30
  -3  -5  -4   31.00    6.30
   3   5   4   15.60    6.90
   3   5   4   17.70    7.80
   3   5   4   17.90    5.90
   3   5   4   17.20    6.90
  -4  -5  -4   48.10    8.00
  -4  -5  -4   38.90    9.50
  -4  -5  -4   31.60    7.30
   4   5   4   36.60    9.70
   4   5   4   49.20    9.80
   4   5   4   47.60    8.00
   8  -6  -4   12.40    9.90
   8  -6  -4    6.40    7.90
  -8   6   4   11.60    9.30
  -8   6   4  -12.20    9.20
  -8   6   4   -6.60   10.20
   7  -6  -4   44.40    6.80
   7  -6  -4   50.49    7.00
   7  -6  -4   31.00    7.90
   7  -6  -4   28.00    8.70
  -7   6   4   49.30    8.50
  -7   6   4   35.50    8.90
  -7   6   4   33.30    8.30
  -7   6   4   49.50    8.70
   6  -6  -4   74.09    7.80
   6  -6  -4   60.49    7.80
   6  -6  -4   65.99    9.20
   6  -6  -4   62.99    8.80
  -6   6   4   70.69    7.50
  -6   6   4   58.39    7.70
  -6   6   4   74.69    9.50
  -6   6   4   63.99    8.90
   5  -6  -4   -7.20    5.20
   5  -6  -4    3.20    4.20
   5  -6  -4   -0.70    3.30
  -5   6   4    0.90    4.10
  -5   6   4   -4.60    4.70
  -5   6   4    3.00    4.20
  -5   6   4    2.30    4.30
   4  -6  -4  610.44   20.70
   4  -6  -4  601.94   16.40
   4  -6  -4  638.54   21.30
  -4   6   4  640.14   20.30
  -4   6   4  620.54   17.90
  -4   6   4  647.14   21.40
   3  -6  -4   61.69    8.10
   3  -6  -4   52.79    6.50
   3  -6  -4   56.39    6.30
   3  -6  -4   52.69    6.50
  -3   6   4   50.79    6.60
  -3   6   4   66.39    8.50
  -3   6   4   60.19    7.50
   2  -6  -4  161.78   10.30
   2  -6  -4  161.38   11.10
   2  -6  -4  155.88    9.90
   2  -6  -4  160.98   10.00
  -2   6   4  155.08   11.30
  -2   6   4  168.48    9.50
  -2   6   4  174.88   10.00
  -2   6   4  154.38    9.50
   1  -6  -4  757.22   22.00
   1  -6  -4  805.32   22.70
   1  -6  -4  771.32   21.40
  -1   6   4  783.82   22.20
  -1   6   4  793.82   21.40
  -1   6   4  772.42   24.80
  -1   6   4  768.92   21.90
   0  -6  -4   35.50    6.20
   0  -6  -4   26.10    5.40
   0  -6  -4   31.80    6.30
   0  -6  -4   29.20    6.00
   0   6   4   26.20    5.30
   0   6   4   28.80    5.80
   0   6   4   29.80    6.20
   0   6   4   31.00    6.70
  -1  -6  -4   -2.10    4.20
  -1  -6  -4    1.20    4.80
  -1  -6  -4    8.80    5.40
   1   6   4   -3.00    4.70
   1   6   4    9.30    5.40
   1   6   4    4.30    5.50
  -2  -6  -4   55.89    8.80
  -2  -6  -4   96.59   11.40
  -2  -6  -4   83.59   10.50
  -2  -6  -4   78.09    8.40
   2   6   4   96.59   10.20
   2   6   4   80.99    9.10
   2   6   4  104.69   12.50
   2   6   4  102.49   12.80
  -3  -6  -4  120.79   14.10
  -3  -6  -4   94.69   10.00
  -3  -6  -4   96.49   10.30
  -3  -6  -4   77.89    9.50
   3   6   4  101.79   10.20
   3   6   4   88.09   11.60
   3   6   4   78.19   10.40
   3   6   4  129.09   15.80
  -4  -6  -4    1.50    8.60
  -4  -6  -4   -4.50    9.00
  -4  -6  -4   23.80   10.00
   4   6   4    2.70    9.10
   4   6   4   -8.60   10.20
   8  -7  -4    3.00   12.70
   8  -7  -4   -0.20   11.20
  -8   7   4   14.70   10.40
  -8   7   4  -14.10    9.00
  -8   7   4   -6.10    9.50
   7  -7  -4   18.70    6.10
   7  -7  -4   17.00    7.60
   7  -7  -4   18.30   10.70
   7  -7  -4   12.40    6.60
  -7   7   4   11.50    7.80
  -7   7   4   30.70    7.80
  -7   7   4   19.20   12.90
  -7   7   4   20.50    8.40
   6  -7  -4  387.76   14.40
   6  -7  -4  377.06   19.60
   6  -7  -4  380.66   18.20
   6  -7  -4  380.46   13.60
  -6   7   4  348.17   18.20
  -6   7   4  381.76   18.10
  -6   7   4  395.26   15.70
  -6   7   4  383.86   15.20
   5  -7  -4    0.50    4.00
   5  -7  -4  -11.80    6.20
   5  -7  -4   -1.50    4.90
   5  -7  -4    6.70    4.70
  -5   7   4   -2.10    5.50
  -5   7   4   -4.40    4.60
  -5   7   4  -11.50    4.30
  -5   7   4    1.10    4.20
   4  -7  -4   31.70    5.70
   4  -7  -4   40.10    6.40
   4  -7  -4   39.70    9.40
  -4   7   4   35.00    6.10
  -4   7   4   45.70   11.10
  -4   7   4   30.30    5.80
   3  -7  -4  249.97   12.50
   3  -7  -4  233.48   14.00
   3  -7  -4  232.58   12.00
   3  -7  -4  223.58   13.00
  -3   7   4  212.18   11.00
  -3   7   4  241.38   14.00
  -3   7   4  226.48   12.30
   2  -7  -4   24.10    5.70
   2  -7  -4   22.70    5.80
   2  -7  -4   25.70    6.30
  -2   7   4   26.70    6.20
  -2   7   4   23.90    5.50
  -2   7   4   14.30    6.10
   1  -7  -4  410.36   16.80
   1  -7  -4  430.16   16.80
   1  -7  -4  335.97   25.40
   1  -7  -4  445.36   17.90
  -1   7   4  416.26   16.40
  -1   7   4  433.76   17.40
  -1   7   4  440.96   17.40
  -1   7   4  393.36   18.80
   0  -7  -4    4.40    5.10
   0  -7  -4   22.60    7.80
   0  -7  -4   10.20    6.10
   0  -7  -4   27.50    6.60
   0   7   4   12.10    6.10
   0   7   4   15.00    6.50
   0   7   4    9.10   11.60
   0   7   4   10.80    5.10
  -1  -7  -4  216.68   15.20
  -1  -7  -4  202.98   15.00
  -1  -7  -4  192.48   12.50
   1   7   4  205.68   14.10
   1   7   4  231.38   15.90
   1   7   4  208.18   14.80
  -2  -7  -4  364.76   17.00
  -2  -7  -4  391.56   17.90
  -2  -7  -4  400.36   19.50
  -2  -7  -4  356.96   19.60
   2   7   4  357.36   15.60
   2   7   4  375.76   17.30
   2   7   4  414.86   20.40
   2   7   4  341.87   20.00
  -3  -7  -4    1.60    9.10
  -3  -7  -4  -13.20    9.70
   3   7   4   -6.70   10.10
   3   7   4   -5.90    7.60
   3   7   4    6.20    8.50
   7  -8  -4   11.30    6.90
   7  -8  -4    2.00    7.40
   7  -8  -4   -4.60    9.10
  -7   8   4    3.60    8.30
  -7   8   4    0.60    7.80
  -7   8   4   -3.40    7.10
   6  -8  -4   72.59    9.70
   6  -8  -4   75.59    9.70
   6  -8  -4   83.59   10.80
   6  -8  -4   81.39   10.30
  -6   8   4   64.49    8.00
  -6   8   4   73.99   10.60
  -6   8   4  111.79   13.40
  -6   8   4   73.09    8.60
   5  -8  -4    8.20    5.50
   5  -8  -4    7.60    7.20
   5  -8  -4    3.60    6.00
   5  -8  -4    5.90    5.60
  -5   8   4   18.10    5.80
  -5   8   4    9.60    6.10
  -5   8   4   14.30    6.70
   4  -8  -4  106.99   13.10
   4  -8  -4  108.19   11.30
   4  -8  -4  111.09   11.70
  -4   8   4  104.39   12.30
  -4   8   4  117.69   11.80
  -4   8   4  123.89   10.40
   3  -8  -4  373.46   15.30
   3  -8  -4  392.76   16.70
   3  -8  -4  320.17   22.20
  -3   8   4  371.86   22.90
  -3   8   4  312.57   18.30
  -3   8   4  360.76   16.70
   2  -8  -4    5.50    5.50
   2  -8  -4    4.40    5.30
   2  -8  -4    0.90    5.70
   2  -8  -4    3.10    5.70
  -2   8   4   -4.10    5.30
  -2   8   4   -3.90    5.10
  -2   8   4   -8.90    5.50
  -2   8   4    0.20    6.30
   1  -8  -4   12.10    6.90
   1  -8  -4   21.70    6.80
   1  -8  -4   32.90    7.30
   1  -8  -4   39.60    8.50
  -1   8   4   12.20    7.30
  -1   8   4   25.60    7.60
  -1   8   4   23.40    6.60
  -1   8   4   26.90    6.90
   0  -8  -4  196.58   16.40
   0  -8  -4  135.29   12.90
   0  -8  -4  179.28   15.30
   0  -8  -4  160.68   13.90
   0   8   4  162.98   15.00
   0   8   4  160.58   14.40
   0   8   4  166.48   13.50
   0   8   4  181.48   14.80
  -1  -8  -4    1.50    7.90
  -1  -8  -4   -0.90    7.00
  -1  -8  -4   11.90    8.70
   1   8   4   14.60    9.80
   1   8   4   -0.70    8.40
   1   8   4    7.10    8.00
  -2  -8  -4   80.69   12.40
  -2  -8  -4   47.00    9.70
  -2  -8  -4   57.99   10.40
   2   8   4   64.49   10.30
   2   8   4   62.69   11.20
   2   8   4   71.29    9.00
   7  -9  -4    1.40    9.70
   7  -9  -4   -5.00    7.60
  -7   9   4   -9.90    9.50
  -7   9   4    7.80    8.30
   6  -9  -4   14.50    7.70
   6  -9  -4   10.20    9.50
   6  -9  -4   11.00    6.90
  -6   9   4   25.60    7.60
  -6   9   4    2.90    6.90
  -6   9   4   28.10    8.60
   5  -9  -4  116.49   13.60
   5  -9  -4  104.79   10.90
   5  -9  -4   98.59   12.00
  -5   9   4  102.19   13.90
  -5   9   4   92.79   11.40
  -5   9   4  105.79   11.20
   4  -9  -4    2.50    6.40
   4  -9  -4    0.10    6.90
   4  -9  -4    2.80    6.30
  -4   9   4   -2.90    6.70
  -4   9   4    6.70    6.90
  -4   9   4    6.30    6.10
   3  -9  -4    2.30    7.30
   3  -9  -4    3.20    5.90
   3  -9  -4   -3.90    7.10
   3  -9  -4   15.00    9.10
  -3   9   4   13.20    7.60
  -3   9   4   -0.50    6.60
  -3   9   4    5.90    6.20
   2  -9  -4   46.60   10.30
   2  -9  -4   38.00    9.80
   2  -9  -4   70.89    9.20
   2  -9  -4   56.89    9.20
  -2   9   4   56.79    8.60
  -2   9   4   53.09    8.90
  -2   9   4   46.70    9.00
   1  -9  -4   91.49   11.60
   1  -9  -4   77.59   11.10
   1  -9  -4   90.49   11.30
   1  -9  -4   82.99   10.90
  -1   9   4   88.69   10.90
  -1   9   4   91.59   10.90
  -1   9   4   77.59   10.70
  -1   9   4   96.69   11.20
   0  -9  -4   43.20    9.20
   0  -9  -4   36.90    9.80
   0  -9  -4   43.20   12.00
   0   9   4   23.40    8.80
   0   9   4   31.10   10.40
   0   9   4   37.90   10.40
  -1  -9  -4    4.40    9.20
  -1  -9  -4   23.40   11.20
   1   9   4   22.00    9.20
   1   9   4   -0.30   10.90
   6 -10  -4  -10.10   10.00
   6 -10  -4   11.30    8.70
   6 -10  -4  -15.90    9.50
  -6  10   4  -13.40   10.10
  -6  10   4  -13.50    7.60
  -6  10   4   -3.40    8.20
   5 -10  -4   58.49   11.30
   5 -10  -4   49.90   10.20
   5 -10  -4   38.00   12.40
  -5  10   4   49.20    9.10
  -5  10   4   58.19   11.90
   4 -10  -4    5.80    9.50
   4 -10  -4    2.40   10.70
   4 -10  -4   10.10    8.30
   4 -10  -4   -2.10    7.60
  -4  10   4   -7.30    8.50
  -4  10   4  -13.30    8.10
  -4  10   4    6.70    7.00
   3 -10  -4   54.99    9.70
   3 -10  -4   45.40   11.90
   3 -10  -4   48.00   11.20
   3 -10  -4   58.69   10.90
  -3  10   4   66.89   11.20
  -3  10   4   50.89    9.80
  -3  10   4   48.00    9.80
   2 -10  -4  168.88   15.80
   2 -10  -4  151.58   17.20
   2 -10  -4  159.58   16.50
   2 -10  -4  168.28   19.60
  -2  10   4  147.39   17.00
  -2  10   4  150.58   17.00
  -2  10   4  131.29   15.90
  -2  10   4  137.09   16.30
   1 -10  -4   14.80    9.80
   1 -10  -4   -5.20   11.00
   1 -10  -4   -2.00    8.30
   1 -10  -4    0.60    9.90
  -1  10   4    0.70    9.70
  -1  10   4   12.10   11.40
  -1  10   4   17.10    9.00
  -1  10   4  -19.80    9.10
   0 -10  -4   65.69   12.10
   0 -10  -4   54.89   11.90
   0  10   4   60.79   12.50
   0  10   4   37.90   14.40
   0  10   4   51.19   12.10
   5 -11  -4   -9.40   11.10
   5 -11  -4   23.70   12.70
  -5  11   4   29.40   10.00
  -5  11   4    0.50   11.40
   4 -11  -4  149.19   19.40
   4 -11  -4  163.18   17.80
   4 -11  -4  147.19   16.50
   4 -11  -4  190.78   23.70
  -4  11   4  184.58   16.10
  -4  11   4  145.79   16.00
   3 -11  -4    7.90   12.50
   3 -11  -4    2.30    9.60
   3 -11  -4  -19.80   12.00
   3 -11  -4    2.10   10.90
  -3  11   4    1.70   10.90
  -3  11   4    1.10    9.40
  -3  11   4    1.60   11.80
   2 -11  -4   49.50   15.30
   2 -11  -4   32.00   12.50
   2 -11  -4   29.50   11.10
   2 -11  -4   45.30   14.60
  -2  11   4   32.60   11.60
  -2  11   4   25.60   12.00
  -2  11   4   41.20   11.80
   0 -13   5   -6.00   11.90
  -1  13  -5  194.58   14.50
  -1  13  -5  185.88   15.70
   1 -13   5  200.88   15.50
   1 -13   5  179.68   19.60
   1 -13   5  178.48   20.60
  -2  13  -5    7.90    9.90
   2 -13   5   20.70    9.30
   2 -13   5   11.90    5.80
   2 -13   5  -17.40   10.00
  -3  13  -5   17.90    9.30
   3 -13   5  -10.30    9.80
   3 -13   5    9.80   11.80
  -4  13  -5  228.18   20.90
   4 -13   5  256.47   24.50
   4 -13   5  188.08   21.60
   4 -13   5  201.08   20.80
   1  12  -5   10.30   11.20
  -1 -12   5    7.40   11.30
  -1 -12   5   15.60    9.90
   0  12  -5   18.10    8.90
   0 -12   5   21.00    8.70
   0 -12   5   -1.60    9.30
   0 -12   5   19.20    7.80
  -1  12  -5    1.50    6.50
  -1  12  -5   -4.60    6.30
   1 -12   5    8.20    6.20
   1 -12   5   -1.70    8.40
   1 -12   5   -0.30    7.30
   1 -12   5   16.50    9.70
  -2  12  -5   -8.80    8.50
  -2  12  -5   -2.80    7.00
   2 -12   5   -3.60    7.40
   2 -12   5   -7.00    8.30
   2 -12   5    3.80    4.40
   2 -12   5    2.60    8.40
  -3  12  -5   10.60    7.60
   3 -12   5   19.10    9.50
   3 -12   5   15.10    7.90
   3 -12   5   19.70    9.10
  -4  12  -5  147.19   17.20
   4 -12   5  188.88   17.10
   4 -12   5  145.79   17.10
   4 -12   5  124.19   19.20
   4 -12   5  149.49   15.50
  -5  12  -5   -3.90   10.70
   5 -12   5    2.00   10.10
   5 -12   5    2.00   10.70
   2  11  -5   23.60   11.10
  -2 -11   5    7.00   10.40
  -2 -11   5   26.50   10.60
   1  11  -5   16.10    8.80
  -1 -11   5   17.90    8.60
  -1 -11   5    8.50    9.10
  -1 -11   5   41.40   10.30
   0  11  -5   -3.80    6.20
   0  11  -5    7.90    4.60
   0 -11   5    4.30    7.90
   0 -11   5  -10.30    7.80
   0 -11   5   -8.60    6.00
   0 -11   5    3.60    7.80
  -1  11  -5   29.10    6.60
  -1  11  -5   14.50    5.60
   1 -11   5   12.70    5.90
   1 -11   5   19.30    7.60
   1 -11   5    8.30    6.80
   1 -11   5   18.00    6.80
  -2  11  -5   36.30    7.30
  -2  11  -5   46.30    7.50
   2 -11   5   44.00    8.40
   2 -11   5   26.40    7.80
   2 -11   5   35.80    4.20
   2 -11   5   30.50    7.80
  -3  11  -5   20.10    6.70
  -3  11  -5   19.80    7.50
   3 -11   5    9.40    6.50
   3 -11   5   19.20    7.00
   3 -11   5   -7.10    6.80
  -4  11  -5   16.10    8.50
  -4  11  -5   -4.60    7.30
   4 -11   5  -10.60    7.50
   4 -11   5   -1.40    7.30
   4 -11   5    0.40    7.80
   4 -11   5  -11.60    7.90
  -5  11  -5   -0.10    9.90
  -5  11  -5   13.50    9.20
   5 -11   5  -13.10    8.00
   5 -11   5    3.50    9.70
   5 -11   5   -3.60    8.40
  -6  11  -5    0.80    9.90
   6 -11   5   -8.30    9.90
   6 -11   5   -4.80   10.40
   3  10  -5  237.48   21.10
   3  10  -5  199.38   21.50
  -3 -10   5  182.28   18.60
  -3 -10   5  203.68   21.20
   2  10  -5   26.70    8.30
  -2 -10   5   19.50    8.00
  -2 -10   5   22.00    8.80
  -2 -10   5   22.50    8.40
  -2 -10   5   23.60    8.70
   1  10  -5    4.40    6.20
  -1 -10   5   -0.10    6.70
  -1 -10   5    5.90    6.90
  -1 -10   5    7.90    6.40
   0  10  -5  408.86   16.00
   0  10  -5  391.36   12.90
   0 -10   5  403.26   16.00
   0 -10   5  430.96   19.20
   0 -10   5  398.26   16.90
   0 -10   5  409.26   17.80
  -1  10  -5   -2.10    4.30
  -1  10  -5    2.60    4.60
  -1  10  -5   -3.60    5.60
   1 -10   5   -6.90    5.50
   1 -10   5   -0.70    3.90
   1 -10   5    4.70    5.70
   1 -10   5   -2.40    4.70
  -2  10  -5    7.20    5.50
  -2  10  -5    2.90    5.10
   2 -10   5    4.40    5.50
   2 -10   5   10.30    2.90
   2 -10   5   10.70    5.90
   2 -10   5   11.00    6.00
  -3  10  -5   79.79    9.60
  -3  10  -5   90.29   10.20
   3 -10   5   67.49    8.40
   3 -10   5   59.59    8.90
   3 -10   5   64.29    8.80
  -4  10  -5   42.10    8.20
  -4  10  -5   52.29    9.10
   4 -10   5   42.10    8.10
   4 -10   5   39.50    9.10
  -5  10  -5   49.50   10.20
  -5  10  -5   65.19   10.00
   5 -10   5   52.99   10.00
   5 -10   5   73.19   11.40
   5 -10   5   42.60    7.80
  -6  10  -5   14.90    8.10
   6 -10   5   -9.50    8.80
   6 -10   5    4.40    9.10
   4   9  -5   25.50   11.50
  -4  -9   5  -12.90   10.20
  -4  -9   5   16.30   11.60
   3   9  -5    9.20    8.80
   3   9  -5  -13.20    8.00
  -3  -9   5   -7.40    7.50
  -3  -9   5   10.30    9.00
  -3  -9   5   -1.20    7.40
  -3  -9   5   -1.50    8.90
   2   9  -5   29.30    7.70
   2   9  -5   37.20    7.40
  -2  -9   5   47.80    8.20
  -2  -9   5   45.50    8.50
  -2  -9   5   38.70    7.90
  -2  -9   5   30.10    7.40
   1   9  -5   -1.70    5.10
  -1  -9   5    2.80    5.10
  -1  -9   5    5.90    5.10
  -1  -9   5    2.00    5.40
   0   9  -5  429.16   13.00
   0   9  -5  446.86   15.00
   0  -9   5  438.86   15.30
   0  -9   5  411.76   17.00
   0  -9   5  461.65   20.90
   0  -9   5  417.46   18.00
  -1   9  -5   89.29    7.90
  -1   9  -5   91.89    7.10
  -1   9  -5   92.99   10.00
   1  -9   5   78.09    6.80
   1  -9   5   79.89   10.20
   1  -9   5  107.69   10.10
   1  -9   5   69.79    8.20
  -2   9  -5   67.69    8.50
  -2   9  -5   70.19    7.60
   2  -9   5   67.19    7.90
   2  -9   5   70.59    8.80
  -3   9  -5  799.12   24.30
  -3   9  -5  781.72   23.70
   3  -9   5  820.92   25.30
   3  -9   5  773.22   25.80
   3  -9   5  795.12   24.50
  -4   9  -5   -4.50    5.70
  -4   9  -5   -3.30    5.10
   4  -9   5    2.60    5.00
   4  -9   5    1.10    6.10
   4  -9   5    2.00    5.60
  -5   9  -5    3.80    6.30
  -5   9  -5   -4.50    6.90
   5  -9   5    0.30    5.90
   5  -9   5    1.20    6.50
   5  -9   5    9.30    6.80
  -6   9  -5  261.57   17.20
  -6   9  -5  196.48   17.70
   6  -9   5  223.18   17.20
   6  -9   5  233.28   18.20
  -7   9  -5   12.10   11.80
  -7   9  -5   18.30    9.90
   7  -9   5    1.50   12.40
   7  -9   5  -10.40   10.20
   5   8  -5    5.50   12.10
  -5  -8   5   -1.70   11.50
  -5  -8   5    7.10   10.30
   4   8  -5   15.30   10.00
   4   8  -5   24.30    9.20
  -4  -8   5    0.70    8.80
  -4  -8   5   21.20   10.50
  -4  -8   5  -14.20    9.70
  -4  -8   5   10.00    8.10
   3   8  -5    7.20    6.70
   3   8  -5    1.90    7.00
  -3  -8   5   14.00    7.90
  -3  -8   5   20.80    7.50
  -3  -8   5   11.50    6.90
  -3  -8   5    8.50    7.60
   2   8  -5   73.39    8.60
   2   8  -5   76.19    9.50
  -2  -8   5   80.59    9.20
  -2  -8   5   72.39    9.00
  -2  -8   5   80.19   10.60
  -2  -8   5   74.89    8.60
   1   8  -5   54.19    7.10
  -1  -8   5   43.80    6.70
  -1  -8   5   47.90    4.60
  -1  -8   5   42.40    6.90
  -1  -8   5   42.90    6.30
   0   8  -5    2.80    3.40
   0   8  -5    3.00    3.20
   0  -8   5    1.90    3.50
   0  -8   5    8.00    4.20
   0  -8   5    4.40    3.30
   0  -8   5   14.00    4.90
  -1   8  -5   86.09    7.30
  -1   8  -5   62.19    7.80
   1  -8   5   89.89    7.60
   1  -8   5   94.99    8.50
   1  -8   5   90.89    6.30
   1  -8   5   91.79    9.50
  -2   8  -5    6.50    4.40
  -2   8  -5   11.50    3.90
   2  -8   5    8.40    4.50
   2  -8   5   10.00    4.40
  -3   8  -5  260.57   13.30
  -3   8  -5  254.37   12.60
   3  -8   5  253.97   13.60
   3  -8   5  256.77   12.90
   3  -8   5  246.28   13.00
  -4   8  -5    0.80    4.50
  -4   8  -5   -5.30    5.00
   4  -8   5    2.40    4.60
   4  -8   5    6.10    4.80
   4  -8   5    7.70    5.50
  -5   8  -5   48.80    7.90
  -5   8  -5   53.19    7.80
   5  -8   5   47.80    8.00
   5  -8   5   53.39    7.40
  -6   8  -5  364.36   19.10
  -6   8  -5  388.96   19.70
   6  -8   5  392.36   20.50
   6  -8   5  350.36   18.80
   6  -8   5  354.06   20.10
  -7   8  -5   15.40    9.70
  -7   8  -5    3.50   10.40
   7  -8   5    7.80    9.70
   7  -8   5    2.30   11.10
   5   7  -5    6.00    9.40
  -5  -7   5    7.70    9.50
  -5  -7   5    7.20   11.00
  -5  -7   5    4.40    8.90
  -5  -7   5    4.80   10.80
   4   7  -5  167.98   15.10
   4   7  -5  193.78   14.90
  -4  -7   5  178.88   16.00
  -4  -7   5  166.68   16.60
  -4  -7   5  160.08   16.00
  -4  -7   5  162.28   14.90
   3   7  -5   34.00    7.30
   3   7  -5   40.60    8.30
  -3  -7   5   41.60    6.60
  -3  -7   5   42.00    8.10
  -3  -7   5   35.30    8.00
  -3  -7   5   32.80    7.60
   2   7  -5   23.00    5.50
   2   7  -5   25.90    6.10
  -2  -7   5   30.10    6.00
  -2  -7   5   17.90    5.50
  -2  -7   5   38.10    6.60
  -2  -7   5   26.80    5.70
   1   7  -5   85.29    8.40
  -1  -7   5   63.59    7.70
  -1  -7   5   84.69    5.00
  -1  -7   5   91.29    8.10
  -1  -7   5   95.19    7.80
   0   7  -5   34.60    4.90
   0   7  -5   29.50    4.30
   0  -7   5   36.10    6.00
   0  -7   5   32.70    4.60
   0  -7   5   35.70    4.40
  -1   7  -5  215.78   10.60
  -1   7  -5  233.18   10.10
   1  -7   5  219.88    7.90
   1  -7   5  233.08   10.00
   1  -7   5  194.08   12.10
   1  -7   5  224.78   11.50
  -2   7  -5   16.40    4.40
  -2   7  -5   18.50    4.00
   2  -7   5   25.50    5.30
   2  -7   5   19.40    4.70
  -3   7  -5  143.39    9.90
  -3   7  -5  133.49    9.70
   3  -7   5  145.69   10.40
   3  -7   5  125.29    9.50
   3  -7   5  138.29    9.40
  -4   7  -5   69.59    8.60
  -4   7  -5   66.39    7.80
   4  -7   5   70.09    7.90
   4  -7   5   75.69    8.30
   4  -7   5   83.29    9.00
  -5   7  -5    0.90    5.10
  -5   7  -5   13.90    5.50
   5  -7   5    1.90    5.30
   5  -7   5    1.70    4.90
   5  -7   5    8.70    5.70
  -6   7  -5  -12.10    6.80
  -6   7  -5    7.20    7.20
  -6   7  -5    4.20    3.80
   6  -7   5    0.00    4.20
   6  -7   5   -9.40    7.60
   6  -7   5   -8.20    6.00
   6  -7   5   12.20    7.90
  -7   7  -5    8.40    8.90
  -7   7  -5   -5.00    9.40
  -7   7  -5   -1.20    6.10
   7  -7   5    1.20    6.40
   7  -7   5   -4.80    8.50
   7  -7   5  -11.80    9.50
   6   6  -5   53.19   13.20
  -6  -6   5   32.10   13.60
  -6  -6   5   38.90   10.10
   5   6  -5    7.70    8.40
   5   6  -5    7.40    8.90
  -5  -6   5  -10.10    7.40
  -5  -6   5    4.10    9.20
  -5  -6   5    5.80    8.70
   4   6  -5  203.98   14.00
   4   6  -5  189.78   13.50
  -4  -6   5  211.98   14.40
  -4  -6   5  205.68   15.80
  -4  -6   5  194.98   14.00
   3   6  -5    4.20    4.70
   3   6  -5    0.50    4.60
  -3  -6   5    8.40    4.90
  -3  -6   5   -2.50    4.50
  -3  -6   5   -1.60    5.10
   2   6  -5   14.90    4.70
   2   6  -5    5.10    3.80
  -2  -6   5   12.10    3.70
  -2  -6   5   -2.60    3.90
  -2  -6   5    3.60    4.20
  -2  -6   5    4.00    4.00
   1   6  -5 1457.65   30.60
  -1  -6   5 1485.55   32.20
  -1  -6   5 1412.46   30.50
  -1  -6   5 1384.06   25.80
  -1  -6   5 1401.96   32.80
   0   6  -5   92.09    6.30
   0   6  -5   93.19    5.70
   0  -6   5   87.09    6.60
   0  -6   5   83.39    7.40
   0  -6   5   88.29    6.30
   0  -6   5   92.99    6.70
  -1   6  -5    0.80    2.40
  -1   6  -5   -2.00    2.70
   1  -6   5   -2.20    2.70
   1  -6   5   -1.20    1.90
   1  -6   5    0.30    2.00
   1  -6   5    0.20    2.50
  -2   6  -5  732.63   19.70
  -2   6  -5  714.73   19.30
   2  -6   5  708.23   19.70
   2  -6   5  718.23   19.70
   2  -6   5  696.43   13.50
   2  -6   5  734.43   13.70
   2  -6   5  731.13   19.50
  -3   6  -5   27.60    5.20
  -3   6  -5   29.00    4.90
   3  -6   5   22.10    4.40
   3  -6   5   20.20    4.50
   3  -6   5   22.70    4.60
  -4   6  -5   44.90    6.30
  -4   6  -5   39.80    5.50
  -4   6  -5   39.10    3.90
   4  -6   5   42.50    6.90
   4  -6   5   42.70    6.50
   4  -6   5   40.70    6.00
   4  -6   5   42.20    4.40
  -5   6  -5    8.60    5.20
  -5   6  -5    9.70    4.00
  -5   6  -5   15.10    5.40
   5  -6   5   30.30    6.70
   5  -6   5   19.30    5.60
   5  -6   5   17.70    4.00
   5  -6   5   18.80    5.30
  -6   6  -5  117.29    9.40
  -6   6  -5  133.79   12.70
  -6   6  -5  113.19   13.00
   6  -6   5   97.49   12.40
   6  -6   5  120.39   14.70
   6  -6   5   97.09    9.90
   6  -6   5  122.99   12.90
  -7   6  -5   27.90    7.90
  -7   6  -5   29.10   10.50
  -7   6  -5   18.80    9.70
   7  -6   5   37.00   11.20
   7  -6   5   34.30    9.40
   6   5  -5  123.89   14.10
  -6  -5   5  130.69   14.20
  -6  -5   5  108.39   13.80
  -6  -5   5  103.99   12.00
   5   5  -5   13.50    8.70
   5   5  -5   13.90    7.20
  -5  -5   5   16.20    7.90
  -5  -5   5    2.20    6.30
  -5  -5   5    0.80    7.10
   4   5  -5   -4.40    5.00
   4   5  -5    2.00    5.00
  -4  -5   5   -6.90    4.60
  -4  -5   5   11.70    6.00
  -4  -5   5    6.80    5.00
   3   5  -5  290.77   13.10
   3   5  -5  278.87   12.40
  -3  -5   5  282.37   12.90
  -3  -5   5  289.57   13.20
  -3  -5   5  272.07   13.70
   2   5  -5    5.60    3.30
   2   5  -5    9.60    3.90
  -2  -5   5    4.60    1.70
  -2  -5   5    4.00    3.20
  -2  -5   5    8.90    3.50
  -2  -5   5    5.60    3.40
  -2  -5   5    8.40    2.20
   1   5  -5  463.05   13.80
  -1  -5   5  425.26   14.60
  -1  -5   5  449.46   14.50
  -1  -5   5  421.76   11.10
  -1  -5   5  446.26   13.80
  -1  -5   5  445.46   13.90
  -1  -5   5  467.45   15.40
   0  -5   5   53.89    5.20
   0  -5   5   58.29    6.00
   0  -5   5   62.29    5.10
   0  -5   5   63.19    5.30
  -1   5  -5   36.70    4.80
  -1   5  -5   48.00    5.20
   1  -5   5   43.30    3.80
   1  -5   5   47.90    4.00
   1  -5   5   43.60    5.00
   1  -5   5   49.20    5.70
  -2   5  -5 2436.76   46.70
  -2   5  -5 2439.26   45.10
   2  -5   5 2468.75   46.60
   2  -5   5 2476.45   46.90
   2  -5   5 2338.77   40.40
   2  -5   5 2406.36   45.20
  -3   5  -5   34.30    4.80
  -3   5  -5   33.20    3.60
   3  -5   5   25.40    4.30
   3  -5   5   27.80    4.60
   3  -5   5   33.30    5.40
   3  -5   5   33.30    4.00
  -4   5  -5   55.39    7.20
  -4   5  -5   64.89    6.80
  -4   5  -5   50.99    6.90
  -4   5  -5   48.30    5.70
   4  -5   5   51.59    6.50
   4  -5   5   46.50    6.70
   4  -5   5   41.40    5.50
   4  -5   5   64.99    8.30
  -5   5  -5  762.52   24.40
  -5   5  -5  769.52   19.60
  -5   5  -5  760.22   23.50
  -5   5  -5  766.92   21.50
   5  -5   5  759.72   19.70
   5  -5   5  801.92   24.40
   5  -5   5  778.02   24.50
   5  -5   5  769.12   22.20
  -6   5  -5    3.90    7.20
  -6   5  -5   12.70    6.30
  -6   5  -5   10.60    5.20
  -6   5  -5   22.30    7.70
   6  -5   5    5.60    6.00
   6  -5   5   13.20    7.50
   6  -5   5   10.00    7.50
   6  -5   5    7.00    6.10
  -7   5  -5   -2.80    8.40
  -7   5  -5  -12.90    7.00
  -7   5  -5   14.20   10.50
   7  -5   5    4.10    8.70
   7  -5   5    2.70    9.10
   7  -5   5   -8.40    9.80
   7   4  -5   25.00   12.50
  -7  -4   5   14.20   12.20
  -7  -4   5   20.00   11.50
   6   4  -5    9.00    8.40
   6   4  -5    7.90    8.20
   6   4  -5   11.80    5.50
  -6  -4   5    4.90    7.80
  -6  -4   5   17.30    4.30
  -6  -4   5    4.30    8.90
  -6  -4   5   14.90    8.00
   5   4  -5    1.80    6.50
   5   4  -5    0.50    3.80
   5   4  -5    5.00    6.20
  -5  -4   5    1.40    3.20
  -5  -4   5    9.60    5.50
  -5  -4   5   -4.90    5.20
  -5  -4   5   -2.50    5.90
   4   4  -5   36.30    6.50
   4   4  -5   35.90    6.30
   4   4  -5   25.80    3.60
  -4  -4   5   28.90    5.90
  -4  -4   5   33.90    6.10
  -4  -4   5   32.10    6.40
  -4  -4   5   25.80    3.30
   3   4  -5  259.07   11.20
  -3  -4   5  280.87   11.60
  -3  -4   5  263.57   12.40
  -3  -4   5  279.77   13.80
  -3  -4   5  279.07    8.10
   2   4  -5   21.20    3.80
   2   4  -5   23.80    4.00
  -2  -4   5   23.10    3.80
  -2  -4   5   18.50    2.80
  -2  -4   5   14.70    3.70
  -2  -4   5   24.80    4.10
  -1  -4   5  307.07   10.70
  -1  -4   5  324.27   10.60
  -1  -4   5  311.77    8.90
  -1  -4   5  314.67   11.00
  -1  -4   5  296.87    9.00
   0  -4   5  982.40   20.90
   0  -4   5  963.80   22.00
   0  -4   5  990.50   20.50
  -1   4  -5   37.10    4.90
  -1   4  -5   33.70    4.30
   1  -4   5   32.00    3.60
   1  -4   5   38.10    5.00
   1  -4   5   43.00    4.60
   1  -4   5   37.70    4.90
  -2   4  -5   88.79    6.70
  -2   4  -5   83.69    4.80
  -2   4  -5   82.59    5.80
   2  -4   5   84.09    6.30
   2  -4   5   86.59    4.80
   2  -4   5   90.69    5.80
   2  -4   5   94.99    6.60
  -3   4  -5   85.09    7.50
  -3   4  -5   90.59    5.80
  -3   4  -5  112.29    7.80
  -3   4  -5   99.79    7.30
   3  -4   5  100.09    7.70
   3  -4   5   88.29    6.00
   3  -4   5   99.79    6.80
   3  -4   5  112.19    8.10
  -4   4  -5   61.69    6.60
  -4   4  -5   63.19    7.70
  -4   4  -5   63.89    7.00
  -4   4  -5   69.29    6.80
   4  -4   5   58.69    6.90
   4  -4   5   83.29    8.40
   4  -4   5   69.09    7.00
   4  -4   5   70.79    8.10
  -5   4  -5  257.97   13.50
  -5   4  -5  241.08   11.70
  -5   4  -5  275.47   12.00
  -5   4  -5  251.47   14.60
   5  -4   5  252.77   14.20
   5  -4   5  257.27   14.40
   5  -4   5  265.67   11.80
   5  -4   5  266.07   12.50
  -6   4  -5    9.10    6.70
  -6   4  -5    1.70    7.60
  -6   4  -5    7.70    7.10
  -6   4  -5    4.30    7.30
   6  -4   5   24.30    8.50
   6  -4   5   -2.90    6.70
   6  -4   5    5.30    7.50
   6  -4   5    6.00    5.50
  -7   4  -5   21.20   10.70
  -7   4  -5   28.20    9.50
  -7   4  -5   32.50    9.50
   7  -4   5   26.20   11.20
   7  -4   5   23.80   10.20
   7  -4   5   34.70    8.80
   7   3  -5    8.30   10.30
   7   3  -5   -2.90    8.50
   7   3  -5   -7.40   10.30
  -7  -3   5   -9.10   10.20
  -7  -3   5   -5.20   10.40
  -7  -3   5   -0.70    6.40
   6   3  -5   -2.70    5.90
   6   3  -5  -11.40    6.50
   6   3  -5    3.20    6.90
   6   3  -5  -17.60    7.10
  -6  -3   5    4.40    7.50
  -6  -3   5   -0.30    6.30
  -6  -3   5    1.10    6.50
  -6  -3   5   -0.10    4.40
   5   3  -5  213.78   12.30
   5   3  -5  227.48   13.10
   5   3  -5  214.58   12.80
   5   3  -5  243.68   14.10
  -5  -3   5  224.98   13.30
  -5  -3   5  218.88   13.80
  -5  -3   5  221.38    9.60
  -5  -3   5  232.38   12.10
   4   3  -5   99.79    7.20
   4   3  -5  114.29    8.60
   4   3  -5  104.29    8.20
   4   3  -5  102.79    9.20
  -4  -3   5  111.29    8.60
  -4  -3   5  107.79    8.90
  -4  -3   5  115.59    9.30
  -4  -3   5   94.59    6.80
   3   3  -5   -1.20    3.10
   3   3  -5    1.00    3.20
   3   3  -5   -0.90    2.50
   3   3  -5   -2.10    2.90
  -3  -3   5   -0.30    2.90
  -3  -3   5    4.30    3.10
  -3  -3   5    0.50    3.10
  -3  -3   5    0.60    2.50
   2   3  -5  489.85   14.40
  -2  -3   5  493.95   13.00
  -2  -3   5  487.45   12.20
  -2  -3   5  486.15   14.60
  -2  -3   5  481.25   14.70
  -1  -3   5   -0.10    2.00
  -1  -3   5    0.30    2.20
  -1  -3   5    3.50    2.50
   0  -3   5   51.69    4.30
   0  -3   5   50.29    4.20
   0  -3   5   56.19    4.60
   0  -3   5   55.99    4.80
  -1   3  -5   28.60    3.70
  -1   3  -5   36.60    4.50
  -1   3  -5   33.60    4.00
   1  -3   5   33.50    4.30
   1  -3   5   32.90    3.90
   1  -3   5   29.60    3.70
   1  -3   5   27.50    3.80
  -2   3  -5  761.42   19.60
  -2   3  -5  755.62   17.00
  -2   3  -5  778.22   19.50
  -2   3  -5  775.32   16.40
   2  -3   5  776.42   17.20
   2  -3   5  783.42   20.00
   2  -3   5  747.93   16.30
   2  -3   5  755.92   19.30
  -3   3  -5  221.58   10.40
  -3   3  -5  204.38    8.80
  -3   3  -5  212.88    7.90
  -3   3  -5  220.58   10.40
   3  -3   5  205.58    7.90
   3  -3   5  218.98   10.60
   3  -3   5  204.88   10.20
  -4   3  -5    1.30    3.70
  -4   3  -5    8.60    3.40
  -4   3  -5   -0.20    3.30
   4  -3   5    3.40    3.10
   4  -3   5    6.10    4.30
   4  -3   5    4.00    3.50
   4  -3   5    3.00    3.80
  -5   3  -5   30.30    6.20
  -5   3  -5   18.90    5.60
  -5   3  -5   21.30    4.70
  -5   3  -5   11.60    5.50
   5  -3   5   24.30    7.50
   5  -3   5   19.90    6.80
   5  -3   5   11.40    5.60
   5  -3   5   14.90    4.40
  -6   3  -5    7.10    7.20
  -6   3  -5   -2.70    6.90
  -6   3  -5    9.70    6.90
  -6   3  -5    2.00    6.20
   6  -3   5   -3.10    8.50
   6  -3   5    2.90    7.60
   6  -3   5    4.10    5.80
   6  -3   5    6.30    7.20
  -7   3  -5   12.30    8.90
  -7   3  -5   21.70   10.60
  -7   3  -5   33.60   10.00
   7  -3   5   22.70   12.00
   7  -3   5   19.80   13.00
   7  -3   5   27.70   11.60
   7  -3   5   17.90    8.80
   7   2  -5  174.28   17.90
   7   2  -5  190.08   16.40
   7   2  -5  191.68   19.20
  -7  -2   5  216.38   20.20
  -7  -2   5  189.48   13.60
  -7  -2   5  164.28   18.00
  -7  -2   5  204.08   16.60
   6   2  -5    7.40    6.60
   6   2  -5   11.50    6.10
   6   2  -5    3.70    6.30
   6   2  -5   10.80    6.10
  -6  -2   5   14.50    6.10
  -6  -2   5   17.30    6.80
  -6  -2   5   -3.90    6.10
  -6  -2   5    4.50    5.50
   5   2  -5  103.99    9.70
   5   2  -5   91.19    9.70
   5   2  -5   91.59    9.20
   5   2  -5  111.59    9.30
  -5  -2   5  105.49    8.50
  -5  -2   5   92.39    9.60
  -5  -2   5   97.69    8.00
  -5  -2   5   94.29    9.80
   4   2  -5   78.39    8.00
   4   2  -5   87.19    6.80
   4   2  -5   93.19    7.90
  -4  -2   5   92.29    7.10
  -4  -2   5   68.79    7.50
  -4  -2   5   61.99    9.50
  -4  -2   5   72.89    7.40
   3   2  -5   13.60    3.20
   3   2  -5   15.40    3.10
   3   2  -5   14.60    3.40
   3   2  -5    9.50    2.80
  -3  -2   5   15.40    3.40
  -3  -2   5   10.00    3.30
  -3  -2   5   11.00    3.40
  -3  -2   5   14.10    3.30
   2   2  -5 1639.94   33.10
   2   2  -5 1657.03   30.80
  -2  -2   5 1610.54   32.80
  -2  -2   5 1644.04   29.70
  -2  -2   5 1663.43   31.10
  -2  -2   5 1693.73   33.40
   1   2  -5   78.99    5.20
  -1  -2   5   68.49    5.40
  -1  -2   5   75.79    5.00
   0   2  -5  143.09    6.50
   0  -2   5  139.69    5.60
   0  -2   5  148.39    6.30
   0  -2   5  135.79    6.50
   0  -2   5  151.68    6.50
  -1   2  -5 2108.39   38.50
  -1   2  -5 2168.58   39.90
   1  -2   5 2175.08   36.00
   1  -2   5 2131.59   40.40
   1  -2   5 2156.58   39.80
   1  -2   5 2164.48   38.90
  -2   2  -5    7.90    2.90
  -2   2  -5    8.80    2.60
  -2   2  -5   11.50    2.10
  -2   2  -5   10.80    3.10
   2  -2   5    8.90    3.00
   2  -2   5   13.50    2.10
   2  -2   5    7.20    3.00
   2  -2   5   14.20    5.60
  -3   2  -5    7.80    3.80
  -3   2  -5    9.50    2.30
  -3   2  -5    6.00    3.20
  -3   2  -5    5.70    3.30
   3  -2   5    8.90    3.30
   3  -2   5   12.40    4.50
   3  -2   5    8.80    2.60
   3  -2   5    8.20    3.60
  -4   2  -5  141.19   10.00
  -4   2  -5  145.79    7.40
  -4   2  -5  142.69   10.30
  -4   2  -5  131.39    9.30
   4  -2   5  138.99    7.10
   4  -2   5  150.78   10.30
   4  -2   5  150.98   10.70
   4  -2   5  138.09   10.30
  -5   2  -5  148.79   11.80
  -5   2  -5  162.98    9.70
  -5   2  -5  153.98   11.60
   5  -2   5  172.48   13.50
   5  -2   5  157.48   12.60
   5  -2   5  149.49   12.60
   5  -2   5  161.28    9.50
  -6   2  -5   41.60    9.20
  -6   2  -5   42.60    7.20
  -6   2  -5   39.00    8.90
  -6   2  -5   32.20    8.80
   6  -2   5   51.09   10.50
   6  -2   5   41.00    7.00
   6  -2   5   48.70   10.00
   6  -2   5   51.09    9.10
  -7   2  -5    8.00   10.80
  -7   2  -5   -4.50   11.00
  -7   2  -5   13.40   10.90
   7  -2   5    1.70   12.30
   7  -2   5    7.00    8.50
   7  -2   5   29.60   13.80
   7  -2   5    4.80   11.70
   8   1  -5  -13.00   11.40
  -8  -1   5    3.60   10.00
   7   1  -5  166.98   14.60
   7   1  -5  136.69   16.80
   7   1  -5  153.78   16.10
   7   1  -5  150.98   17.50
  -7  -1   5  138.59   17.10
  -7  -1   5  101.69   12.30
  -7  -1   5  138.49   13.30
  -7  -1   5  129.49   13.20
   6   1  -5    7.10    5.10
   6   1  -5    4.50    6.50
   6   1  -5    5.10    6.00
   6   1  -5   -1.70    5.90
  -6  -1   5   -1.10    4.80
  -6  -1   5   -4.40    5.00
  -6  -1   5   -3.30    5.30
  -6  -1   5    3.60    5.80
   5   1  -5   72.59    7.40
   5   1  -5   83.39    8.80
   5   1  -5   80.29    8.90
   5   1  -5   72.59    9.00
  -5  -1   5   82.39    8.20
  -5  -1   5   78.79    8.70
  -5  -1   5   80.79    7.20
  -5  -1   5   84.99    9.40
   4   1  -5  870.51   18.40
   4   1  -5  873.91   21.10
   4   1  -5  857.21   23.40
   4   1  -5  890.61   23.00
  -4  -1   5  869.11   21.10
  -4  -1   5  826.72   22.90
  -4  -1   5  863.51   18.20
  -4  -1   5  767.22   25.40
   3   1  -5   -4.20    2.80
   3   1  -5    1.90    2.70
   3   1  -5   -2.60    1.70
  -3  -1   5    3.30    3.00
  -3  -1   5   -1.00    2.60
  -3  -1   5   -0.10    2.30
   2   1  -5   33.20    4.50
   2   1  -5   33.10    4.10
  -2  -1   5   37.50    4.20
  -2  -1   5   33.80    2.80
  -2  -1   5   38.60    4.90
  -2  -1   5   39.40    4.90
   1   1  -5  676.73   16.00
   1   1  -5  638.64   15.00
  -1  -1   5  659.43   16.10
  -1  -1   5  671.03   13.60
  -1  -1   5  663.43   15.00
  -1  -1   5  662.03   16.10
   0   1  -5   73.39    5.30
   0   1  -5   77.09    4.60
   0  -1   5   75.09    5.00
   0  -1   5   78.29    3.80
   0  -1   5   69.69    5.00
  -1   1  -5 1614.44   31.30
  -1   1  -5 1624.54   31.50
   1  -1   5 1582.14   32.20
   1  -1   5 1607.94   33.80
   1  -1   5 1617.14   31.70
  -2   1  -5    1.40    2.60
  -2   1  -5   -0.70    2.50
   2  -1   5   -2.50    2.00
   2  -1   5    0.40    2.70
   2  -1   5   -2.20    2.10
  -3   1  -5  137.19    9.00
  -3   1  -5  120.79    4.90
  -3   1  -5  104.99    8.30
   3  -1   5  108.39    8.50
   3  -1   5  138.89    9.10
   3  -1   5  110.89    5.00
   3  -1   5  115.79    8.60
  -4   1  -5  911.41   24.80
  -4   1  -5  886.81   19.00
  -4   1  -5  916.11   25.20
   4  -1   5  883.41   25.80
   4  -1   5  885.01   19.20
   4  -1   5  925.01   26.00
   4  -1   5  874.51   24.50
  -5   1  -5   -5.80   10.10
  -5   1  -5   -9.80    5.50
  -5   1  -5   -4.20    4.00
   5  -1   5   14.30    6.90
   5  -1   5    2.00    6.70
   5  -1   5   -0.60    6.30
   5  -1   5   -3.10    4.20
  -6   1  -5   22.90    6.50
  -6   1  -5   22.90    8.80
  -6   1  -5   33.20    8.80
   6  -1   5   48.10   10.60
   6  -1   5   25.40   10.90
   6  -1   5   32.00   10.20
   6  -1   5   39.90    6.70
   8   0  -5   30.60   13.70
   8   0  -5   21.40   11.90
   8   0  -5   49.30   10.60
  -8   0   5   27.90   12.10
  -8   0   5   21.90    9.90
  -8   0   5   24.30   10.00
   7   0  -5   12.80    6.50
   7   0  -5    9.90    8.40
   7   0  -5    4.40    9.20
   7   0  -5   19.30    8.90
  -7   0   5    4.40    8.10
  -7   0   5   17.00    7.70
  -7   0   5   12.50    9.00
  -7   0   5   17.50    6.00
   6   0  -5    4.80    5.60
   6   0  -5    6.40    4.50
   6   0  -5   13.30    5.60
   6   0  -5    3.00    6.10
  -6   0   5    7.20    4.10
  -6   0   5    5.80    5.70
  -6   0   5    2.10    5.90
  -6   0   5   -3.90    4.80
   5   0  -5   -0.80    4.20
   5   0  -5    4.20    3.10
   5   0  -5    0.20    3.60
  -5   0   5    3.90    4.70
  -5   0   5    1.20    4.50
  -5   0   5    4.20    4.20
  -5   0   5    3.10    2.70
   4   0  -5  196.88   10.30
   4   0  -5  192.48   10.10
   4   0  -5  193.18    6.20
  -4   0   5  203.78   10.40
  -4   0   5  216.78   10.70
  -4   0   5  187.98    6.10
  -4   0   5  199.08   10.20
   3   0  -5    3.80    2.70
   3   0  -5    4.80    3.20
  -3   0   5   10.70    2.90
  -3   0   5    6.50    3.30
  -3   0   5    5.50    3.00
   2   0  -5  363.66   11.40
   2   0  -5  363.16   13.40
  -2   0   5  360.26   11.60
  -2   0   5  364.26   11.90
  -2   0   5  370.36   11.30
   1   0  -5 1572.54   31.00
   1   0  -5 1560.74   31.50
   1   0  -5 1536.65   28.70
   1   0  -5 1604.54   27.40
  -1   0   5 1584.94   28.90
  -1   0   5 1554.34   33.10
  -1   0   5 1613.04   27.50
  -1   0   5 1578.14   31.20
   0   0  -5    0.90    1.70
   0   0  -5    0.10    2.00
   0   0  -5    1.90    1.30
   0   0   5    1.00    2.30
   0   0   5    2.30    2.20
   0   0   5    1.80    1.30
   0   0   5    0.70    2.20
  -1   0  -5  120.49    6.60
  -1   0  -5  123.99    7.10
   1   0   5  112.99    6.60
   1   0   5  119.09    6.90
   1   0   5  111.99    7.40
   1   0   5  106.99    6.80
  -2   0  -5  459.25   14.90
  -2   0  -5  491.85   15.40
   2   0   5  489.95   15.10
   2   0   5  502.55   15.20
   2   0   5  475.55   15.60
  -3   0  -5   44.20    6.50
  -3   0  -5   29.80    5.90
  -3   0  -5   26.00    3.20
   3   0   5   37.50    6.20
   3   0   5   21.60    5.70
   3   0   5   42.70    6.20
  -4   0  -5  153.98    7.00
  -4   0  -5  155.08   10.90
  -4   0  -5  148.89   11.90
   4   0   5  163.38   11.60
   4   0   5  144.19   12.10
   4   0   5  142.69   11.30
  -5   0  -5    7.00    4.40
  -5   0  -5   13.90    7.40
  -5   0  -5    4.00    6.20
   5   0   5    3.40    6.60
   5   0   5    2.70    7.00
   5   0   5    3.50    7.30
  -6   0  -5   16.60    6.90
  -6   0  -5   20.60   10.30
   6   0   5   27.00   10.60
   6   0   5   27.30   10.40
   6   0   5   11.70    9.70
   8  -1  -5   17.70   14.00
   8  -1  -5   34.50    9.30
   8  -1  -5   32.50   11.80
  -8   1   5   41.10   10.20
   7  -1  -5    9.90    9.10
   7  -1  -5   -0.10    7.30
   7  -1  -5    2.60    5.20
  -7   1   5    7.70    7.60
  -7   1   5    8.20    5.00
  -7   1   5    5.60    7.00
  -7   1   5  -13.20    6.70
   6  -1  -5  301.07   15.10
   6  -1  -5  293.07   15.60
   6  -1  -5  282.07   10.50
  -6   1   5  282.77   14.70
  -6   1   5  288.27   10.10
  -6   1   5  307.17   15.90
  -6   1   5  302.47   14.90
   5  -1  -5   90.29   10.10
   5  -1  -5   94.49    8.90
   5  -1  -5   99.69    5.50
  -5   1   5   98.99    9.10
  -5   1   5  117.49   10.10
  -5   1   5  124.09    9.80
  -5   1   5  109.79    5.30
   4  -1  -5   -0.60    3.10
   4  -1  -5    4.50    3.60
  -4   1   5    0.10    2.80
  -4   1   5    4.60    3.40
  -4   1   5   -6.00    3.50
   3  -1  -5  541.75   16.00
   3  -1  -5  552.14   16.00
  -3   1   5  548.15   15.90
  -3   1   5  545.95   16.20
  -3   1   5  536.15   15.70
  -3   1   5  566.44   15.80
   2  -1  -5    3.50    3.10
   2  -1  -5    8.10    2.80
  -2   1   5    6.30    2.50
  -2   1   5   10.80    3.60
  -2   1   5    3.50    2.30
   1  -1  -5   10.90    3.00
   1  -1  -5   15.30    2.40
   1  -1  -5    9.80    2.80
   1  -1  -5   18.80    3.00
  -1   1   5   14.40    2.80
  -1   1   5   12.90    3.40
  -1   1   5   15.00    3.50
  -1   1   5   13.60    2.40
   0  -1  -5  724.93   13.70
   0  -1  -5  735.73   16.90
   0  -1  -5  710.03   17.90
   0   1   5  712.23   17.10
   0   1   5  704.83   17.90
   0   1   5  718.83   13.60
   0   1   5  709.93   18.20
  -1  -1  -5  214.08    9.70
  -1  -1  -5  204.78    9.20
   1   1   5  212.88    9.80
   1   1   5  220.88    9.80
   1   1   5  211.38    9.20
  -2  -1  -5  124.39    8.30
  -2  -1  -5  110.39    8.00
   2   1   5  125.69    8.10
   2   1   5  121.99    7.90
   2   1   5  129.89    9.20
   2   1   5  105.89    8.60
  -3  -1  -5   17.00    2.70
  -3  -1  -5   11.80    4.00
  -3  -1  -5   14.30    4.80
  -3  -1  -5   21.10    2.60
   3   1   5   19.30    5.20
   3   1   5   18.60    5.10
   3   1   5   21.00    5.10
  -4  -1  -5  149.29    7.60
  -4  -1  -5  146.59    7.30
  -4  -1  -5  148.09   12.20
  -4  -1  -5  131.99   11.50
   4   1   5  141.59   13.10
   4   1   5  152.98   12.10
   4   1   5  147.59   11.70
  -5  -1  -5   60.99    6.80
  -5  -1  -5   63.09    9.90
  -5  -1  -5   39.20    7.40
  -5  -1  -5   51.39    6.30
   5   1   5   46.70   10.00
   5   1   5   51.79    9.40
   5   1   5   47.00   16.70
  -6  -1  -5   17.10   11.60
  -6  -1  -5    8.10   10.50
  -6  -1  -5   12.30    7.70
   6   1   5    8.50   10.50
   6   1   5   14.00   11.10
   8  -2  -5  352.56   25.50
   8  -2  -5  307.77   15.70
   8  -2  -5  262.67   21.40
  -8   2   5  329.27   20.80
  -8   2   5  315.67   22.50
   7  -2  -5    3.50    7.00
   7  -2  -5    6.60    4.80
   7  -2  -5   14.30    9.00
  -7   2   5   10.20    7.30
  -7   2   5   -0.30    7.70
  -7   2   5    8.90    7.50
   6  -2  -5   -1.30    6.70
   6  -2  -5   -5.60    3.20
   6  -2  -5    0.90    4.60
  -6   2   5    9.80    5.50
  -6   2   5   -5.60    5.50
  -6   2   5   -1.70    5.30
   5  -2  -5  524.65   18.70
   5  -2  -5  518.95   18.30
  -5   2   5  523.65   18.30
  -5   2   5  490.45   17.50
  -5   2   5  519.15   18.60
   4  -2  -5   23.50    4.60
   4  -2  -5   19.50    4.70
  -4   2   5   16.30    4.00
  -4   2   5   16.20    5.00
  -4   2   5   15.70    4.00
  -4   2   5   17.80    4.40
   3  -2  -5  535.25   16.30
   3  -2  -5  518.15   15.80
  -3   2   5  523.25   16.50
  -3   2   5  513.95   15.50
  -3   2   5  525.45   15.10
   2  -2  -5    3.20    2.40
   2  -2  -5    5.50    3.30
   2  -2  -5    2.60    2.60
   2  -2  -5    4.40    1.80
  -2   2   5    3.10    2.30
  -2   2   5    3.40    1.70
  -2   2   5    2.50    2.10
  -2   2   5    4.10    3.00
   1  -2  -5  186.38    8.70
   1  -2  -5  176.08    7.10
   1  -2  -5  171.68    8.30
   1  -2  -5  176.58    6.90
  -1   2   5  183.08    7.00
  -1   2   5  172.38    8.80
  -1   2   5  169.98    7.10
  -1   2   5  174.48    8.10
   0  -2  -5  805.82   15.90
   0  -2  -5  805.22   20.40
   0  -2  -5  806.52   19.10
   0  -2  -5  825.02   20.10
   0   2   5  782.62   19.30
   0   2   5  781.42   16.10
   0   2   5  796.62   20.20
   0   2   5  805.42   20.20
  -1  -2  -5   -1.50    1.50
  -1  -2  -5    3.50    2.60
  -1  -2  -5    3.60    2.90
   1   2   5   -1.30    3.40
   1   2   5    2.00    3.40
   1   2   5    0.90    3.20
  -2  -2  -5   76.79    7.30
  -2  -2  -5   85.69    4.00
  -2  -2  -5   89.39    8.10
  -2  -2  -5   83.39    4.10
   2   2   5   75.29    8.60
   2   2   5   79.79    8.00
   2   2   5   83.69    7.60
   2   2   5   81.59    8.70
  -3  -2  -5  269.97   13.70
  -3  -2  -5  244.78    8.00
  -3  -2  -5  282.47   13.70
  -3  -2  -5  235.78    7.80
   3   2   5  215.28   15.70
   3   2   5  250.57   13.00
   3   2   5  237.48   12.50
   3   2   5  236.28   12.60
  -4  -2  -5   88.19   10.70
  -4  -2  -5   70.39    9.20
  -4  -2  -5   53.39    6.90
  -4  -2  -5   62.79    6.70
   4   2   5   58.39    9.20
   4   2   5   65.79    8.70
   4   2   5   98.49   12.30
   4   2   5   60.09    8.60
  -5  -2  -5    3.40    5.40
  -5  -2  -5  -11.30    8.00
  -5  -2  -5    1.70    5.90
  -5  -2  -5    9.30    9.30
   5   2   5   -3.50    9.30
   5   2   5    4.80    9.20
   5   2   5   12.20    8.60
   5   2   5   -4.00    8.00
   8  -3  -5   74.59   12.20
   8  -3  -5  102.89   11.80
   8  -3  -5   96.99   15.20
  -8   3   5   79.29   13.30
  -8   3   5  111.09   14.40
   7  -3  -5    5.80    4.40
   7  -3  -5    8.00    9.00
   7  -3  -5   10.20    7.10
  -7   3   5    2.50    7.00
  -7   3   5    2.30    6.20
  -7   3   5    7.50    7.70
   6  -3  -5   64.09    5.70
   6  -3  -5   72.79    8.70
   6  -3  -5   63.49    8.70
  -6   3   5   65.89    7.90
  -6   3   5   50.59   11.40
  -6   3   5   84.29   10.50
   5  -3  -5  956.80   26.90
   5  -3  -5  977.40   27.00
  -5   3   5  957.20   24.90
  -5   3   5  972.20   25.10
  -5   3   5  933.61   26.70
  -5   3   5  955.90   26.50
   4  -3  -5    7.80    6.90
   4  -3  -5    0.80    2.90
  -4   3   5    1.70    5.00
  -4   3   5    0.10    3.20
  -4   3   5   -4.20    3.00
  -4   3   5   -5.60    3.70
   3  -3  -5   53.79    3.40
   3  -3  -5   41.60    5.40
   3  -3  -5   58.29    6.30
  -3   3   5   58.79    5.90
  -3   3   5   63.29    7.20
  -3   3   5   51.19    5.70
   2  -3  -5 1063.89   25.40
   2  -3  -5 1068.49   24.60
   2  -3  -5 1083.79   20.90
   2  -3  -5 1067.99   23.80
  -2   3   5 1040.70   25.30
  -2   3   5 1043.00   23.60
  -2   3   5 1087.79   24.40
  -2   3   5 1029.20   20.80
   1  -3  -5   28.60    4.30
   1  -3  -5   31.50    4.60
   1  -3  -5   27.90    3.90
   1  -3  -5   27.60    4.70
  -1   3   5   28.40    4.10
  -1   3   5   32.70    4.40
  -1   3   5   25.90    4.00
  -1   3   5   32.00    5.30
   0  -3  -5  219.98    7.80
   0  -3  -5  233.28   10.80
   0  -3  -5  224.98   10.40
   0  -3  -5  234.58   10.20
   0   3   5  238.58    8.00
   0   3   5  228.28   10.20
   0   3   5  223.78   10.40
   0   3   5  231.28   11.00
  -1  -3  -5   51.19    6.40
  -1  -3  -5   44.40    4.30
  -1  -3  -5   27.30    4.70
   1   3   5   44.30    6.30
   1   3   5   36.70    6.10
   1   3   5   45.00    6.30
  -2  -3  -5  121.09    9.20
  -2  -3  -5  109.59    6.10
  -2  -3  -5  110.79    6.00
  -2  -3  -5  117.59    9.10
   2   3   5  125.49   10.40
   2   3   5  134.79    9.50
   2   3   5  116.79    9.80
   2   3   5   96.59    9.80
  -3  -3  -5  505.05   18.90
  -3  -3  -5  472.25   12.90
  -3  -3  -5  488.95   13.00
  -3  -3  -5  486.05   19.30
   3   3   5  502.15   18.30
   3   3   5  462.35   19.10
   3   3   5  492.45   17.60
   3   3   5  491.95   18.70
  -4  -3  -5   15.80    7.30
  -4  -3  -5   18.70    4.80
  -4  -3  -5   24.50    7.10
   4   3   5   15.40    6.60
   4   3   5   28.20    8.00
   4   3   5   20.40    7.30
   4   3   5   14.90    8.40
  -5  -3  -5   56.39    7.50
  -5  -3  -5   63.29    8.00
  -5  -3  -5   69.29   11.50
   5   3   5   61.49   11.40
   5   3   5   80.59   12.50
   5   3   5   58.29   11.20
   8  -4  -5    1.80    6.20
   8  -4  -5   -6.50   13.50
   8  -4  -5    7.90    9.60
  -8   4   5   17.70   10.00
  -8   4   5   -0.60    9.60
   7  -4  -5   94.09   12.80
   7  -4  -5   67.99    7.40
   7  -4  -5   61.19    8.70
  -7   4   5   68.89   10.90
  -7   4   5   97.39   11.00
  -7   4   5   53.99    9.40
  -7   4   5   66.89    9.20
   6  -4  -5   32.80    7.70
   6  -4  -5   20.50    3.10
   6  -4  -5   23.80    6.00
  -6   4   5   30.90    7.30
  -6   4   5   27.00    6.80
  -6   4   5   23.90    5.60
  -6   4   5   19.90    6.30
   5  -4  -5   42.50    7.50
   5  -4  -5   36.80    5.30
  -5   4   5   42.80    6.20
  -5   4   5   47.10    7.70
  -5   4   5   38.50    6.30
  -5   4   5   41.30    5.70
   4  -4  -5   57.39    7.70
   4  -4  -5   73.99    4.50
   4  -4  -5   69.99    4.00
   4  -4  -5   74.99    9.00
  -4   4   5   71.49    7.10
  -4   4   5   67.49    8.60
  -4   4   5   80.09    7.50
   3  -4  -5  135.49    6.40
   3  -4  -5  123.09    8.70
   3  -4  -5  135.59    8.60
   3  -4  -5  130.19   10.00
  -3   4   5  125.79    8.40
  -3   4   5  139.09    9.80
  -3   4   5  136.49    8.40
   2  -4  -5  617.24   15.70
   2  -4  -5  603.54   17.70
   2  -4  -5  603.84   17.30
   2  -4  -5  610.44   18.40
  -2   4   5  624.24   19.10
  -2   4   5  637.54   15.60
  -2   4   5  642.14   17.80
  -2   4   5  652.53   17.70
   1  -4  -5   13.00    4.40
   1  -4  -5   12.40    3.60
   1  -4  -5   17.80    3.90
   1  -4  -5   24.00    4.70
  -1   4   5   15.60    5.00
  -1   4   5   17.20    3.80
  -1   4   5   11.60    3.80
   0  -4  -5  313.47   10.70
   0  -4  -5  320.27   13.30
   0  -4  -5  319.77   13.30
   0  -4  -5  292.47   12.50
   0   4   5  293.77   12.80
   0   4   5  320.57   10.50
   0   4   5  226.88   17.50
   0   4   5  315.37   13.10
  -1  -4  -5  572.64   14.90
  -1  -4  -5  600.64   19.90
  -1  -4  -5  629.54   20.00
   1   4   5  578.64   19.70
   1   4   5  612.44   19.10
   1   4   5  614.34   19.50
  -2  -4  -5   11.30    5.00
  -2  -4  -5   15.70    4.80
  -2  -4  -5   10.00    3.70
  -2  -4  -5   14.70    3.90
   2   4   5   16.50    5.60
   2   4   5   12.90    5.60
   2   4   5   22.10    6.30
   2   4   5    9.30    5.60
  -3  -4  -5    0.00    4.30
  -3  -4  -5    1.70    6.20
  -3  -4  -5    4.50    6.70
   3   4   5    0.50    5.90
   3   4   5    0.20    6.50
   3   4   5   14.30    8.30
   3   4   5    7.50    6.60
  -4  -4  -5   36.50    6.10
  -4  -4  -5   32.60    6.30
  -4  -4  -5   28.40    7.90
  -4  -4  -5   28.50   11.50
   4   4   5   28.00    8.60
   4   4   5   32.20   10.90
   4   4   5   42.00    9.60
   4   4   5   39.10    9.60
   8  -5  -5    3.00    6.70
   8  -5  -5  -19.50    9.60
  -8   5   5    7.80    9.80
  -8   5   5  -15.90   10.10
  -8   5   5    3.80    9.90
   7  -5  -5   19.30    4.90
   7  -5  -5   17.70    7.40
   7  -5  -5   18.00    4.40
   7  -5  -5   34.50   10.30
  -7   5   5   15.50    8.50
  -7   5   5   34.20    8.90
  -7   5   5   21.30    8.30
  -7   5   5   23.60    9.00
   6  -5  -5    0.00    5.50
   6  -5  -5   -4.30    6.70
   6  -5  -5    2.80    3.20
   6  -5  -5    6.00    3.00
  -6   5   5   -0.50    5.60
  -6   5   5    1.10    5.50
  -6   5   5    0.00    6.50
  -6   5   5   11.60    5.70
   5  -5  -5   31.00    8.60
   5  -5  -5   39.00    7.40
   5  -5  -5   28.00    3.80
   5  -5  -5   27.60    3.50
  -5   5   5   35.50    5.60
  -5   5   5   40.60    6.80
  -5   5   5   35.50    6.30
  -5   5   5   30.80    5.20
   4  -5  -5  208.48   12.00
   4  -5  -5  231.98    8.40
   4  -5  -5  231.78   13.20
  -4   5   5  234.28   12.80
  -4   5   5  236.28   10.90
  -4   5   5  243.28   12.00
   3  -5  -5   46.20    6.40
   3  -5  -5   54.49    6.50
   3  -5  -5   66.79    8.00
   3  -5  -5   62.09    7.40
  -3   5   5   53.09    6.70
  -3   5   5   60.39    7.50
  -3   5   5   70.99    9.30
   2  -5  -5  119.29    8.60
   2  -5  -5  131.09    8.50
   2  -5  -5   93.09   10.20
   2  -5  -5  116.79    8.70
  -2   5   5  116.89    8.70
  -2   5   5  108.49    9.50
  -2   5   5  115.09    8.00
  -2   5   5  116.99    8.30
   1  -5  -5  203.08   10.20
   1  -5  -5  206.48   11.60
   1  -5  -5  214.08   11.30
   1  -5  -5  210.98   11.40
  -1   5   5  192.48   11.10
  -1   5   5  207.98   11.70
  -1   5   5  205.28    9.80
   0  -5  -5   42.90    6.60
   0  -5  -5   45.60    5.60
   0  -5  -5   62.09    8.20
   0  -5  -5   45.70    7.20
   0   5   5   53.59    7.60
   0   5   5   45.50    6.50
   0   5   5   39.30    5.20
   0   5   5   52.29    7.00
  -1  -5  -5    0.10    3.70
  -1  -5  -5    2.70    5.30
   1   5   5   -0.90    4.40
   1   5   5   -0.70    5.20
   1   5   5    4.00    5.00
  -2  -5  -5   26.30    5.20
  -2  -5  -5   34.90    6.40
  -2  -5  -5   21.40    5.70
  -2  -5  -5   34.00    5.10
   2   5   5   20.70    6.80
   2   5   5   33.70    6.70
   2   5   5   34.70    7.00
   2   5   5   36.10    7.50
  -3  -5  -5  125.79   14.30
  -3  -5  -5  128.29   10.50
  -3  -5  -5  120.89   10.70
  -3  -5  -5   89.09    9.50
   3   5   5  113.29   14.60
   3   5   5  151.78   13.50
   3   5   5  141.59   16.40
   3   5   5  124.99   13.60
  -4  -5  -5   33.70    7.70
  -4  -5  -5   27.90    7.70
  -4  -5  -5   29.50   10.50
   4   5   5   37.30   11.40
   4   5   5   17.60    9.40
   4   5   5   44.10    9.80
   8  -6  -5   -1.80   10.40
  -8   6   5    3.50   10.50
  -8   6   5   14.10   10.20
  -8   6   5  -15.20    9.90
   7  -6  -5    1.60    7.40
   7  -6  -5   17.50    9.60
   7  -6  -5    8.00    4.90
   7  -6  -5   16.30    5.30
  -7   6   5   14.40    8.30
  -7   6   5   12.70    8.20
  -7   6   5    7.10    7.90
  -7   6   5   -3.10    9.20
   6  -6  -5  400.06   12.10
   6  -6  -5  405.86   19.90
   6  -6  -5  425.66   18.80
   6  -6  -5  390.76   12.00
  -6   6   5  424.46   17.40
  -6   6   5  423.16   18.80
  -6   6   5  417.36   18.70
  -6   6   5  430.26   17.00
   5  -6  -5    4.30    3.90
   5  -6  -5    1.10    3.30
   5  -6  -5    5.40    5.30
   5  -6  -5    4.00    6.20
  -5   6   5    2.30    4.90
  -5   6   5    0.50    4.80
  -5   6   5    4.30    5.40
  -5   6   5    5.20    5.20
   4  -6  -5   26.90    6.20
   4  -6  -5   20.60    7.20
   4  -6  -5   23.60    5.40
  -4   6   5   16.60    6.40
  -4   6   5   25.50    5.30
  -4   6   5   24.50    5.90
   3  -6  -5  101.49   10.10
   3  -6  -5   99.59   10.40
   3  -6  -5   95.99    9.20
   3  -6  -5  110.39    8.90
  -3   6   5  109.09    8.90
  -3   6   5  111.89   10.10
  -3   6   5  111.99   11.10
   2  -6  -5    2.20    3.90
   2  -6  -5   -3.60    4.60
   2  -6  -5    3.30    4.70
   2  -6  -5   -4.30    4.20
  -2   6   5   -1.90    4.20
  -2   6   5    9.50    5.80
  -2   6   5    1.00    4.40
  -2   6   5    1.70    3.80
   1  -6  -5   90.09   10.30
   1  -6  -5   92.79    9.20
   1  -6  -5   93.49   10.60
   1  -6  -5   80.49    9.60
  -1   6   5   99.19   11.30
  -1   6   5   90.69    9.60
  -1   6   5   83.39    8.60
  -1   6   5   88.59    9.60
   0  -6  -5   25.70    6.30
   0  -6  -5   26.20   11.10
   0  -6  -5   32.10    5.60
   0  -6  -5   38.90    6.80
   0   6   5   34.40    5.50
   0   6   5   39.20    7.10
   0   6   5   41.20    7.60
   0   6   5   38.10    6.90
  -1  -6  -5  145.49   13.30
  -1  -6  -5  155.98   13.30
  -1  -6  -5  115.39    9.70
   1   6   5  151.28   13.60
   1   6   5  119.99   12.20
   1   6   5  125.39   12.10
  -2  -6  -5  135.59   10.60
  -2  -6  -5  115.39   11.00
  -2  -6  -5  154.98   14.10
  -2  -6  -5  121.29   11.70
   2   6   5  169.58   15.80
   2   6   5  136.89   13.20
   2   6   5  157.28   13.80
   2   6   5  111.69   14.10
  -3  -6  -5  -11.30    6.10
  -3  -6  -5   -5.20    8.40
  -3  -6  -5   -3.90    6.90
   3   6   5   -2.00    8.40
   3   6   5    8.30    9.20
   3   6   5    2.80    7.80
   7  -7  -5   -3.20    8.80
   7  -7  -5    7.70    5.50
  -7   7   5   -9.40    7.30
  -7   7   5   18.70    9.20
  -7   7   5   19.30    8.90
   6  -7  -5  366.76   20.70
   6  -7  -5  395.46   19.10
   6  -7  -5  382.26   12.80
   6  -7  -5  370.16   13.70
  -6   7   5  375.86   17.20
  -6   7   5  426.36   18.00
  -6   7   5  312.27   17.30
  -6   7   5  357.66   16.60
   5  -7  -5  -18.40    6.70
   5  -7  -5    2.00    5.40
   5  -7  -5    0.30    4.00
   5  -7  -5   -2.20    4.90
  -5   7   5   -0.50    6.20
  -5   7   5   -4.00    5.00
  -5   7   5   -2.10    5.50
   4  -7  -5   77.09   10.50
   4  -7  -5   82.99    9.20
   4  -7  -5   93.79   11.90
  -4   7   5   70.89   11.00
  -4   7   5   91.49   11.80
   3  -7  -5  733.43   21.30
   3  -7  -5  731.63   23.40
   3  -7  -5  767.62   24.40
   3  -7  -5  713.53   22.20
  -3   7   5  745.63   24.90
  -3   7   5  731.13   21.60
   2  -7  -5   15.30    5.90
   2  -7  -5   20.80    6.40
   2  -7  -5   11.80    5.40
   2  -7  -5   21.60    6.60
  -2   7   5   21.20    5.90
  -2   7   5   12.60    7.20
  -2   7   5   20.30    5.90
  -2   7   5   24.10    5.80
   1  -7  -5   41.80    7.70
   1  -7  -5   54.09    8.80
   1  -7  -5   34.40    7.30
   1  -7  -5   29.30    6.90
  -1   7   5   44.80    7.40
  -1   7   5   43.90    6.60
  -1   7   5   39.30    8.30
  -1   7   5   38.00    7.40
   0  -7  -5  124.59   13.00
   0  -7  -5  122.29   13.00
   0  -7  -5  110.79   12.80
   0  -7  -5   93.49   10.80
   0   7   5  127.19   12.20
   0   7   5   99.89   13.20
   0   7   5   90.79   12.20
   0   7   5   90.49   10.20
  -1  -7  -5   19.40    9.10
  -1  -7  -5   10.20    7.80
  -1  -7  -5   12.70    6.10
   1   7   5   15.20    7.40
   1   7   5   17.90    7.90
   1   7   5   14.10    7.60
  -2  -7  -5   48.10   11.70
  -2  -7  -5   63.49    9.30
  -2  -7  -5   53.99   10.50
   2   7   5   59.99    9.50
   2   7   5   75.79   11.80
   2   7   5   64.69   10.20
  -3  -7  -5  -10.50   10.80
  -3  -7  -5    4.10    8.50
   3   7   5   25.60   12.20
   3   7   5    1.10   10.50
   7  -8  -5   -1.70    9.50
   7  -8  -5   11.60    6.80
   7  -8  -5    6.30    7.10
  -7   8   5  -19.40    9.20
  -7   8   5   17.00    9.10
  -7   8   5   37.40    9.10
   6  -8  -5    8.40    7.80
   6  -8  -5   -6.20    5.30
   6  -8  -5   -3.40    8.90
   6  -8  -5    2.00    6.10
  -6   8   5    0.10    7.40
  -6   8   5    2.30    6.90
  -6   8   5   14.90    8.00
  -6   8   5   -1.30    7.00
   5  -8  -5   80.69   10.40
   5  -8  -5   56.39    8.80
   5  -8  -5   92.99   11.40
  -5   8   5   91.29   11.20
  -5   8   5   77.09    8.70
  -5   8   5   54.19    8.60
   4  -8  -5    4.30    7.50
   4  -8  -5    7.40    6.00
   4  -8  -5   12.80    6.50
  -4   8   5   18.30    6.60
  -4   8   5   22.80    6.30
  -4   8   5   23.20    8.80
   3  -8  -5  137.29   12.70
   3  -8  -5  139.89   11.90
   3  -8  -5  128.29   13.50
   3  -8  -5  156.38   14.90
  -3   8   5  155.08   12.80
  -3   8   5  151.38   12.40
  -3   8   5  134.49   14.20
   2  -8  -5   12.20    7.10
   2  -8  -5   23.40    7.70
   2  -8  -5    9.50    7.00
   2  -8  -5   17.10    8.10
  -2   8   5   14.70    6.00
  -2   8   5   13.70    7.20
  -2   8   5   18.60    6.50
   1  -8  -5  141.39   13.60
   1  -8  -5  145.89   15.50
   1  -8  -5  148.09   14.10
   1  -8  -5  128.09   15.10
  -1   8   5  124.09   13.90
  -1   8   5  145.39   15.20
  -1   8   5  140.99   14.20
  -1   8   5  153.88   13.30
   0  -8  -5  265.87   18.50
   0  -8  -5  306.17   19.50
   0  -8  -5  292.87   16.70
   0   8   5  333.97   19.20
   0   8   5  288.57   18.60
   0   8   5  309.37   18.90
  -1  -8  -5   18.30   10.30
  -1  -8  -5   -9.30    9.90
  -1  -8  -5    8.40    7.90
   1   8   5   10.90    9.10
   1   8   5   -4.80    9.30
   1   8   5  -22.10    9.90
  -2  -8  -5    8.40    9.00
  -2  -8  -5   11.00   12.10
  -2  -8  -5    0.60    9.90
   2   8   5   29.10   10.40
   2   8   5   22.60   10.90
   2   8   5   14.90   12.30
   7  -9  -5   21.20   11.10
  -7   9   5    8.20   10.30
  -7   9   5   25.00   10.40
  -7   9   5   26.80   15.00
   6  -9  -5   12.60    8.00
   6  -9  -5    5.80    9.00
   6  -9  -5    5.30    6.80
  -6   9   5    2.40    9.20
  -6   9   5   10.50    7.90
  -6   9   5    3.40    8.20
   5  -9  -5   19.20   11.20
   5  -9  -5   19.10    8.10
   5  -9  -5   29.50    8.30
  -5   9   5   29.60    9.00
  -5   9   5   17.70    8.50
  -5   9   5   17.60    7.40
   4  -9  -5    9.40    7.70
   4  -9  -5   -8.70    8.80
   4  -9  -5   10.00    8.20
   4  -9  -5   12.20    8.30
  -4   9   5   -6.40    7.50
  -4   9   5   -7.60    7.70
  -4   9   5    4.20    6.80
   3  -9  -5   50.69    9.40
   3  -9  -5   58.19    9.80
   3  -9  -5   45.40   10.10
   3  -9  -5   57.09   11.50
  -3   9   5   46.00    9.40
  -3   9   5   67.89   10.70
  -3   9   5   52.69    9.40
   2  -9  -5  100.59   12.00
   2  -9  -5   76.59   10.50
   2  -9  -5   81.29   11.40
   2  -9  -5   98.19   12.60
  -2   9   5   84.29   10.70
  -2   9   5   66.79   10.40
  -2   9   5   79.89   10.10
  -2   9   5   95.49   12.40
   1  -9  -5   19.20   11.00
   1  -9  -5    0.50    9.60
   1  -9  -5   14.70    8.00
   1  -9  -5   -8.10    8.00
  -1   9   5    8.30    8.40
  -1   9   5   -8.90    8.60
  -1   9   5   -8.60    7.90
  -1   9   5    4.00    9.30
   0  -9  -5    6.40   11.10
   0  -9  -5   -5.80   10.00
   0  -9  -5   26.10    9.30
   0   9   5   12.90   10.20
   0   9   5   15.10   10.20
   0   9   5   12.90   10.50
  -1  -9  -5   30.20   10.40
  -1  -9  -5   30.20   12.40
   1   9   5   27.70   13.00
   1   9   5   30.20   11.30
   6 -10  -5    5.10   11.10
   6 -10  -5   13.90   13.80
   6 -10  -5   -7.80    8.60
  -6  10   5   -3.10   11.70
  -6  10   5    1.40   10.30
  -6  10   5    9.10    9.50
   5 -10  -5   -5.70   10.10
   5 -10  -5   -5.50   10.00
  -5  10   5   25.30   10.80
  -5  10   5   15.80    9.20
   4 -10  -5  130.49   13.90
   4 -10  -5   97.19   12.50
   4 -10  -5  123.89   15.10
   4 -10  -5  121.19   16.40
  -4  10   5   95.39   12.90
  -4  10   5  115.39   11.50
  -4  10   5  174.98   18.50
   3 -10  -5   -8.30   10.90
   3 -10  -5    2.50    9.50
   3 -10  -5    5.50    9.00
   3 -10  -5    6.30   10.40
  -3  10   5   21.70   11.10
  -3  10   5    1.50    9.90
  -3  10   5   17.00    9.20
   2 -10  -5    7.90    9.50
   2 -10  -5   -8.50   11.60
   2 -10  -5    7.80   11.40
   2 -10  -5   13.70   10.40
  -2  10   5    6.50    9.30
  -2  10   5    6.60   10.00
  -2  10   5   25.00   11.00
  -2  10   5    0.00   10.00
   1 -10  -5   -1.40   11.40
   1 -10  -5   -1.10   14.60
   1 -10  -5   -3.50   10.40
   1 -10  -5   -4.50   10.10
  -1  10   5  -24.70   10.80
  -1  10   5    2.00   10.90
  -1  10   5  -18.00   10.80
  -1  10   5    8.40   10.70
   4 -11  -5  277.77   21.40
   4 -11  -5  222.48   23.90
  -4  11   5  200.78   24.00
   3 -11  -5   -6.60   15.10
   3 -11  -5  -17.10   11.60
   3 -11  -5   16.30   14.40
   3 -11  -5   -2.70   11.20
  -3  11   5   19.50   12.70
  -3  11   5  -14.80   11.70
   0  13  -6   -0.20   10.80
   0 -13   6    4.60   12.50
   0 -13   6   13.80   10.90
  -1  13  -6   21.10    8.90
   1 -13   6   24.50   10.80
   1 -13   6   21.20    8.30
   1 -13   6   33.30   10.30
  -2  13  -6   -1.50    9.20
   2 -13   6  -10.30   10.40
   2 -13   6    5.80    9.60
  -3  13  -6    9.50    9.00
   3 -13   6   21.60   12.80
   3 -13   6   23.50    9.60
  -4  13  -6  156.48   20.20
   4 -13   6  106.99   16.80
   4 -13   6  125.39   16.80
   4 -13   6  113.99   15.70
   1  12  -6   28.90   10.60
  -1 -12   6   32.30   10.50
  -1 -12   6   24.00   11.50
   0  12  -6   -3.40    7.70
   0 -12   6   10.30    8.10
   0 -12   6    0.10    9.10
   0 -12   6    2.10    6.20
  -1  12  -6   -4.30    6.40
   1 -12   6    0.90    8.10
   1 -12   6    3.80    6.50
  -2  12  -6   33.60    9.50
  -2  12  -6   56.19    9.40
   2 -12   6   27.50    9.50
   2 -12   6   41.40    4.70
   2 -12   6   29.70    8.60
   2 -12   6   40.50    9.00
  -3  12  -6    9.20    9.50
  -3  12  -6    9.40    7.90
   3 -12   6   24.00    9.90
   3 -12   6    6.60   10.00
   3 -12   6   -4.90    8.20
  -4  12  -6   -5.70    8.70
   4 -12   6    8.10    9.00
   4 -12   6    0.10    9.50
   4 -12   6   -6.60    9.70
  -5  12  -6    8.90   10.70
   5 -12   6   -9.80   10.90
   5 -12   6   21.90   11.30
   2  11  -6   31.20   10.80
  -2 -11   6   18.70   10.80
  -2 -11   6   12.60    9.70
   1  11  -6   -0.50    8.00
  -1 -11   6   -2.30    7.50
  -1 -11   6   -7.70    8.60
  -1 -11   6  -11.50    8.40
   0  11  -6   65.39    8.60
   0 -11   6   68.49    9.70
   0 -11   6   72.49    9.50
   0 -11   6   62.09    7.50
   0 -11   6   74.49    9.20
  -1  11  -6   -0.60    5.50
   1 -11   6    2.70    4.70
   1 -11   6    9.10    7.00
   1 -11   6    4.20    7.50
   1 -11   6    8.00    6.20
  -2  11  -6   -8.20    7.10
  -2  11  -6   17.90    6.90
   2 -11   6   13.90    7.10
   2 -11   6    6.20    7.30
   2 -11   6   12.80    7.10
  -3  11  -6    2.40    7.10
  -3  11  -6   -3.10    7.60
   3 -11   6   -5.20    6.90
   3 -11   6   10.40    6.90
   3 -11   6   23.30    7.10
  -4  11  -6   36.70    9.40
  -4  11  -6   20.30    8.70
   4 -11   6    9.80    7.90
   4 -11   6   26.30    8.10
   4 -11   6   28.00    8.00
   4 -11   6   31.60    8.80
  -5  11  -6   42.50   10.90
  -5  11  -6   46.10   10.90
   5 -11   6   12.90   12.10
   5 -11   6   19.20    9.10
   5 -11   6   16.70    8.90
  -6  11  -6    3.90   11.70
   6 -11   6  -21.20   10.30
   6 -11   6   -9.40   10.50
   3  10  -6   11.40   11.00
  -3 -10   6   25.40   10.50
  -3 -10   6    6.10    9.90
   2  10  -6   42.60    9.50
  -2 -10   6   36.50    9.60
  -2 -10   6   42.90   10.40
  -2 -10   6   38.30    9.70
  -2 -10   6   42.80    9.40
   1  10  -6   -1.00    6.10
  -1 -10   6    2.20    6.50
  -1 -10   6   -3.00    6.60
  -1 -10   6    3.60    6.10
   0  10  -6  383.46   15.40
   0 -10   6  376.66   13.60
   0 -10   6  385.46   18.20
   0 -10   6  406.06   17.70
   0 -10   6  395.06   15.70
  -1  10  -6   32.70    6.00
   1 -10   6   24.60    6.70
   1 -10   6   30.20    6.40
   1 -10   6   37.50    7.60
   1 -10   6   23.40    4.80
  -2  10  -6   24.10    5.90
  -2  10  -6   11.80    5.90
   2 -10   6   12.20    6.70
   2 -10   6   17.30    6.10
   2 -10   6   18.10    5.90
  -3  10  -6  438.96   19.20
  -3  10  -6  438.16   19.60
   3 -10   6  440.36   19.30
   3 -10   6  456.95   20.10
   3 -10   6  461.65   19.10
   3 -10   6  431.96   18.70
  -4  10  -6   13.50    6.80
  -4  10  -6   31.90    7.90
   4 -10   6    5.50   12.20
   4 -10   6    2.30    6.20
   4 -10   6   11.30    7.40
  -5  10  -6    3.40    8.60
  -5  10  -6    3.00    7.40
   5 -10   6   -2.80    8.20
   5 -10   6   -6.60    7.60
   5 -10   6    3.90    8.80
  -6  10  -6   43.20    9.80
  -6  10  -6   46.20   12.20
   6 -10   6   41.10   11.50
   6 -10   6   55.19   11.90
   4   9  -6   17.30   11.10
  -4  -9   6   39.90   11.10
  -4  -9   6   41.80   22.80
  -4  -9   6   22.80   11.30
   3   9  -6   27.40    9.30
   3   9  -6   23.10    9.40
  -3  -9   6   21.70    8.40
  -3  -9   6   32.20    8.80
  -3  -9   6    5.90    8.70
  -3  -9   6   20.40    9.30
   2   9  -6  196.38   14.40
  -2  -9   6  203.78   14.60
  -2  -9   6  201.38   14.50
  -2  -9   6  231.88   14.70
  -2  -9   6  220.88   15.20
   1   9  -6    1.40    5.50
  -1  -9   6    3.80    5.50
  -1  -9   6    1.90    3.00
  -1  -9   6   -1.50    5.20
  -1  -9   6   -2.50    5.10
  -1  -9   6   -0.40    3.20
   0   9  -6   -2.90    4.00
   0  -9   6    7.20    4.10
   0  -9   6    2.30    5.20
   0  -9   6    0.00    4.30
   0  -9   6    9.30    4.20
  -1   9  -6  425.56   14.90
   1  -9   6  405.36   12.70
   1  -9   6  411.96   15.00
   1  -9   6  403.46   20.90
   1  -9   6  434.76   17.40
  -2   9  -6    6.20    4.60
  -2   9  -6    1.40    5.00
   2  -9   6    6.20    4.60
   2  -9   6    0.90    5.40
   2  -9   6   -1.30    4.90
  -3   9  -6  221.28   13.60
  -3   9  -6  198.88   13.00
   3  -9   6  227.08   13.40
   3  -9   6  204.98   14.80
   3  -9   6  211.08   12.90
  -4   9  -6    3.30    5.80
  -4   9  -6    3.90    6.30
   4  -9   6  -10.60    5.40
   4  -9   6    1.70    6.30
   4  -9   6   -3.20    6.00
  -5   9  -6   65.69    9.50
  -5   9  -6   56.49   10.20
   5  -9   6   69.49   10.30
   5  -9   6   68.39    9.60
   5  -9   6   44.30    9.20
  -6   9  -6  294.67   20.50
  -6   9  -6  304.77   17.90
   6  -9   6  290.77   19.10
   6  -9   6  317.67   21.30
   5   8  -6  -13.10   11.40
  -5  -8   6    0.80   11.50
  -5  -8   6   -9.50   10.20
   4   8  -6   25.50    9.50
   4   8  -6   13.40    9.40
  -4  -8   6   20.30    9.10
  -4  -8   6   39.80   10.80
  -4  -8   6    4.00    9.10
  -4  -8   6   25.20   10.40
   3   8  -6    4.70    7.20
   3   8  -6    0.60    7.10
  -3  -8   6    6.40    6.50
  -3  -8   6    3.10    6.90
  -3  -8   6   -1.80    6.80
  -3  -8   6    2.00    6.90
   2   8  -6   46.10    7.30
  -2  -8   6   45.80    7.50
  -2  -8   6   38.90    6.10
  -2  -8   6   36.40    7.70
  -2  -8   6   47.00    8.00
   1   8  -6    8.10    4.60
  -1  -8   6    2.20    4.10
  -1  -8   6   -2.80    3.10
  -1  -8   6   -1.10    4.30
  -1  -8   6   -0.30    2.80
  -1  -8   6    4.10    4.30
   0   8  -6   77.29    7.70
   0  -8   6   91.19    7.90
   0  -8   6  109.79    8.80
   0  -8   6   95.79    7.40
   0  -8   6   76.49    8.50
  -1   8  -6   98.99    9.00
  -1   8  -6  101.59    8.00
   1  -8   6   94.29    8.60
   1  -8   6  100.09    8.80
   1  -8   6  109.09    9.70
   1  -8   6   89.19    6.60
  -2   8  -6   26.30    5.50
  -2   8  -6    5.90    5.10
   2  -8   6   21.60    5.40
   2  -8   6   17.40    6.20
   2  -8   6   15.10    2.60
  -3   8  -6   32.60    5.80
  -3   8  -6   28.20    5.60
   3  -8   6   28.00    6.00
   3  -8   6   31.40    5.50
   3  -8   6   31.60    6.50
  -4   8  -6  107.09   10.50
  -4   8  -6   94.99   11.00
   4  -8   6  102.39   11.30
   4  -8   6  103.69   10.10
   4  -8   6  128.29   10.30
  -5   8  -6    7.00    5.90
  -5   8  -6   14.10    7.50
   5  -8   6    5.60    6.00
   5  -8   6   21.90    6.60
   5  -8   6    5.00    6.10
  -6   8  -6   35.70    9.10
  -6   8  -6   30.10    7.90
   6  -8   6   46.60   10.90
   6  -8   6   41.20    8.90
  -7   8  -6   -3.10   10.80
  -7   8  -6   -9.60   10.70
   7  -8   6   -7.00    9.80
   7  -8   6    5.30   12.10
   5   7  -6   -3.90    9.20
  -5  -7   6  -13.30    8.90
  -5  -7   6   -6.80   11.20
   4   7  -6   78.59    9.90
   4   7  -6   92.59   10.90
  -4  -7   6   92.79   11.40
  -4  -7   6   65.49   10.70
  -4  -7   6   72.49   10.70
  -4  -7   6   72.89   10.00
   3   7  -6   25.60    6.90
   3   7  -6   22.90    7.00
  -3  -7   6   21.10    6.50
  -3  -7   6   20.10    5.90
  -3  -7   6   25.30    6.90
  -3  -7   6   10.30    6.20
   2   7  -6   15.40    5.40
  -2  -7   6    2.40    4.90
  -2  -7   6    4.50    4.50
  -2  -7   6    3.30    4.40
  -2  -7   6    5.60    5.00
   1   7  -6  194.08   10.60
  -1  -7   6  206.38   11.30
  -1  -7   6  189.88    8.20
  -1  -7   6  184.08   11.30
  -1  -7   6  191.58    7.70
  -1  -7   6  185.78   10.40
   0  -7   6   38.80    6.30
   0  -7   6   43.30    5.10
   0  -7   6   42.30    6.10
   0  -7   6   39.00    4.80
  -1   7  -6    0.40    3.60
  -1   7  -6    3.50    3.40
   1  -7   6    8.20    3.90
   1  -7   6    0.90    2.50
   1  -7   6   -1.10    3.70
   1  -7   6    7.20    3.00
  -2   7  -6   37.80    5.90
  -2   7  -6   41.30    5.60
   2  -7   6   55.89    7.10
   2  -7   6   44.00    3.70
   2  -7   6   40.50    6.10
   2  -7   6   43.50    4.00
   2  -7   6   46.00    6.60
  -3   7  -6   60.79    7.80
  -3   7  -6   58.99    7.20
   3  -7   6   43.80    5.90
   3  -7   6   40.70    5.80
   3  -7   6   46.60    6.80
  -4   7  -6   77.49    8.90
  -4   7  -6   67.09    7.90
   4  -7   6   77.09    9.10
   4  -7   6   60.19    7.10
   4  -7   6   69.19    8.30
  -5   7  -6   -6.20    5.30
  -5   7  -6    2.20    5.30
  -5   7  -6    1.30    2.90
   5  -7   6   -3.20    3.50
   5  -7   6   -0.20    5.90
   5  -7   6   -0.40    5.50
   5  -7   6   10.20    6.10
  -6   7  -6   61.79    9.30
  -6   7  -6   60.49    9.40
  -6   7  -6   63.29    8.10
   6  -7   6   51.09   11.60
   6  -7   6   54.49   10.80
  -7   7  -6   20.30   10.90
  -7   7  -6   34.00    8.90
  -7   7  -6   16.90   12.00
   7  -7   6   23.00   11.70
   7  -7   6   25.70    9.80
   7  -7   6   33.70    9.80
   6   6  -6  192.98   17.80
  -6  -6   6  196.18   22.80
   5   6  -6    8.40    8.10
   5   6  -6    5.40    8.20
  -5  -6   6  -10.20    7.50
  -5  -6   6    6.50    9.00
  -5  -6   6   12.40    9.50
   4   6  -6   -4.10    5.30
   4   6  -6   -2.70    6.10
  -4  -6   6   -2.00    6.40
  -4  -6   6    1.90    6.10
  -4  -6   6    0.70    6.40
   3   6  -6  350.66   15.60
   3   6  -6  338.17   15.00
  -3  -6   6  354.76   16.00
  -3  -6   6  351.56   15.20
  -3  -6   6  319.37   15.70
   2   6  -6    2.90    5.00
  -2  -6   6    2.30    2.20
  -2  -6   6    1.80    2.60
  -2  -6   6   -1.20    4.00
  -2  -6   6   -0.20    4.00
  -2  -6   6    1.70    3.60
  -2  -6   6    8.30    3.90
   1   6  -6  277.37   11.60
  -1  -6   6  291.47    9.40
  -1  -6   6  285.17   12.70
  -1  -6   6  294.47   11.70
  -1  -6   6  284.67   12.00
  -1  -6   6  270.47    9.70
  -1  -6   6  285.47   12.70
   0  -6   6    2.40    3.10
   0  -6   6    5.70    3.00
   0  -6   6    4.10    3.50
   0  -6   6    0.20    2.60
  -1   6  -6   83.19    7.20
  -1   6  -6   94.69    7.60
   1  -6   6   90.49    7.90
   1  -6   6   95.59    5.70
   1  -6   6   94.79    7.00
   1  -6   6   96.19    5.40
  -2   6  -6  991.90   25.30
  -2   6  -6 1053.79   24.80
   2  -6   6 1050.19   25.90
   2  -6   6 1044.90   25.20
   2  -6   6 1045.90   25.50
   2  -6   6 1009.90   19.90
   2  -6   6 1016.50   19.90
  -3   6  -6   56.79    7.20
  -3   6  -6   50.49    6.90
   3  -6   6   54.99    6.90
   3  -6   6   51.39    6.20
   3  -6   6   42.50    5.60
   3  -6   6   50.39    4.50
  -4   6  -6   34.00    5.80
  -4   6  -6   22.90    9.30
  -4   6  -6   36.50    4.00
   4  -6   6   34.10    6.00
   4  -6   6   41.50    5.50
   4  -6   6   40.30    7.00
   4  -6   6   31.20    5.80
  -5   6  -6  174.98   14.40
  -5   6  -6  236.08   10.00
  -5   6  -6  245.08   14.50
   5  -6   6  231.48   14.00
   5  -6   6  234.08   13.00
   5  -6   6  230.08   14.60
   5  -6   6  244.38   10.40
  -6   6  -6    4.90    7.30
  -6   6  -6   10.80    6.10
  -6   6  -6   -4.50    7.30
   6  -6   6   12.20    8.00
   6  -6   6   14.00    9.00
   6  -6   6   19.70    6.20
   6  -6   6   13.80    6.80
  -7   6  -6    9.70   10.00
  -7   6  -6    8.30    8.10
  -7   6  -6    6.70   10.70
   7  -6   6    8.60   10.60
   7  -6   6   -5.80    8.70
   7  -6   6  -12.90    9.20
   6   5  -6   19.00    9.20
  -6  -5   6   54.79   16.10
  -6  -5   6   33.50   11.40
  -6  -5   6   37.00    9.20
   5   5  -6    1.80    6.70
   5   5  -6    8.30    6.80
  -5  -5   6   -1.60    7.20
  -5  -5   6    9.00    6.90
  -5  -5   6   -9.60    6.40
   4   5  -6   36.40    6.40
   4   5  -6   40.00    6.70
  -4  -5   6   48.60    7.40
  -4  -5   6   45.70    7.30
  -4  -5   6   33.40    7.00
   3   5  -6  744.43   21.70
   3   5  -6  723.63   20.20
  -3  -5   6  684.33   14.70
  -3  -5   6  724.03   20.70
  -3  -5   6  727.93   22.20
  -3  -5   6  697.53   14.60
  -3  -5   6  718.93   22.20
   2   5  -6    7.10    4.10
  -2  -5   6    8.00    3.10
  -2  -5   6   10.90    2.70
  -2  -5   6   13.20    4.30
  -2  -5   6   10.40    3.90
  -2  -5   6    9.10    4.10
  -1  -5   6  153.08    8.10
  -1  -5   6  133.29    6.90
  -1  -5   6  129.09    7.90
  -1  -5   6  131.39    8.70
  -1  -5   6  135.29    8.10
   0  -5   6  982.40   21.60
   0  -5   6  955.00   23.30
   0  -5   6  991.80   21.90
  -1   5  -6    2.50    2.40
   1  -5   6    4.70    2.80
   1  -5   6    2.00    3.10
   1  -5   6   10.80    3.60
   1  -5   6    8.10    3.20
   1  -5   6    7.20    2.60
  -2   5  -6   84.19    6.40
  -2   5  -6   73.19    6.80
   2  -5   6   88.59    7.10
   2  -5   6   90.39    6.90
   2  -5   6   82.29    6.90
   2  -5   6   93.99    5.40
  -3   5  -6   89.09    7.20
  -3   5  -6   88.29    5.70
  -3   5  -6   91.79    8.00
   3  -5   6   90.59    7.50
   3  -5   6  101.29    8.30
   3  -5   6   89.09    6.10
   3  -5   6   79.59    7.90
  -4   5  -6   64.99    6.70
  -4   5  -6   67.69    8.50
  -4   5  -6   52.29    6.10
  -4   5  -6   63.89    7.60
   4  -5   6   47.10    6.70
   4  -5   6   72.89    8.80
   4  -5   6   57.09    6.80
   4  -5   6   58.09    6.60
  -5   5  -6  442.76   18.80
  -5   5  -6  427.76   14.90
  -5   5  -6  438.26   15.60
  -5   5  -6  449.16   17.60
   5  -5   6  423.06   17.70
   5  -5   6  418.66   18.50
   5  -5   6  410.36   15.00
   5  -5   6  426.16   15.60
  -6   5  -6   14.00    7.10
  -6   5  -6   19.50    6.80
  -6   5  -6   18.80    8.20
  -6   5  -6   15.50    8.10
   6  -5   6    6.80    7.70
   6  -5   6   17.10    7.00
   6  -5   6   14.10    6.90
   6  -5   6   23.20    8.50
  -7   5  -6   25.20   15.50
  -7   5  -6   11.80   11.90
  -7   5  -6   34.10    9.60
   7  -5   6   34.70   10.40
   7  -5   6   29.40   12.00
   7  -5   6   37.90    9.00
   7   4  -6   14.70   11.20
  -7  -4   6  -23.30   10.80
  -7  -4   6   10.90   11.70
   6   4  -6    7.50    8.60
   6   4  -6    3.40    5.80
   6   4  -6   -3.00    7.60
  -6  -4   6    4.20    9.10
  -6  -4   6    4.40    7.60
  -6  -4   6   -6.80    8.20
  -6  -4   6   -3.70    4.60
   5   4  -6   64.49    8.90
   5   4  -6   58.39    8.10
   5   4  -6   57.89    6.20
  -5  -4   6   63.69    8.30
  -5  -4   6   82.39   10.20
  -5  -4   6   65.89    9.30
  -5  -4   6   58.09    6.60
   4   4  -6   90.79    6.70
   4   4  -6   87.09   10.10
   4   4  -6  108.89    8.80
  -4  -4   6  112.29    9.90
  -4  -4   6   89.99    6.70
  -4  -4   6   87.09    9.80
  -4  -4   6   84.29    9.50
   3   4  -6    8.30    4.10
   3   4  -6   12.10    4.00
  -3  -4   6    4.70    3.60
  -3  -4   6   11.90    4.50
  -3  -4   6   11.80    4.10
  -3  -4   6    9.10    3.50
  -2  -4   6   35.00    5.20
  -2  -4   6   31.40    4.30
  -2  -4   6   40.80    5.30
  -2  -4   6   29.90    4.60
  -1  -4   6   -0.80    2.10
  -1  -4   6    0.80    2.60
  -1  -4   6    3.70    2.40
  -1  -4   6    1.50    2.70
  -1  -4   6    0.60    2.60
   0  -4   6  210.68    8.20
   0  -4   6  207.78    9.00
   0  -4   6  210.08    9.10
   0  -4   6  204.18    8.50
   0  -4   6  203.18    8.40
   1  -4   6    3.20    2.40
   1  -4   6   -1.50    1.90
   1  -4   6   -0.50    2.30
   1  -4   6   -0.30    2.40
  -2   4  -6  226.98    8.50
  -2   4  -6  236.18   10.60
  -2   4  -6  230.88   10.10
  -2   4  -6  233.48    8.70
   2  -4   6  234.18    8.80
   2  -4   6  225.98   10.40
   2  -4   6  235.28   10.70
  -3   4  -6  670.43   19.60
  -3   4  -6  700.13   16.90
  -3   4  -6  652.43   20.00
  -3   4  -6  694.13   16.70
   3  -4   6  676.63   20.10
   3  -4   6  692.13   17.20
   3  -4   6  674.73   16.80
   3  -4   6  647.94   20.00
  -4   4  -6    1.40    4.10
  -4   4  -6    4.20    4.10
  -4   4  -6    4.60    3.50
  -4   4  -6    0.00    4.20
   4  -4   6    2.50    3.80
   4  -4   6    2.30    3.90
   4  -4   6    2.30    4.10
   4  -4   6    4.60    4.50
  -5   4  -6    1.10    4.30
  -5   4  -6   -2.50    5.50
  -5   4  -6    6.90    5.10
  -5   4  -6   -2.60    4.90
   5  -4   6    4.60    4.40
   5  -4   6   -0.90    5.80
   5  -4   6    3.90    6.30
   5  -4   6   -1.70    5.00
  -6   4  -6   57.69    8.90
  -6   4  -6   49.60    9.90
  -6   4  -6   35.10    8.40
  -6   4  -6   49.60    7.60
   6  -4   6   47.10    9.20
   6  -4   6   57.39    7.60
   6  -4   6   59.39   10.00
   6  -4   6   66.29   10.40
  -7   4  -6    7.20   11.30
  -7   4  -6    8.80    9.10
  -7   4  -6   29.30   10.60
   7  -4   6   24.30    9.40
   7  -4   6   28.70   12.00
   7  -4   6    0.00   11.60
   7   3  -6  154.88   23.70
   7   3  -6  147.79   15.50
   7   3  -6  217.68   19.40
  -7  -3   6  137.79   15.10
  -7  -3   6  145.89   13.10
  -7  -3   6  185.78   18.50
   6   3  -6   22.80    7.20
   6   3  -6   -3.40    6.20
   6   3  -6    2.50    6.90
   6   3  -6    5.40    6.80
  -6  -3   6    9.40    6.90
  -6  -3   6    1.10    5.30
  -6  -3   6   -7.20    6.50
  -6  -3   6   -0.10    6.60
   5   3  -6   39.70    7.00
   5   3  -6   32.70    5.60
   5   3  -6   30.10    5.90
   5   3  -6   28.10    6.10
  -5  -3   6   33.90    5.60
  -5  -3   6   24.80    5.50
  -5  -3   6   29.30    5.10
  -5  -3   6   26.10    6.20
   4   3  -6   14.70    4.80
   4   3  -6   18.90    4.90
   4   3  -6   14.40    4.40
   4   3  -6   14.50    4.20
  -4  -3   6   15.00    5.10
  -4  -3   6   19.10    4.70
  -4  -3   6   10.20    4.40
  -4  -3   6   15.60    4.30
   3   3  -6   15.00    3.60
   3   3  -6   15.00    3.40
   3   3  -6   17.00    4.50
  -3  -3   6   10.50    3.40
  -3  -3   6   15.80    3.90
  -3  -3   6   18.50    4.10
  -3  -3   6   15.10    4.70
  -2  -3   6  377.16   13.00
  -2  -3   6  374.96   12.80
  -2  -3   6  359.66   10.90
  -2  -3   6  368.36   11.50
  -1  -3   6   89.89    6.40
  -1  -3   6  108.79    6.80
  -1  -3   6  108.89    6.30
   0  -3   6   14.90    3.00
   0  -3   6   16.30    2.90
   0  -3   6   10.50    2.40
   0  -3   6   18.00    3.20
   0  -3   6   13.70    3.00
  -1   3  -6  227.98    8.60
  -1   3  -6  228.88    9.30
   1  -3   6  237.18    9.70
   1  -3   6  230.78    9.60
   1  -3   6  225.18    8.50
   1  -3   6  235.38    8.00
  -2   3  -6    3.50    2.70
  -2   3  -6    2.00    2.70
  -2   3  -6    1.50    2.10
  -2   3  -6    0.40    2.50
   2  -3   6    5.20    2.10
   2  -3   6   -3.30    2.70
   2  -3   6    2.50    2.20
   2  -3   6    1.00    2.90
  -3   3  -6   10.30    2.70
  -3   3  -6   15.60    4.00
  -3   3  -6   12.40    4.40
  -3   3  -6   10.20    3.70
   3  -3   6    8.70    3.60
   3  -3   6   16.60    3.90
   3  -3   6    5.90    4.00
   3  -3   6    9.20    2.90
  -4   3  -6  106.99    9.50
  -4   3  -6   97.69    6.80
  -4   3  -6  102.19    8.90
  -4   3  -6  103.59    9.70
   4  -3   6   94.79    6.80
   4  -3   6  119.39    9.50
   4  -3   6  103.39    9.60
   4  -3   6   88.09    9.40
  -5   3  -6  178.38   13.90
  -5   3  -6  186.28    9.70
  -5   3  -6  195.68   13.20
  -5   3  -6  190.08   12.10
   5  -3   6  175.08   12.70
   5  -3   6  191.48   14.70
   5  -3   6  184.98    9.80
   5  -3   6  172.08   13.20
  -6   3  -6   96.09   11.70
  -6   3  -6  104.99   10.90
  -6   3  -6  119.79   13.60
  -6   3  -6   83.49   10.70
   6  -3   6   93.89   12.60
   6  -3   6   99.59   11.00
   6  -3   6  113.69   12.70
   6  -3   6  143.39   15.10
   7   2  -6  229.48   17.90
   7   2  -6  246.18   16.80
   7   2  -6  239.18   18.70
   7   2  -6  273.77   26.30
  -7  -2   6  235.78   14.90
  -7  -2   6  260.17   19.80
  -7  -2   6  298.67   25.60
  -7  -2   6  228.98   16.10
   6   2  -6    4.60    6.60
   6   2  -6   -2.50    5.60
   6   2  -6    7.30    6.90
   6   2  -6    4.20    5.70
  -6  -2   6    0.50    4.80
  -6  -2   6   -0.70    5.50
  -6  -2   6   11.00    5.60
  -6  -2   6   15.00    7.20
   5   2  -6   16.50    5.00
   5   2  -6   18.50    5.60
   5   2  -6   26.20    5.30
   5   2  -6   16.50    4.70
  -5  -2   6   25.80    5.80
  -5  -2   6   31.70    9.80
  -5  -2   6   18.00    4.60
  -5  -2   6   19.30    5.10
   4   2  -6 1079.79   22.70
   4   2  -6 1135.49   28.70
   4   2  -6 1136.29   28.40
   4   2  -6 1111.49   25.00
  -4  -2   6 1099.19   25.10
  -4  -2   6 1134.29   28.70
  -4  -2   6 1080.49   23.20
  -4  -2   6 1118.79   28.50
   3   2  -6    5.60    2.60
   3   2  -6    1.40    3.00
  -3  -2   6    3.10    3.00
  -3  -2   6    3.10    2.70
  -3  -2   6    1.80    2.60
  -3  -2   6    2.90    3.30
   2   2  -6   69.69    6.90
   2   2  -6   61.99    5.80
  -2  -2   6   62.99    6.30
  -2  -2   6   66.69    6.00
  -2  -2   6   65.89    5.50
  -2  -2   6   62.89    4.30
   1   2  -6  304.17   10.00
  -1  -2   6  325.47    9.30
  -1  -2   6  324.07   11.10
  -1  -2   6  322.77   10.80
  -1  -2   6  306.77   10.00
   0   2  -6  172.48    7.20
   0   2  -6  170.88    7.80
   0  -2   6  164.58    8.20
   0  -2   6  167.88    8.80
   0  -2   6  173.28    7.50
   0  -2   6  175.08    6.50
  -1   2  -6  907.81   20.80
  -1   2  -6  888.61   20.30
   1  -2   6  873.31   16.80
   1  -2   6  887.11   20.50
   1  -2   6  898.71   21.10
   1  -2   6  906.61   16.90
   1  -2   6  930.51   22.10
  -2   2  -6   41.20    5.20
  -2   2  -6   33.10    4.80
   2  -2   6   32.20    2.80
   2  -2   6   38.50    4.80
   2  -2   6   39.10    5.70
   2  -2   6   33.10    4.60
  -3   2  -6  169.48   10.40
  -3   2  -6  174.68    9.90
  -3   2  -6  168.68    5.80
   3  -2   6  174.78    9.90
   3  -2   6  165.68   10.70
   3  -2   6  189.38   10.80
   3  -2   6  167.58    5.80
  -4   2  -6  315.37    9.50
  -4   2  -6  330.47   14.60
  -4   2  -6  323.67   15.40
  -4   2  -6  330.87   14.60
   4  -2   6  310.17   14.90
   4  -2   6  324.37   14.40
   4  -2   6  319.97    9.80
   4  -2   6  246.58   19.10
  -5   2  -6   -5.90    5.60
  -5   2  -6   -9.30    5.50
  -5   2  -6   -0.60    4.00
   5  -2   6    0.60    6.40
   5  -2   6   -6.50    5.90
   5  -2   6   -3.50    3.70
   5  -2   6   -7.00    6.10
  -6   2  -6   20.20    9.10
  -6   2  -6   30.80    6.40
  -6   2  -6   22.80   12.50
   6  -2   6   34.80    9.90
   6  -2   6   45.10   10.30
   6  -2   6   27.40   10.50
   6  -2   6   49.70    6.60
   7   1  -6   29.60    7.60
   7   1  -6   33.90   10.00
   7   1  -6    4.70    9.30
   7   1  -6   26.70    8.50
  -7  -1   6   21.90    8.90
  -7  -1   6   20.10    8.20
  -7  -1   6   21.60    9.80
  -7  -1   6   33.50    7.30
   6   1  -6    7.90    6.40
   6   1  -6   18.60    5.50
   6   1  -6    7.80    8.60
   6   1  -6   14.00    6.20
  -6  -1   6   -3.60    5.20
  -6  -1   6    6.10    6.40
  -6  -1   6   13.20    6.60
  -6  -1   6   10.10    4.70
   5   1  -6    6.90    4.40
   5   1  -6    2.30    4.80
   5   1  -6    1.90    3.60
  -5  -1   6    6.00    4.50
  -5  -1   6    9.00    3.50
  -5  -1   6    1.60    4.50
  -5  -1   6    6.70    5.00
   4   1  -6  783.92   20.50
   4   1  -6  774.42   22.20
   4   1  -6  748.23   15.60
  -4  -1   6  757.82   21.80
  -4  -1   6  781.12   22.30
  -4  -1   6  747.13   15.80
  -4  -1   6  741.53   20.30
   3   1  -6    4.70    3.10
   3   1  -6    3.80    2.60
  -3  -1   6    2.70    2.80
  -3  -1   6    8.00    2.10
  -3  -1   6    0.40    2.80
  -3  -1   6    8.50    3.70
   2   1  -6  194.88    8.80
   2   1  -6  193.98    8.80
  -2  -1   6  199.98    5.90
  -2  -1   6  204.78    9.00
  -2  -1   6  194.18    5.80
  -2  -1   6  208.18    9.30
  -2  -1   6  204.38    8.60
   1   1  -6 2823.42   49.99
   1   1  -6 2722.13   47.80
  -1  -1   6 2693.53   49.90
  -1  -1   6 2741.73   46.30
  -1  -1   6 2763.92   47.80
  -1  -1   6 2755.02   49.80
   0   1  -6    4.50    2.20
   0   1  -6    5.10    2.30
   0  -1   6    3.80    2.30
   0  -1   6    2.70    1.70
   0  -1   6    4.10    2.90
   0  -1   6    3.90    2.40
  -1   1  -6   16.00    3.30
  -1   1  -6   11.80    3.20
   1  -1   6    9.50    3.00
   1  -1   6    5.20    3.20
   1  -1   6    9.90    2.80
  -2   1  -6  627.44   18.00
  -2   1  -6  632.54   18.00
   2  -1   6  640.14   18.00
   2  -1   6  628.74   18.50
   2  -1   6  630.64   18.40
  -3   1  -6   65.79    7.50
  -3   1  -6   64.09    7.90
   3  -1   6   65.29    8.00
   3  -1   6   78.89    7.70
   3  -1   6   70.29    8.40
  -4   1  -6  173.58    6.40
  -4   1  -6  160.68   11.50
  -4   1  -6  177.48   12.10
   4  -1   6  158.38   11.80
   4  -1   6  171.88   12.90
   4  -1   6  162.88   12.60
  -5   1  -6    3.50    3.70
  -5   1  -6   -4.40    6.40
  -5   1  -6   -3.60    6.50
   5  -1   6    0.10    7.30
   5  -1   6   -2.20    7.00
   5  -1   6   -3.10    6.40
  -6   1  -6   55.19    7.20
  -6   1  -6   25.40   10.30
   6  -1   6   70.69   13.10
   6  -1   6   52.59   12.00
   6  -1   6   52.89   11.80
   8   0  -6    8.50    8.60
   8   0  -6    1.80   11.70
   8   0  -6   18.00   13.30
  -8   0   6  -12.60    8.40
  -8   0   6   -7.50    9.70
  -8   0   6   24.80   12.60
   7   0  -6   13.60    8.10
   7   0  -6   10.70    6.00
   7   0  -6    5.90    9.50
  -7   0   6    2.70    5.80
  -7   0   6   10.20    7.50
  -7   0   6    2.80    8.30
  -7   0   6   15.90    8.00
   6   0  -6  107.59    7.70
   6   0  -6  107.09   11.20
   6   0  -6  120.79   12.50
  -6   0   6   99.09   11.40
  -6   0   6   94.09    7.00
  -6   0   6   91.99    9.80
  -6   0   6   88.89   11.60
   5   0  -6   81.39    9.20
   5   0  -6   74.99    5.00
   5   0  -6   97.59   10.30
  -5   0   6   80.09    9.10
  -5   0   6   77.99    9.50
  -5   0   6   71.99    4.70
  -5   0   6   91.79    9.70
   4   0  -6   12.90    4.20
   4   0  -6   24.30    5.20
  -4   0   6   27.60    5.60
  -4   0   6   19.00    4.50
  -4   0   6   20.90    5.30
   3   0  -6  110.69    7.60
   3   0  -6  113.79    7.60
  -3   0   6  103.99    7.90
  -3   0   6   99.19    6.80
  -3   0   6  101.09    7.30
  -3   0   6  125.09    7.40
   2   0  -6    6.40    2.70
   2   0  -6    8.80    3.00
  -2   0   6   12.30    2.90
  -2   0   6    6.20    2.80
  -2   0   6   10.00    3.60
  -2   0   6    8.80    1.70
   1   0  -6  286.27    8.30
   1   0  -6  301.57   10.90
   1   0  -6  291.77    9.00
   1   0  -6  294.27   10.90
  -1   0   6  278.37   11.00
  -1   0   6  304.67    8.60
  -1   0   6  284.27   10.40
  -1   0   6  289.27    9.00
   0   0  -6   41.20    2.90
   0   0  -6   40.70    5.10
   0   0  -6   39.00    4.30
   0   0   6   44.40    5.20
   0   0   6   50.09    5.80
   0   0   6   41.00    3.00
   0   0   6   47.30    4.70
  -1   0  -6  374.56   12.50
  -1   0  -6  356.86   12.80
   1   0   6  359.36   13.20
   1   0   6  374.26   12.90
   1   0   6  366.56   12.60
   1   0   6  359.36   12.70
  -2   0  -6  779.52   21.10
  -2   0  -6  748.53   21.10
   2   0   6  760.92   21.00
   2   0   6  743.83   20.50
   2   0   6  751.32   21.30
  -3   0  -6   17.00    4.20
  -3   0  -6   13.10    4.90
   3   0   6   12.20    5.20
   3   0   6   17.40    5.10
   3   0   6   12.00    5.20
  -4   0  -6   86.09   10.10
  -4   0  -6   69.79    8.60
   4   0   6   84.49    9.70
   4   0   6   72.39    8.80
   4   0   6  100.69   11.60
  -5   0  -6  128.39   15.60
  -5   0  -6  151.08    8.10
  -5   0  -6  155.98    8.40
  -5   0  -6  167.78   13.20
   5   0   6  161.28   16.50
   5   0   6  134.09   14.90
   5   0   6  134.59   15.60
  -6   0  -6    5.90   11.00
   6   0   6   19.70   10.50
   6   0   6   20.00   12.60
   8  -1  -6  214.18   21.60
   8  -1  -6  168.98   14.10
   8  -1  -6  183.68   18.60
  -8   1   6  165.18   21.20
  -8   1   6  167.78   19.00
  -8   1   6  175.48   13.00
   7  -1  -6    2.50    4.90
   7  -1  -6   13.40   10.10
   7  -1  -6   -1.20    7.20
  -7   1   6   -0.80    7.00
  -7   1   6    7.50    8.20
  -7   1   6   11.70    8.20
  -7   1   6   -0.60    4.80
   6  -1  -6   35.10    6.50
   6  -1  -6   29.20    7.80
   6  -1  -6   30.90    3.80
  -6   1   6   33.90    7.00
  -6   1   6   39.00    7.30
  -6   1   6   27.00    3.40
  -6   1   6   26.20    7.00
   5  -1  -6  277.67   14.00
   5  -1  -6  275.97   13.90
  -5   1   6  265.47   14.00
  -5   1   6  283.97   13.80
  -5   1   6  269.77   13.40
   4  -1  -6    6.80    4.00
   4  -1  -6   12.60    4.20
  -4   1   6   12.50    4.50
  -4   1   6    9.90    4.70
  -4   1   6   11.50    3.40
   3  -1  -6  181.98    9.30
   3  -1  -6  189.18    9.80
  -3   1   6  185.28    9.20
  -3   1   6  187.48    9.00
  -3   1   6  177.68   10.10
   2  -1  -6  206.38    8.90
   2  -1  -6  211.28    5.60
   2  -1  -6  215.38    9.80
  -2   1   6  211.68    6.00
  -2   1   6  221.68   10.20
  -2   1   6  215.78    8.80
  -2   1   6  208.38    9.10
   1  -1  -6  290.37    8.70
   1  -1  -6  270.17   11.00
   1  -1  -6  277.97    8.80
   1  -1  -6  275.67   10.80
  -1   1   6  273.87    9.00
  -1   1   6  283.77   11.60
  -1   1   6  289.47    8.70
  -1   1   6  285.27   10.90
   0  -1  -6  292.67    7.20
   0  -1  -6  282.77   10.20
   0  -1  -6  283.07   11.00
   0   1   6  292.67   10.70
   0   1   6  283.47    7.10
   0   1   6  289.07   11.10
   0   1   6  275.17   11.50
  -1  -1  -6   17.00    4.20
  -1  -1  -6   19.10    4.70
   1   1   6   20.20    4.20
   1   1   6   19.70    4.40
   1   1   6   11.40    4.20
  -2  -1  -6    6.20    3.40
  -2  -1  -6   15.30    4.40
   2   1   6   23.00    5.60
   2   1   6    8.80    4.20
   2   1   6   13.30    4.50
   2   1   6    8.80    3.50
  -3  -1  -6   73.09    9.20
  -3  -1  -6   81.89    8.90
   3   1   6   73.59    8.80
   3   1   6   48.90   13.20
   3   1   6   73.59    8.40
   3   1   6   73.89    8.90
  -4  -1  -6   65.59    9.70
  -4  -1  -6   53.39    8.00
   4   1   6   98.59   13.00
   4   1   6   91.29   11.60
  -5  -1  -6   20.10    9.60
  -5  -1  -6    2.20    9.10
  -5  -1  -6   22.90    4.80
   5   1   6   17.00   10.00
   5   1   6   23.50    9.00
   5   1   6   32.90    9.40
   8  -2  -6  133.89   14.60
   8  -2  -6  116.49   11.10
   8  -2  -6  163.48   18.10
  -8   2   6  104.19   14.50
  -8   2   6  185.88   18.80
   7  -2  -6    1.10    3.70
   7  -2  -6   19.50    7.40
   7  -2  -6    1.30    8.70
  -7   2   6    7.80    7.50
  -7   2   6  -10.40    6.90
  -7   2   6    4.40    7.30
   6  -2  -6    9.40    5.10
   6  -2  -6    9.00    7.30
  -6   2   6    5.50    6.10
  -6   2   6   -7.60    5.40
  -6   2   6    6.40    5.50
   5  -2  -6  959.70   27.00
   5  -2  -6  917.11   26.40
  -5   2   6  965.90   26.50
  -5   2   6  933.81   26.60
  -5   2   6  929.31   25.70
  -5   2   6  942.11   25.90
   4  -2  -6    0.60    3.50
   4  -2  -6    2.40    7.70
  -4   2   6   -1.90    3.60
  -4   2   6    7.50    4.20
  -4   2   6    3.40    3.60
  -4   2   6    4.10    3.80
   3  -2  -6   14.30    4.20
   3  -2  -6   10.50    3.90
  -3   2   6   13.80    3.50
  -3   2   6   15.60    3.60
  -3   2   6   10.30    4.10
   2  -2  -6 1316.17   27.80
   2  -2  -6 1336.87   30.00
   2  -2  -6 1373.16   29.80
   2  -2  -6 1311.37   23.90
  -2   2   6 1368.66   28.10
  -2   2   6 1284.87   24.10
  -2   2   6 1341.07   29.10
  -2   2   6 1299.77   30.00
   1  -2  -6    6.10    2.80
   1  -2  -6    5.50    3.00
   1  -2  -6    3.70    2.30
   1  -2  -6    4.90    3.00
  -1   2   6    4.20    2.80
  -1   2   6    6.00    3.60
  -1   2   6    3.80    2.20
  -1   2   6    6.10    2.90
   0  -2  -6  159.18    8.70
   0  -2  -6  152.08    5.70
   0  -2  -6  148.79    8.40
   0   2   6  144.89    5.60
   0   2   6  144.09    8.90
   0   2   6  150.28    9.50
   0   2   6  146.19    8.60
  -1  -2  -6    0.10    3.00
  -1  -2  -6    2.00    3.30
   1   2   6    0.80    4.30
   1   2   6   -0.20    3.30
   1   2   6   -3.50    3.60
  -2  -2  -6  215.48   12.10
  -2  -2  -6  205.68   11.60
   2   2   6  221.18   12.60
   2   2   6  229.58   12.00
   2   2   6  213.68   11.50
   2   2   6  213.88   12.60
  -3  -2  -6  195.88   12.70
  -3  -2  -6  205.98   12.20
   3   2   6  206.68   12.90
   3   2   6  194.38   13.80
   3   2   6  199.18   13.70
   3   2   6  208.78   13.20
  -4  -2  -6   10.00    7.80
  -4  -2  -6    8.60    7.40
   4   2   6   30.50    8.10
   4   2   6    6.00    6.60
   4   2   6   27.50    8.80
   4   2   6   23.70    8.60
  -5  -2  -6   50.49   12.10
   5   2   6   65.69   11.90
   5   2   6   56.39   12.00
   5   2   6   76.29   11.10
   8  -3  -6  -17.50   12.60
   8  -3  -6   17.50   10.20
  -8   3   6   -3.50    9.60
  -8   3   6   -3.10   10.10
   7  -3  -6   30.90    7.10
   7  -3  -6   45.80   11.50
  -7   3   6   35.90    7.40
  -7   3   6   38.90    9.80
  -7   3   6   46.40    9.30
   6  -3  -6    6.30    6.80
   6  -3  -6   -3.60    5.00
  -6   3   6   -4.40    5.80
  -6   3   6   -1.50    5.80
  -6   3   6    6.10    6.00
  -6   3   6    6.50    5.40
   5  -3  -6  308.37   14.90
   5  -3  -6  303.17   14.50
  -5   3   6  325.57   14.40
  -5   3   6  306.47   14.20
  -5   3   6  305.67   13.60
  -5   3   6  307.67   15.60
   4  -3  -6   35.60    5.80
   4  -3  -6   47.60    6.70
  -4   3   6   50.79    6.70
  -4   3   6   37.10    6.30
  -4   3   6   57.99    7.20
   3  -3  -6  150.98    5.10
   3  -3  -6  156.18   13.40
   3  -3  -6  153.98    9.20
  -3   3   6  167.08   10.50
  -3   3   6  160.18    8.90
  -3   3   6  150.78    9.00
   2  -3  -6 2094.99   40.80
   2  -3  -6 2187.28   43.60
   2  -3  -6 2142.49   42.70
   2  -3  -6 2090.49   37.50
  -2   3   6 2085.19   37.70
  -2   3   6 2078.89   43.40
  -2   3   6 2102.29   40.70
  -2   3   6 2135.29   42.50
   1  -3  -6    0.30    2.70
   1  -3  -6    3.50    3.00
   1  -3  -6    3.10    2.80
   1  -3  -6    1.20    3.00
  -1   3   6    6.50    3.90
  -1   3   6    0.40    2.80
  -1   3   6    0.90    2.70
  -1   3   6   -0.70    3.20
   0  -3  -6  129.59    6.50
   0  -3  -6  137.59    9.10
   0  -3  -6  124.49    8.80
   0   3   6  140.29    9.70
   0   3   6  141.59   10.10
   0   3   6  121.69    8.80
   0   3   6  134.69    6.30
  -1  -3  -6  928.01   24.80
  -1  -3  -6  937.61   25.70
  -1  -3  -6  880.91   17.70
   1   3   6  890.11   25.00
   1   3   6  897.51   24.50
   1   3   6  905.01   25.00
  -2  -3  -6   26.40    3.10
  -2  -3  -6   20.90    5.10
  -2  -3  -6   24.80    5.20
  -2  -3  -6   27.40    2.90
   2   3   6   18.10    6.60
   2   3   6   27.10    6.10
   2   3   6   27.10    5.60
   2   3   6   22.40    8.60
  -3  -3  -6   14.00    5.80
  -3  -3  -6    0.70    5.80
   3   3   6   11.30    6.40
   3   3   6    1.10    6.60
   3   3   6    0.10    5.50
   3   3   6   11.50    6.10
  -4  -3  -6   18.70    8.40
  -4  -3  -6   48.30    8.40
   4   3   6   33.20    9.70
   4   3   6   30.60    9.50
   4   3   6    8.80    7.50
  -5  -3  -6   32.20   12.60
   5   3   6   42.60   13.20
   5   3   6    8.40   11.50
   5   3   6   41.00   11.80
   8  -4  -6   19.50   10.20
  -8   4   6   -0.70   10.90
  -8   4   6  -17.70    9.90
  -8   4   6   -8.60   10.40
   7  -4  -6   11.20   10.30
   7  -4  -6   10.00    7.30
  -7   4   6   26.00    8.50
  -7   4   6   12.70    8.40
  -7   4   6   15.30    7.90
  -7   4   6    9.40    8.00
   6  -4  -6   12.70    7.40
   6  -4  -6   10.70    5.50
  -6   4   6    6.90    6.00
  -6   4   6    6.20    5.90
  -6   4   6   18.40    6.30
  -6   4   6    2.30    5.80
   5  -4  -6   55.59   12.20
   5  -4  -6   60.69    7.50
  -5   4   6   73.99    8.50
  -5   4   6   83.89    9.80
  -5   4   6   76.79    9.50
  -5   4   6   58.99   14.10
   4  -4  -6  154.88   10.60
   4  -4  -6  173.28   12.10
  -4   4   6  161.38   11.50
  -4   4   6  152.78   10.20
  -4   4   6  162.28   10.30
   3  -4  -6   14.60    4.30
   3  -4  -6   15.80    4.70
   3  -4  -6   16.80    3.20
   3  -4  -6   18.70    4.60
  -3   4   6   27.50    5.80
  -3   4   6   13.40    4.10
  -3   4   6   21.70    4.70
   2  -4  -6    4.80    3.60
   2  -4  -6    4.30    4.00
   2  -4  -6   13.30    5.10
   2  -4  -6    8.70    3.90
  -2   4   6    6.10    4.40
  -2   4   6    3.30    3.20
  -2   4   6   12.60    3.90
   1  -4  -6  105.89    8.30
   1  -4  -6   97.99    7.40
   1  -4  -6  108.89    9.20
   1  -4  -6   97.89    8.20
  -1   4   6  113.69   10.00
  -1   4   6   95.99    8.30
  -1   4   6   91.09    8.20
  -1   4   6   94.69    6.80
   0  -4  -6   83.29    6.70
   0  -4  -6   81.79    9.70
   0  -4  -6   64.99    8.20
   0   4   6   96.99    8.50
   0   4   6   80.19    8.90
   0   4   6   80.89    6.30
   0   4   6   81.59    9.70
  -1  -4  -6  360.66   19.10
  -1  -4  -6  375.16   16.00
  -1  -4  -6  361.36   11.10
   1   4   6  379.36   16.40
   1   4   6  378.96   16.00
   1   4   6  363.56   16.40
  -2  -4  -6    2.90    3.50
  -2  -4  -6    1.50    5.50
  -2  -4  -6   11.90    3.50
  -2  -4  -6    5.20    5.70
   2   4   6   13.90    6.00
   2   4   6   13.00    6.20
   2   4   6   -1.50    6.00
   2   4   6    4.20    6.40
  -3  -4  -6   66.29    7.20
  -3  -4  -6   85.09    9.60
  -3  -4  -6   67.39    6.90
  -3  -4  -6   86.59   11.10
   3   4   6   84.09   11.00
   3   4   6   78.19   10.10
   3   4   6  108.79   12.70
   3   4   6   66.49    8.60
  -4  -4  -6  210.08   17.60
  -4  -4  -6  153.58    9.60
  -4  -4  -6  125.39    9.00
   4   4   6  145.59   14.50
   4   4   6  151.38   17.70
   4   4   6  161.98   25.80
   8  -5  -6    2.30   10.20
  -8   5   6   36.20   11.40
  -8   5   6   11.10   11.10
  -8   5   6  -13.50   10.30
   7  -5  -6   -5.30   10.00
   7  -5  -6   20.00    7.40
  -7   5   6    8.70    8.00
  -7   5   6    3.10    7.60
  -7   5   6    6.60    8.50
  -7   5   6   10.90    8.90
   6  -5  -6  270.07   16.10
   6  -5  -6  280.87   17.80
  -6   5   6  281.97   15.60
  -6   5   6  274.47   15.70
  -6   5   6  310.07   16.30
  -6   5   6  288.07   14.90
   5  -5  -6   -1.50    5.00
   5  -5  -6    8.50    6.40
  -5   5   6   -4.30    5.20
  -5   5   6   -3.60    4.80
  -5   5   6   -0.50    4.80
  -5   5   6    7.40    5.20
   4  -5  -6    8.00    3.20
   4  -5  -6   11.10    5.20
   4  -5  -6    1.80    4.40
  -4   5   6    7.90    5.00
  -4   5   6   -1.40    4.70
  -4   5   6    7.40    4.90
   3  -5  -6   22.60    5.50
   3  -5  -6   22.30    5.60
   3  -5  -6   26.10    4.80
   3  -5  -6   12.50    5.10
  -3   5   6   18.90    5.20
  -3   5   6   17.80    5.50
  -3   5   6   20.40    6.20
  -3   5   6   20.00    4.00
   2  -5  -6  162.98   11.70
   2  -5  -6  170.98   10.80
   2  -5  -6  163.08   10.10
   2  -5  -6  168.18    9.60
  -2   5   6  169.08   11.90
  -2   5   6  159.88    9.70
  -2   5   6  164.68    9.60
  -2   5   6  179.68   10.90
   1  -5  -6  204.78   11.90
   1  -5  -6  194.68   10.10
   1  -5  -6  187.88   11.10
   1  -5  -6  187.28   12.90
  -1   5   6  180.08    9.40
  -1   5   6  180.78   12.30
  -1   5   6  193.98   11.20
  -1   5   6  190.88   11.50
   0  -5  -6   18.40    4.80
   0  -5  -6   15.00    5.70
   0  -5  -6   19.00    6.10
   0   5   6   15.30    6.30
   0   5   6   14.00    4.30
   0   5   6   12.90    5.20
   0   5   6   29.90    6.20
  -1  -5  -6   70.99    9.20
  -1  -5  -6   64.59    7.60
  -1  -5  -6   80.49   10.50
   1   5   6   77.19   10.20
   1   5   6   64.79    8.50
   1   5   6   65.39    8.70
  -2  -5  -6   67.49    9.20
  -2  -5  -6   53.79    8.00
  -2  -5  -6   69.09    7.80
  -2  -5  -6   75.19   10.70
   2   5   6  101.29   12.70
   2   5   6   78.19    9.90
   2   5   6   65.79   10.10
   2   5   6   74.69    9.50
  -3  -5  -6   19.90    5.50
  -3  -5  -6   33.80    9.10
   3   5   6   24.50    8.30
   3   5   6   37.00    8.90
   3   5   6   28.40   10.50
   8  -6  -6   28.00   10.50
  -8   6   6   42.00   13.00
  -8   6   6   25.10   11.20
  -8   6   6   21.40   12.00
   7  -6  -6    0.40    8.80
  -7   6   6   15.20    8.30
  -7   6   6    3.40    8.60
  -7   6   6   13.30    9.10
   6  -6  -6  514.45   22.90
   6  -6  -6  526.35   21.80
  -6   6   6  579.94   22.30
  -6   6   6  525.35   20.60
  -6   6   6  533.85   20.00
  -6   6   6  558.74   21.70
   5  -6  -6   -3.50    3.60
   5  -6  -6    4.10    5.60
   5  -6  -6   -3.70    3.00
   5  -6  -6    0.20    6.60
  -5   6   6    3.60    5.20
  -5   6   6    9.50    5.90
  -5   6   6  -10.10    5.70
   4  -6  -6  103.19   11.50
   4  -6  -6  106.69   11.00
  -4   6   6  103.19   10.30
  -4   6   6   92.19   11.10
  -4   6   6   97.79   11.30
   3  -6  -6  963.40   26.90
   3  -6  -6  978.70   26.90
   3  -6  -6  970.30   28.00
   3  -6  -6  969.90   23.50
  -3   6   6  933.41   28.40
  -3   6   6  950.10   23.00
  -3   6   6  955.60   25.70
  -3   6   6  974.30   26.60
   2  -6  -6   21.20    6.90
   2  -6  -6   30.40    6.30
   2  -6  -6   16.30    5.80
   2  -6  -6   22.40    5.90
  -2   6   6   24.30    6.70
  -2   6   6   19.50    5.30
  -2   6   6   19.90    8.70
  -2   6   6   29.90    6.40
   1  -6  -6    4.40    5.40
   1  -6  -6   -2.10    5.00
   1  -6  -6    1.00    5.90
   1  -6  -6    2.30    5.10
  -1   6   6    6.20    5.50
  -1   6   6    6.40    5.10
  -1   6   6    3.90    6.10
  -1   6   6   -1.20    5.30
   0  -6  -6  113.59    9.70
   0  -6  -6  116.69   12.00
   0  -6  -6  129.39   12.70
   0   6   6   92.89   17.00
   0   6   6  107.89    9.50
   0   6   6  102.19   12.40
   0   6   6  115.39   11.70
  -1  -6  -6  130.49   13.80
  -1  -6  -6   80.99   10.70
  -1  -6  -6  107.39   10.00
   1   6   6   90.99   10.60
   1   6   6  121.29   14.50
   1   6   6  108.49   12.60
  -2  -6  -6   14.20    8.40
  -2  -6  -6    2.90    9.20
  -2  -6  -6   16.10    6.00
  -2  -6  -6   11.20    5.70
   2   6   6   31.30    9.40
   2   6   6   23.20    8.90
   2   6   6    2.10    8.30
   2   6   6    5.30    9.10
  -3  -6  -6   -6.80    7.80
  -3  -6  -6   15.90   11.10
   3   6   6   24.10   10.90
   3   6   6    1.80   10.40
   3   6   6   15.60   10.20
   7  -7  -6    9.90    9.50
  -7   7   6  -10.20    8.50
  -7   7   6   16.80    9.20
  -7   7   6   -3.80    9.10
   6  -7  -6   26.90    4.80
   6  -7  -6   17.50    7.80
   6  -7  -6   25.20    5.30
   6  -7  -6   18.10   10.30
  -6   7   6   27.90    8.60
  -6   7   6   35.70    8.70
  -6   7   6   19.30    7.10
  -6   7   6   12.20    8.00
   5  -7  -6   87.29   10.90
   5  -7  -6   88.89   10.90
   5  -7  -6   81.79    8.10
   5  -7  -6   95.09    9.40
  -5   7   6   92.29   10.90
  -5   7   6   93.29   11.90
  -5   7   6   76.69    8.90
   4  -7  -6   11.10    6.30
   4  -7  -6   19.10    7.10
   4  -7  -6   28.40    6.40
  -4   7   6   22.10    7.20
  -4   7   6   22.30    6.60
  -4   7   6   22.10    8.30
   3  -7  -6  362.56   16.70
   3  -7  -6  357.56   15.40
   3  -7  -6  379.36   17.20
   3  -7  -6  352.96   17.90
  -3   7   6  372.06   17.10
  -3   7   6  383.36   19.10
  -3   7   6  363.56   15.00
  -3   7   6  381.96   16.60
   2  -7  -6    5.60    8.10
   2  -7  -6    1.10    5.10
   2  -7  -6    5.30    6.00
   2  -7  -6   -3.00    6.00
  -2   7   6   -6.90    4.70
  -2   7   6   -0.80    5.70
  -2   7   6   -1.30    5.40
  -2   7   6   -1.50    8.10
   1  -7  -6  200.38   13.30
   1  -7  -6  216.38   15.30
   1  -7  -6  206.28   15.90
   1  -7  -6  208.58   14.80
  -1   7   6  200.78   12.70
  -1   7   6  199.68   14.00
  -1   7   6  193.38   14.60
  -1   7   6  209.78   15.60
   0  -7  -6  568.74   23.20
   0  -7  -6  552.04   19.20
   0  -7  -6  559.44   22.80
   0   7   6  590.54   23.20
   0   7   6  570.04   22.80
   0   7   6  520.85   21.60
   0   7   6  565.34   22.90
  -1  -7  -6    7.00    8.50
  -1  -7  -6    6.80    9.50
  -1  -7  -6    2.20    6.90
   1   7   6    0.80    8.30
   1   7   6    2.30    9.20
   1   7   6    0.40    8.80
  -2  -7  -6    0.30    7.80
  -2  -7  -6   -0.50    7.20
  -2  -7  -6   13.80   10.80
   2   7   6   -0.60    9.70
   2   7   6    3.00   11.30
   2   7   6   -4.30   10.20
   7  -8  -6   16.50   10.60
  -7   8   6    3.00    9.60
  -7   8   6    5.50   10.50
  -7   8   6   11.10    9.80
   6  -8  -6   65.19   10.40
   6  -8  -6   33.60    7.10
   6  -8  -6   47.20    6.60
  -6   8   6   41.30    9.60
  -6   8   6   30.30    8.40
  -6   8   6   52.79    9.80
   5  -8  -6   47.60    7.90
   5  -8  -6   32.90    9.30
   5  -8  -6   47.50    9.20
  -5   8   6   48.60    8.90
  -5   8   6   57.79    9.90
  -5   8   6   45.90   14.60
   4  -8  -6   -1.00    8.50
   4  -8  -6   10.80    6.90
   4  -8  -6    6.20    6.60
   4  -8  -6    8.70    8.00
  -4   8   6    5.10    6.70
  -4   8   6   21.60    7.40
  -4   8   6   20.30    8.10
   3  -8  -6   30.20    7.80
   3  -8  -6   24.90    9.10
   3  -8  -6   38.30    8.10
   3  -8  -6   41.30    8.20
  -3   8   6   45.70    9.70
  -3   8   6   27.60    7.40
  -3   8   6   26.70    7.90
   2  -8  -6   75.09   12.70
   2  -8  -6   71.29   11.00
   2  -8  -6   94.79   11.10
   2  -8  -6   76.09   11.90
  -2   8   6   93.59   10.60
  -2   8   6   85.49   11.50
  -2   8   6   81.79    9.90
  -2   8   6   77.69   12.20
   1  -8  -6    2.30    7.70
   1  -8  -6   23.20    9.20
   1  -8  -6  -12.80    6.70
   1  -8  -6    3.30    8.40
  -1   8   6    8.80    7.70
  -1   8   6    2.60    6.60
  -1   8   6    9.80    9.00
  -1   8   6    8.00    8.10
   0  -8  -6   28.50    9.60
   0  -8  -6   42.20    9.30
   0  -8  -6   40.90   11.50
   0   8   6   57.89   11.00
   0   8   6   49.99   11.20
   0   8   6   41.70   10.70
  -1  -8  -6   -0.30    8.70
  -1  -8  -6   19.70   11.10
   1   8   6   -0.40   13.30
   1   8   6   -2.90   11.10
   6  -9  -6  -17.80    6.80
   6  -9  -6    7.70   10.90
   6  -9  -6    2.80   10.40
  -6   9   6   -6.10    9.60
  -6   9   6   16.60    9.60
  -6   9   6    3.80    9.10
   5  -9  -6    0.00    9.60
   5  -9  -6   -2.80    8.80
  -5   9   6   36.40   10.10
  -5   9   6   22.70   10.80
  -5   9   6   17.70    9.20
   4  -9  -6   72.09   11.50
   4  -9  -6   79.29   10.90
   4  -9  -6   34.70   12.40
   4  -9  -6   60.59   11.20
  -4   9   6   59.49   10.20
  -4   9   6   54.29   10.70
  -4   9   6   68.39   12.40
   3  -9  -6   29.00   11.40
   3  -9  -6   52.09    9.70
   3  -9  -6   47.00   10.50
   3  -9  -6   31.50   10.40
  -3   9   6   37.90   10.30
  -3   9   6   37.70   10.40
  -3   9   6   51.59   11.70
   2  -9  -6    4.00    8.30
   2  -9  -6   12.50   10.00
   2  -9  -6   -2.30   10.40
   2  -9  -6   -6.70    8.50
  -2   9   6   18.30    9.30
  -2   9   6    9.20   10.00
  -2   9   6   18.30    9.00
  -2   9   6   -0.40    8.00
   1  -9  -6   -1.80   10.50
   1  -9  -6   -4.10   11.10
   1  -9  -6   -9.40    9.10
   1  -9  -6   -4.90    9.40
  -1   9   6   10.30    9.00
  -1   9   6   -7.80   10.50
  -1   9   6   11.00   11.50
  -1   9   6   -2.80    9.30
   0  -9  -6   83.69   14.70
   0  -9  -6   92.89   12.50
   0   9   6   64.79   13.40
   0   9   6   78.29   14.80
   5 -10  -6   19.60   11.20
   5 -10  -6   33.70   11.30
  -5  10   6   23.00   11.90
  -5  10   6   23.90   11.00
   4 -10  -6  274.27   21.90
   4 -10  -6  287.67   21.50
   4 -10  -6  276.97   21.10
  -4  10   6  240.28   21.00
  -4  10   6  245.98   22.30
  -4  10   6  267.77   28.50
   3 -10  -6  -14.40   10.10
   3 -10  -6    4.50   15.00
   3 -10  -6   -1.70   12.00
   3 -10  -6   14.20    9.90
  -3  10   6   12.70   12.50
  -3  10   6    4.10   10.60
  -3  10   6   -8.10   11.70
   2 -10  -6   39.70   13.30
   2 -10  -6   35.90   12.00
   2 -10  -6   70.89   12.30
   2 -10  -6   31.10   14.30
  -2  10   6   43.00   12.50
  -2  10   6   54.39   12.40
  -2  10   6   51.59   14.00
  -2  10   6   51.39   12.70
   0 -13   7  -15.40   11.20
  -1  13  -7   29.80    9.20
   1 -13   7   13.90    7.90
   1 -13   7   30.90   10.40
   1 -13   7    6.60   11.00
  -2  13  -7  112.69   12.30
   2 -13   7   61.69   12.50
   2 -13   7  167.98   20.60
  -3  13  -7   -4.60   10.40
   3 -13   7    8.00   11.50
   3 -13   7  -22.20   10.80
   1  12  -7    7.00   10.70
  -1 -12   7   14.80   11.40
  -1 -12   7    0.80    9.60
   0 -12   7   -0.60    9.50
   0 -12   7    2.40    7.50
   0 -12   7  -14.30    6.90
  -1  12  -7    3.00    6.90
   1 -12   7    7.30    5.80
   1 -12   7   12.00    9.00
   1 -12   7    0.60    8.10
  -2  12  -7   65.99   11.30
   2 -12   7   25.30    9.50
   2 -12   7   52.99   10.80
  -3  12  -7   -2.60   10.50
  -3  12  -7   -0.30    8.80
   3 -12   7   16.50    9.50
   3 -12   7   -2.20    8.60
   3 -12   7   -3.90    8.80
  -4  12  -7   43.40   10.80
   4 -12   7   41.60   10.30
   4 -12   7    2.80   10.50
   4 -12   7   11.10   10.20
  -5  12  -7   44.80   12.20
   5 -12   7   48.30   12.60
   5 -12   7   68.19   13.70
   2  11  -7   -1.40   11.00
  -2 -11   7    1.50    9.90
  -2 -11   7   11.20    9.90
   1  11  -7    2.90    8.50
  -1 -11   7    7.40    8.40
  -1 -11   7   19.10    9.20
  -1 -11   7    6.30   10.00
  -1 -11   7    9.30    8.00
   0 -11   7  101.29   13.20
   0 -11   7   70.99   10.70
   0 -11   7   78.39   10.30
   0 -11   7   97.09   11.90
  -1  11  -7   21.50    6.70
   1 -11   7   22.90    7.50
   1 -11   7   23.10    5.90
   1 -11   7   15.00    8.20
   1 -11   7   20.70    7.20
  -2  11  -7    2.30    6.50
  -2  11  -7    7.40    7.30
   2 -11   7   11.70    7.10
   2 -11   7   -8.50    6.90
   2 -11   7   12.20    8.20
  -3  11  -7   47.70    9.60
  -3  11  -7   52.09    9.50
   3 -11   7   63.39    9.40
   3 -11   7   37.40    9.30
   3 -11   7   41.90    8.50
   3 -11   7   70.99    8.80
  -4  11  -7    2.40    8.00
  -4  11  -7    0.80    8.80
   4 -11   7   -5.80    7.80
   4 -11   7    7.50    9.00
   4 -11   7    3.20    7.40
  -5  11  -7   10.70    9.50
  -5  11  -7  -10.70   10.10
   5 -11   7    6.70   10.00
   5 -11   7    0.40    9.10
   3  10  -7    9.10   11.10
  -3 -10   7  -32.40   20.00
  -3 -10   7    3.60    9.30
  -3 -10   7    4.90    9.80
   2  10  -7  282.47   19.10
  -2 -10   7  242.68   17.30
  -2 -10   7  293.77   18.30
  -2 -10   7  290.27   19.30
  -2 -10   7  248.58   18.00
   1  10  -7   -8.00    6.30
  -1 -10   7    0.50    7.00
  -1 -10   7   -3.50    3.70
  -1 -10   7   10.90    6.40
  -1 -10   7    7.30    4.00
  -1 -10   7    1.40    6.80
  -1 -10   7    8.10    6.40
   0 -10   7   -0.60    6.30
   0 -10   7    6.40    5.50
   0 -10   7   19.00    7.20
   0 -10   7   15.60    5.10
  -1  10  -7   72.79    8.20
   1 -10   7   72.19    8.00
   1 -10   7   88.49   10.40
   1 -10   7  110.19   11.00
   1 -10   7   70.09   11.00
  -2  10  -7   49.70    8.80
  -2  10  -7   45.40    7.40
   2 -10   7   58.29    8.00
   2 -10   7   42.80    8.00
   2 -10   7   51.59    7.90
  -3  10  -7  222.18   15.00
  -3  10  -7  193.78   15.10
   3 -10   7  226.18   14.60
   3 -10   7  199.58   15.20
   3 -10   7  217.28   15.10
  -4  10  -7    9.90    7.10
  -4  10  -7   10.90    7.40
   4 -10   7    2.10    7.00
   4 -10   7   16.80    7.40
   4 -10   7    1.70    9.70
  -5  10  -7   53.99   10.80
  -5  10  -7   49.10   10.10
   5 -10   7   46.40   10.90
   5 -10   7   30.10    8.70
   5 -10   7   41.80    9.20
  -6  10  -7   94.99   14.10
  -6  10  -7  106.79   13.10
   6 -10   7   97.19   13.60
   6 -10   7  122.29   14.50
  -4  -9   7   -4.80   13.90
  -4  -9   7   23.10   11.00
  -4  -9   7    2.20   10.70
   3   9  -7   -3.90    8.50
  -3  -9   7   14.70    9.60
  -3  -9   7    5.40    8.10
  -3  -9   7    7.20    8.10
  -3  -9   7    3.00    7.90
   2   9  -7  165.08   14.10
  -2  -9   7  176.58   14.30
  -2  -9   7  160.18   15.50
  -2  -9   7  171.08   14.40
  -2  -9   7  170.48   13.20
   1   9  -7   90.09   10.40
  -1  -9   7   84.79   11.20
  -1  -9   7   79.29   10.40
  -1  -9   7   78.29   10.00
  -1  -9   7   68.09    7.30
  -1  -9   7   77.39    6.90
  -1  -9   7   67.29    8.30
   0  -9   7  102.69    8.70
   0  -9   7  117.79   10.50
   0  -9   7   91.19    8.80
   0  -9   7   80.29   10.70
  -1   9  -7  523.85   17.90
   1  -9   7  531.45   15.10
   1  -9   7  442.26   29.80
   1  -9   7  541.85   15.70
   1  -9   7  545.35   19.10
   1  -9   7  553.54   18.00
  -2   9  -7    0.10    5.30
  -2   9  -7    0.80    5.00
   2  -9   7   -0.40    4.90
   2  -9   7   -4.40    2.50
   2  -9   7   -4.00    5.10
   2  -9   7   -2.20    4.80
   2  -9   7   -0.70    2.50
  -3   9  -7    3.90    6.10
  -3   9  -7    0.50    5.60
   3  -9   7   11.20    5.80
   3  -9   7    3.50    6.30
   3  -9   7    5.60    4.90
  -4   9  -7  193.58   14.20
  -4   9  -7  237.68   15.60
   4  -9   7  241.08   15.00
   4  -9   7  260.67   15.50
   4  -9   7  232.58   15.50
  -5   9  -7    9.70    8.50
  -5   9  -7   22.80    7.90
   5  -9   7   29.60    7.40
   5  -9   7   21.90    8.20
   5  -9   7   18.00    7.50
  -6   9  -7   67.09   12.20
  -6   9  -7   56.49   11.00
   6  -9   7   60.89   10.80
   6  -9   7   54.69   12.00
   5   8  -7    4.90   12.20
  -5  -8   7  -13.00   12.00
  -5  -8   7   27.70   11.30
  -5  -8   7   25.50   14.40
   4   8  -7    1.90    9.50
   4   8  -7   15.20    9.50
  -4  -8   7    7.50    8.30
  -4  -8   7   10.80   10.40
  -4  -8   7   25.50    9.20
  -4  -8   7    0.10    9.10
   3   8  -7   39.00    9.00
  -3  -8   7   43.90    7.50
  -3  -8   7   46.00    8.20
  -3  -8   7   36.50    7.40
  -3  -8   7   38.30    8.50
   2   8  -7    0.90    5.40
  -2  -8   7   -4.80    5.40
  -2  -8   7    5.00    5.60
  -2  -8   7   -0.40    6.10
  -2  -8   7    9.00    6.00
   1   8  -7   66.69    9.20
  -1  -8   7   77.99    9.70
  -1  -8   7   61.69    6.40
  -1  -8   7   68.69    7.00
  -1  -8   7   53.09   11.80
  -1  -8   7   62.29    7.70
  -1  -8   7   72.49    9.40
   0  -8   7   44.50    5.70
   0  -8   7   46.30    6.10
   0  -8   7   38.70    5.40
   0  -8   7   43.30    6.60
  -1   8  -7   85.49    8.80
   1  -8   7  111.09   10.40
   1  -8   7   92.89    7.10
   1  -8   7  108.19    9.20
   1  -8   7   98.29    6.70
   1  -8   7   97.19    9.00
  -2   8  -7   -5.20    4.40
  -2   8  -7    1.50    4.40
   2  -8   7   -4.20    4.00
   2  -8   7    3.30    2.40
   2  -8   7    0.50    4.30
   2  -8   7   -0.90    4.00
   2  -8   7    3.70    2.70
  -3   8  -7   92.49   10.40
  -3   8  -7  103.99   10.20
   3  -8   7   94.39    9.50
   3  -8   7   97.39   10.40
   3  -8   7  101.39   10.60
  -4   8  -7  237.68   14.00
  -4   8  -7  215.88   14.70
   4  -8   7  224.78   14.30
   4  -8   7  250.27   14.20
   4  -8   7  244.18   14.70
  -5   8  -7   20.80    6.70
  -5   8  -7   10.50    7.60
   5  -8   7   13.10    7.30
   5  -8   7   26.30    7.30
  -6   8  -7   32.50    9.50
  -6   8  -7   -3.70    8.70
   6  -8   7    6.80    8.50
   6  -8   7    9.80   10.40
   5   7  -7   13.00   10.20
  -5  -7   7   10.70   11.60
  -5  -7   7   13.50   10.10
   4   7  -7    9.20    7.80
   4   7  -7   -9.40    6.90
  -4  -7   7   -9.80    6.90
  -4  -7   7   20.30    7.80
  -4  -7   7   15.10    8.30
   3   7  -7  144.99   12.90
  -3  -7   7  117.39   12.70
  -3  -7   7  142.19   11.90
  -3  -7   7  175.08   13.20
  -3  -7   7  133.79   12.80
   2   7  -7   14.80    4.80
  -2  -7   7   10.50    3.50
  -2  -7   7   11.70    4.80
  -2  -7   7   11.20    5.40
  -2  -7   7   12.80    3.10
  -2  -7   7   22.00    5.80
  -2  -7   7   12.90    5.70
  -1  -7   7  191.08    8.30
  -1  -7   7  181.38   11.10
  -1  -7   7  183.68   10.70
  -1  -7   7  185.78   11.90
  -1  -7   7  176.68    8.70
  -1  -7   7  180.38   11.10
   0  -7   7   11.10    4.70
   0  -7   7    8.80    3.80
   0  -7   7   15.70    3.90
   0  -7   7   12.50    3.90
  -1   7  -7  117.09    8.40
   1  -7   7  127.19    8.90
   1  -7   7  122.69    9.90
   1  -7   7   99.09    6.60
   1  -7   7   99.89    7.10
  -2   7  -7  176.18   11.10
  -2   7  -7  164.48   10.20
   2  -7   7  160.48   10.80
   2  -7   7  178.38   10.60
   2  -7   7  172.38    7.20
   2  -7   7  176.48   10.50
   2  -7   7  167.98    6.90
  -3   7  -7   10.50    4.50
  -3   7  -7   15.10    5.50
   3  -7   7   15.10    4.50
   3  -7   7   14.80    5.00
   3  -7   7    9.70    4.80
   3  -7   7    9.50    2.80
  -4   7  -7   11.90    5.40
  -4   7  -7    7.10    5.70
   4  -7   7   11.60    3.20
   4  -7   7   16.40    4.70
   4  -7   7   12.60    5.10
   4  -7   7    5.20    4.90
  -5   7  -7   13.80    6.70
  -5   7  -7   18.80    6.60
  -5   7  -7   23.50    4.40
   5  -7   7    6.70    6.70
   5  -7   7   16.80    6.50
   5  -7   7   20.30    6.80
   5  -7   7   25.90    4.70
  -6   7  -7   38.40    9.00
  -6   7  -7   53.59    9.20
  -6   7  -7   30.10    6.30
   6  -7   7   31.50    9.60
   6  -7   7   41.10    6.90
   6  -7   7   37.00    8.80
   6   6  -7   80.79   12.80
  -6  -6   7   77.19   12.30
  -6  -6   7   74.19   14.30
   5   6  -7  -11.50    7.60
   5   6  -7   -3.90    8.90
  -5  -6   7    0.50    8.00
  -5  -6   7  -14.30    7.50
  -5  -6   7    6.20    8.70
   4   6  -7    7.50    6.30
   4   6  -7   13.60    6.40
  -4  -6   7   21.50    6.20
  -4  -6   7   25.50    7.10
  -4  -6   7   12.50    6.70
   3   6  -7  905.91   26.10
  -3  -6   7  859.21   26.50
  -3  -6   7  851.71   17.50
  -3  -6   7  863.31   17.20
  -3  -6   7  850.41   24.50
  -3  -6   7  884.81   26.10
   2   6  -7   11.60    4.50
  -2  -6   7   10.90    4.90
  -2  -6   7    9.80    3.10
  -2  -6   7   11.00    3.90
  -2  -6   7    7.90    4.10
  -2  -6   7   12.80    4.10
  -2  -6   7   16.50    5.00
  -1  -6   7   14.20    3.80
  -1  -6   7   14.50    5.30
  -1  -6   7    8.80    4.00
  -1  -6   7   18.10    4.40
  -1  -6   7   15.70    5.70
  -1  -6   7   17.60    4.70
   0  -6   7  901.71   21.10
   0  -6   7  868.41   22.30
   0  -6   7  884.51   23.50
   0  -6   7  890.01   21.30
  -1   6  -7   36.80    5.70
   1  -6   7   39.60    5.80
   1  -6   7   33.50    4.50
   1  -6   7   30.20    4.10
   1  -6   7   32.80    5.20
   1  -6   7   25.40    4.50
  -2   6  -7  125.89    9.30
  -2   6  -7  127.39    8.60
   2  -6   7  131.89    8.80
   2  -6   7  126.99    8.90
   2  -6   7  113.39    6.40
   2  -6   7  122.59    9.10
  -3   6  -7   12.30    4.20
  -3   6  -7    5.90    4.20
  -3   6  -7   10.60    3.10
   3  -6   7    3.40    3.90
   3  -6   7    1.20    3.90
   3  -6   7    1.50    3.10
   3  -6   7    0.10    3.90
  -4   6  -7  126.49    9.90
  -4   6  -7  120.39   10.40
  -4   6  -7  115.99    7.60
   4  -6   7  138.49   11.00
   4  -6   7  153.78   11.80
   4  -6   7  120.79    9.60
  -5   6  -7  155.18   11.70
  -5   6  -7  165.68    9.70
  -5   6  -7  158.18   12.80
   5  -6   7  145.09   10.50
   5  -6   7  147.39   13.50
   5  -6   7  178.18   13.60
   5  -6   7  153.88   11.80
  -6   6  -7   -9.40    7.80
  -6   6  -7   -6.10    6.90
  -6   6  -7    9.70    6.80
   6  -6   7   13.90    6.80
   6  -6   7   -4.20    6.80
   6  -6   7   14.30    8.50
   6   5  -7   12.90    8.30
  -6  -5   7   16.70    9.20
  -6  -5   7  -22.50    8.50
   5   5  -7    5.10    7.30
   5   5  -7    3.30    7.00
  -5  -5   7   11.00    7.20
  -5  -5   7   26.30    8.10
  -5  -5   7   11.20    3.50
  -5  -5   7   14.30    6.70
   4   5  -7    6.10    5.30
   4   5  -7    2.90    5.50
  -4  -5   7   20.70    6.10
  -4  -5   7    1.80    9.80
  -4  -5   7    5.60    5.50
  -4  -5   7    3.00    3.30
   3   5  -7  161.48   10.80
  -3  -5   7  159.08    8.30
  -3  -5   7  161.28   10.90
  -3  -5   7  168.68   10.60
  -3  -5   7  150.98   10.80
  -2  -5   7   13.40    4.20
  -2  -5   7   10.90    3.80
  -2  -5   7   12.30    3.90
  -2  -5   7   13.00    3.50
  -2  -5   7   11.30    4.30
  -1  -5   7   66.99    6.60
  -1  -5   7   74.69    6.80
  -1  -5   7   65.59    6.80
  -1  -5   7   76.69    7.10
  -1  -5   7   75.39    7.60
   0  -5   7 1636.84   34.90
   0  -5   7 1683.73   34.30
   0  -5   7 1718.73   33.70
   0  -5   7 1691.43   33.50
   1  -5   7    3.30    3.00
   1  -5   7    1.00    2.40
   1  -5   7    8.90    3.60
   1  -5   7    6.80    3.40
  -2   5  -7  136.49    7.30
  -2   5  -7  152.58    8.20
  -2   5  -7  135.79    8.60
   2  -5   7  141.89    9.60
   2  -5   7  123.59    8.00
   2  -5   7  147.29    7.60
   2  -5   7  111.09   11.30
  -3   5  -7  893.71   20.30
  -3   5  -7  870.11   20.90
  -3   5  -7  860.41   24.70
   3  -5   7  875.21   24.70
   3  -5   7  905.81   24.80
   3  -5   7  878.01   20.60
   3  -5   7  897.81   21.40
  -4   5  -7   27.00    5.20
  -4   5  -7   35.90    6.50
  -4   5  -7   27.70    5.30
  -4   5  -7   31.30    5.30
   4  -5   7   29.10    6.00
   4  -5   7   33.40    5.30
   4  -5   7   33.80    5.50
   4  -5   7   26.40    5.90
  -5   5  -7    2.70    6.00
  -5   5  -7    1.20    4.70
  -5   5  -7    6.10    6.00
  -5   5  -7   -0.10    5.20
   5  -5   7   12.60    5.80
   5  -5   7    2.20    5.10
   5  -5   7    5.40    6.40
   5  -5   7   -1.70    7.00
  -6   5  -7   51.99    8.30
  -6   5  -7   53.19    9.40
  -6   5  -7   42.60   10.00
  -6   5  -7   40.00   10.60
   6  -5   7   55.29   10.10
   6  -5   7   61.99    7.70
   6  -5   7   42.00    9.10
   6  -5   7   44.30   10.60
   7   4  -7   14.00   11.40
  -7  -4   7   15.70   11.70
  -7  -4   7   10.40   11.50
  -7  -4   7    0.60   11.70
   6   4  -7    6.40    8.80
   6   4  -7    5.40    7.40
   6   4  -7   -4.30    6.30
  -6  -4   7    7.80    7.90
  -6  -4   7   -1.70    8.40
  -6  -4   7   21.50    9.00
  -6  -4   7    3.00    4.80
   5   4  -7   21.80    6.60
   5   4  -7   29.20    6.40
   5   4  -7   32.70    6.60
  -5  -4   7   30.20    5.20
  -5  -4   7   43.00    7.00
  -5  -4   7   28.60    7.10
  -5  -4   7   29.10    6.10
   4   4  -7   13.30    4.30
   4   4  -7   17.20    5.30
  -4  -4   7   12.90    5.80
  -4  -4   7   12.00    5.20
  -4  -4   7   12.60    4.20
  -4  -4   7   12.50    5.60
  -3  -4   7   97.89    7.30
  -3  -4   7   98.59    7.90
  -3  -4   7   83.99    7.60
  -3  -4   7  104.29    9.10
  -2  -4   7  198.58    9.50
  -2  -4   7  173.88    9.50
  -2  -4   7  187.88    9.10
  -2  -4   7  195.38   10.00
  -1  -4   7   10.00    3.50
  -1  -4   7    3.00    2.80
  -1  -4   7    2.50    2.60
  -1  -4   7    4.90    3.40
   0  -4   7   -0.10    2.70
   0  -4   7    3.00    2.60
   0  -4   7    3.10    2.50
   0  -4   7    5.00    3.00
   0  -4   7    2.80    2.30
  -1   4  -7   40.80    4.80
   1  -4   7   49.00    5.40
   1  -4   7   47.00    5.20
   1  -4   7   34.50    4.40
   1  -4   7   41.40    5.10
  -2   4  -7   56.49    5.40
  -2   4  -7   61.29    6.10
  -2   4  -7   52.19    6.30
   2  -4   7   38.60    9.10
   2  -4   7   44.60    5.40
   2  -4   7   54.49    5.40
   2  -4   7   52.79    5.90
  -3   4  -7  160.28   10.00
  -3   4  -7  164.08    8.90
  -3   4  -7  158.38    9.90
  -3   4  -7  160.38    7.70
   3  -4   7  166.38   10.40
   3  -4   7  167.68    9.10
   3  -4   7  162.48   10.40
   3  -4   7  147.49    7.60
  -4   4  -7   11.00    5.00
  -4   4  -7   15.90    6.00
  -4   4  -7   10.40    5.00
  -4   4  -7   17.10    5.60
   4  -4   7   16.50    5.90
   4  -4   7   21.00    4.90
   4  -4   7    5.90    4.50
   4  -4   7    8.30    3.80
  -5   4  -7   84.99    8.80
  -5   4  -7  111.59   12.30
  -5   4  -7  110.69   11.30
  -5   4  -7   88.59   11.00
   5  -4   7  106.49    8.30
   5  -4   7  109.39   12.00
   5  -4   7   92.39   11.00
   5  -4   7  102.59   13.10
  -6   4  -7  125.39   11.90
  -6   4  -7  128.19   15.20
  -6   4  -7  180.58   17.30
   6  -4   7  160.08   15.70
   6  -4   7  104.59   12.30
   6  -4   7  125.09   11.10
   6  -4   7   91.69   12.90
   7   3  -7  206.88   17.50
   7   3  -7  282.57   19.70
   7   3  -7  183.48   16.90
  -7  -3   7  224.88   17.80
  -7  -3   7  200.28   14.40
  -7  -3   7  227.78   19.60
   6   3  -7   21.00    7.60
   6   3  -7    7.10    6.40
   6   3  -7   11.40    6.50
   6   3  -7   16.60    7.50
  -6  -3   7   -5.90    6.70
  -6  -3   7    6.70    6.80
  -6  -3   7   22.20    7.60
  -6  -3   7    9.60    5.60
   5   3  -7    3.80    5.30
   5   3  -7    3.70    5.00
   5   3  -7   -0.40    5.90
   5   3  -7    0.70    4.50
  -5  -3   7   16.80    5.50
  -5  -3   7   -0.40    5.00
  -5  -3   7   -1.20    4.30
  -5  -3   7   -1.20    4.70
   4   3  -7  520.75   18.50
   4   3  -7  523.25   15.70
  -4  -3   7  523.15   16.00
  -4  -3   7  541.15   15.60
  -4  -3   7  529.55   18.60
  -4  -3   7  520.15   18.80
   3   3  -7   -1.10    3.20
   3   3  -7   -5.60    2.70
  -3  -3   7   -2.80    3.30
  -3  -3   7    5.20    3.40
  -3  -3   7   -0.90    3.70
  -3  -3   7   -3.50    3.70
  -2  -3   7    7.60    3.80
  -2  -3   7    6.40    3.30
  -2  -3   7    5.60    2.80
  -1  -3   7   37.90    5.00
  -1  -3   7   36.00    4.10
  -1  -3   7   38.70    5.40
  -1  -3   7   36.80    4.60
   0  -3   7  502.75   13.40
   0  -3   7  511.55   15.20
   0  -3   7  496.15   15.60
   0  -3   7  505.35   14.30
   0  -3   7  523.95   14.50
   0  -3   7  502.35   13.50
  -1   3  -7  202.68    9.10
  -1   3  -7  214.18    9.40
   1  -3   7  219.18   10.00
   1  -3   7  208.98    9.50
   1  -3   7  210.68    8.80
   1  -3   7  197.78    7.20
   1  -3   7  208.68    7.60
  -2   3  -7   63.19    6.70
  -2   3  -7   42.90    5.50
   2  -3   7   57.39    6.20
   2  -3   7   36.40    5.30
   2  -3   7   42.70    8.50
   2  -3   7   51.89    4.30
  -3   3  -7   29.10    3.40
  -3   3  -7   33.50    5.30
  -3   3  -7   20.70    4.80
   3  -3   7   30.70    5.20
   3  -3   7   27.00    3.30
   3  -3   7   27.50    5.60
   3  -3   7   27.90    5.00
  -4   3  -7    2.10    4.70
  -4   3  -7   -5.40    4.40
  -4   3  -7    5.60    3.10
   4  -3   7   -7.70    4.50
   4  -3   7    2.70    2.80
   4  -3   7   -2.50    4.70
   4  -3   7    2.90    4.80
  -5   3  -7    3.90    4.10
  -5   3  -7   10.50    6.30
  -5   3  -7   14.70    6.50
   5  -3   7    2.50    7.20
   5  -3   7   10.70    4.30
   5  -3   7    2.70    6.30
   5  -3   7    5.60    7.40
  -6   3  -7   -1.80    5.70
  -6   3  -7    1.80    8.70
   6  -3   7   -0.50    5.70
   6  -3   7    5.50   10.40
   6  -3   7   -5.70    9.20
   6  -3   7   10.20   11.30
   7   2  -7   49.00    9.80
   7   2  -7   49.00    8.40
   7   2  -7   56.49   11.20
  -7  -2   7   53.09   10.60
  -7  -2   7   48.20    9.30
  -7  -2   7   57.39    8.80
   6   2  -7   11.30    5.20
   6   2  -7    9.60    6.90
   6   2  -7   14.50    7.40
  -6  -2   7    5.60    4.90
  -6  -2   7   22.20    7.00
  -6  -2   7   15.10    7.10
  -6  -2   7   14.60    6.20
   5   2  -7   11.50    3.90
   5   2  -7   10.40    4.40
   5   2  -7    7.50    5.80
  -5  -2   7   17.10    5.70
  -5  -2   7    6.30    5.00
  -5  -2   7    8.00    4.70
   4   2  -7 1078.39   28.30
   4   2  -7 1072.79   25.40
  -4  -2   7 1060.69   28.30
  -4  -2   7 1058.79   22.00
  -4  -2   7 1083.09   28.00
  -4  -2   7 1070.79   25.70
   3   2  -7    3.50    3.60
   3   2  -7    3.80    2.90
  -3  -2   7    4.80    2.50
  -3  -2   7    2.90    3.30
  -3  -2   7    6.50    3.00
  -3  -2   7    2.00    3.60
   2   2  -7  117.89    7.90
   2   2  -7  101.89    7.10
  -2  -2   7  106.89    7.00
  -2  -2   7  112.79    8.10
  -2  -2   7  105.69    6.40
  -2  -2   7  105.29    7.40
  -2  -2   7  113.29    5.60
  -2  -2   7  116.49    7.30
  -1  -2   7 2453.85   43.80
  -1  -2   7 2495.45   46.80
  -1  -2   7 2538.55   47.00
  -1  -2   7 2448.35   45.10
   0   2  -7    3.20    2.40
   0   2  -7   -0.30    2.30
   0  -2   7    6.30    3.10
   0  -2   7    1.40    2.30
   0  -2   7    2.70    2.20
   0  -2   7    2.10    2.70
  -1   2  -7    4.60    2.50
  -1   2  -7   -1.60    2.80
   1  -2   7   -1.60    2.90
   1  -2   7    0.10    1.40
   1  -2   7    0.40    1.70
   1  -2   7    7.80    3.10
   1  -2   7   -3.30    2.30
  -2   2  -7  223.68   11.50
  -2   2  -7  229.68   10.60
   2  -2   7  233.98   10.70
   2  -2   7  227.68   11.20
  -3   2  -7  183.18   10.70
  -3   2  -7  191.58   10.90
   3  -2   7  207.48   11.40
   3  -2   7  199.18   11.60
  -4   2  -7  228.48   13.50
  -4   2  -7  191.98   12.60
   4  -2   7  197.78   13.20
   4  -2   7  186.18   12.90
   4  -2   7  199.38   13.80
  -5   2  -7    7.80    6.20
  -5   2  -7    2.20    3.50
  -5   2  -7   15.30    7.20
   5  -2   7    5.80    8.00
   5  -2   7    5.70    7.10
   5  -2   7   10.20    6.90
  -6   2  -7   76.89   12.30
   6  -2   7   80.89   14.10
   6  -2   7   47.50   11.40
   6  -2   7   74.89   12.90
   7   1  -7   11.80    8.50
   7   1  -7   14.50    6.20
   7   1  -7   21.60    9.20
  -7  -1   7   17.40    6.10
  -7  -1   7    6.50   10.00
  -7  -1   7   19.30    8.30
  -7  -1   7   16.30    9.30
   6   1  -7   70.59    8.80
   6   1  -7   81.79    9.80
   6   1  -7   77.49    7.20
  -6  -1   7   75.99    7.20
  -6  -1   7   67.59    8.70
  -6  -1   7   86.09   10.20
  -6  -1   7   65.09    8.60
   5   1  -7   12.80    6.00
   5   1  -7   10.40    5.80
  -5  -1   7   23.70    7.20
  -5  -1   7   15.50    3.50
  -5  -1   7   19.50    5.10
  -5  -1   7   21.70    6.50
   4   1  -7    8.40    4.20
   4   1  -7   11.40    5.00
  -4  -1   7   11.00    2.30
  -4  -1   7   12.40    5.10
  -4  -1   7   10.60    4.00
  -4  -1   7   12.20    3.80
   3   1  -7  100.59    8.20
   3   1  -7  100.49    8.00
  -3  -1   7   97.09    7.40
  -3  -1   7   90.99    8.10
  -3  -1   7  105.49    7.80
  -3  -1   7   95.99    4.00
  -3  -1   7   93.09    4.20
   2   1  -7   39.90    5.30
   2   1  -7   29.60    4.30
  -2  -1   7   30.20    3.50
  -2  -1   7   36.70    4.90
  -2  -1   7   26.10    4.80
  -2  -1   7   23.90    3.70
   1   1  -7 1174.68   24.10
   1   1  -7 1172.88   23.20
   1   1  -7 1149.78   26.50
  -1  -1   7 1218.48   24.40
  -1  -1   7 1167.68   26.20
  -1  -1   7 1172.88   26.90
  -1  -1   7 1190.78   23.40
   0   1  -7    7.00    2.90
   0   1  -7   11.90    2.80
   0  -1   7    7.60    2.10
   0  -1   7    5.50    2.50
   0  -1   7    8.40    3.50
   0  -1   7    7.50    3.60
[truncated: 208,132 more chars]
