# Supplementary material for: Synthesis, crystal structure and properties of poly[di-μ3-chlorido-di-μ2-chlorido-bis­[4-methyl-N-(pyridin-2-yl­methyl­idene)aniline]dicadmium(II)]
Source: Acta Crystallogr E Crystallogr Commun. 2024 May 21;80(Pt 6):636–40. doi: 10.1107/S2056989024004274 (PMC11151312; doi:10.1107/S2056989024004274)
Supplement: Supplementary file 2 [file e-80-00636-Isup2.hkl]

#
# h,k,l, Fc-squared, Fo-squared, sigma(Fo-squared), status flag
#
data_I
_shelx_title ' KCCT77_0m_a.res in P-1'
_shelx_refln_list_code          4
_shelx_F_calc_maximum      316.38
_exptl_crystal_F_000       536.00
_reflns_d_resolution_high  0.7994

loop_
 _space_group_symop_operation_xyz
 'x, y, z'
 '-x, -y, -z'

_cell_length_a     6.8597
_cell_length_b    10.8855
_cell_length_c    12.8106
_cell_angle_alpha 107.566
_cell_angle_beta  100.523
_cell_angle_gamma 106.799

_shelx_F_squared_multiplier     1.000

loop_
 _refln_index_h
 _refln_index_k
 _refln_index_l
 _refln_F_squared_calc
 _refln_F_squared_meas
 _refln_F_squared_sigma
 _refln_observed_status
   2   0   0         24.73         15.43         7.22 o
   3   0   0      17847.81      18601.26       126.23 o
   4   0   0       1013.59       1045.47        28.47 o
   5   0   0        798.28        818.96        33.35 o
   6   0   0        244.49        224.47        26.64 o
   7   0   0        664.50        681.89        40.49 o
  -8   1   0        219.34        203.68        73.17 o
  -7   1   0         12.84        -29.69        29.69 o
  -6   1   0         28.64        -20.87        27.68 o
  -5   1   0       2054.35       2203.41        43.38 o
  -4   1   0       1475.98       1462.02        30.41 o
  -3   1   0        428.67        416.25        16.74 o
  -2   1   0       8323.12       8243.29        60.16 o
  -1   1   0        616.78        585.74        11.85 o
   1   1   0       8909.00       9302.74        81.30 o
   2   1   0       2388.48       2304.68        28.48 o
   3   1   0      27379.18      28212.91       183.09 o
   4   1   0         58.43         60.31        13.46 o
   5   1   0        466.59        437.49        25.56 o
   6   1   0       3765.27       3836.30        66.38 o
   7   1   0        102.12        122.84        36.40 o
  -8   2   0         51.67        103.08        43.44 o
  -7   2   0       2557.12       2469.53        63.99 o
  -6   2   0        688.58        700.49        32.66 o
  -5   2   0        168.34        187.96        19.68 o
  -4   2   0       2313.46       2815.61        39.61 o
  -3   2   0        158.69        161.06        11.21 o
  -2   2   0        934.30        800.19        16.98 o
  -1   2   0        330.73        331.69        10.38 o
   0   2   0       6006.41       5851.60        65.90 o
   1   2   0       2046.89       1706.91        28.35 o
   2   2   0        191.78        143.41        12.27 o
   3   2   0         98.10        124.78        12.11 o
   4   2   0        529.70        527.84        25.64 o
   5   2   0        298.73        299.46        23.08 o
   6   2   0       1833.09       1831.25        58.35 o
   7   2   0         30.33        -16.28        55.49 o
  -8   3   0        115.71         66.99        40.72 o
  -7   3   0       1997.76       2109.89        65.10 o
  -6   3   0         28.64         14.92        19.47 o
  -5   3   0         12.22         23.62        14.95 o
  -4   3   0      22008.35      22560.76       153.33 o
  -3   3   0       1884.95       1804.52        29.11 o
  -2   3   0        183.30        154.06        10.45 o
  -1   3   0      29964.11      31720.16       198.97 o
   0   3   0        804.59        786.37        17.42 o
   1   3   0       1298.00       1182.92        24.74 o
   2   3   0        439.86        451.56        17.75 o
   3   3   0       3052.12       2964.57        48.05 o
   4   3   0        758.06        767.40        34.15 o
   5   3   0          8.88         11.72        24.80 o
   6   3   0        423.15        509.28        42.33 o
  -8   4   0        370.04        327.50        44.46 o
  -7   4   0         25.00         20.14        27.02 o
  -6   4   0       1930.89       1961.79        52.24 o
  -5   4   0        233.15        204.13        17.71 o
  -4   4   0       4644.28       4753.10        66.22 o
  -3   4   0       1133.63       1044.71        22.87 o
  -2   4   0       1078.15       1014.42        25.62 o
  -1   4   0      47195.23      49395.64       286.90 o
   0   4   0        428.05        379.55        16.79 o
   1   4   0       2487.84       2405.57        37.51 o
   2   4   0      20434.73      20356.01       138.59 o
   3   4   0          0.59         12.03        19.00 o
   4   4   0          3.62         18.43        20.33 o
   5   4   0        481.69        466.53        29.93 o
   6   4   0        419.96        390.51        41.35 o
  -8   5   0         81.48         25.08        47.05 o
  -7   5   0          3.13         -5.55        30.27 o
  -6   5   0       1895.13       1860.92        72.93 o
  -5   5   0        600.82        610.18        39.80 o
  -4   5   0       1443.46       1363.05        29.62 o
  -3   5   0       6993.55       6984.08        68.98 o
  -2   5   0       2008.80       2054.48        30.65 o
  -1   5   0         79.76         77.51        10.03 o
   0   5   0       2095.93       2020.81        33.05 o
   1   5   0        597.68        558.11        24.76 o
   2   5   0      10195.52       9996.57        86.29 o
   3   5   0          1.60        -16.07        19.36 o
   4   5   0        143.43        167.63        27.76 o
   5   5   0       3744.57       3709.64        85.58 o
   6   5   0          1.60         83.77        64.38 o
  -8   6   0       1633.20       1581.62       117.96 o
  -7   6   0        532.31        522.61        37.27 o
  -6   6   0          0.80         44.08        22.80 o
  -5   6   0       3628.82       3527.07        51.77 o
  -4   6   0        101.69         99.26        14.88 o
  -3   6   0        120.47        148.09        14.42 o
  -2   6   0        667.17        657.24        22.42 o
  -1   6   0       1231.19       1357.10        29.11 o
   0   6   0       1591.44       1570.06        35.54 o
   1   6   0        277.13        268.08        20.17 o
   2   6   0        856.00        884.44        40.24 o
   3   6   0        821.61        839.37        42.25 o
   4   6   0        312.96        333.23        37.37 o
   5   6   0        824.56        991.52       147.55 o
  -8   7   0        240.45        323.21        47.99 o
  -7   7   0        570.80        572.85        34.68 o
  -6   7   0         35.09         24.90        20.02 o
  -5   7   0       6530.24       6262.55       178.72 o
  -4   7   0        354.37        370.59        18.12 o
  -3   7   0        330.39        312.02        22.02 o
  -2   7   0      12110.29      12337.46       106.14 o
  -1   7   0        184.35        209.49        16.58 o
   0   7   0        102.26        111.22        15.84 o
   1   7   0       1650.00       1653.98        43.41 o
   2   7   0        969.15        963.30        47.67 o
   3   7   0         92.89         89.66        34.79 o
   4   7   0          3.89         36.40        80.54 o
  -8   8   0          9.28         -9.66        82.83 o
  -7   8   0       2407.65       2414.82        85.88 o
  -6   8   0        187.16        157.05        52.56 o
  -5   8   0        208.59        225.78        32.27 o
  -4   8   0       2911.70       2891.30        51.43 o
  -3   8   0          3.02         -2.50        14.05 o
  -2   8   0       6895.03       6977.55        80.48 o
  -1   8   0          4.38         -1.51        15.27 o
   0   8   0        691.81        696.69        35.13 o
   1   8   0       8489.87       8730.38       102.15 o
   2   8   0        123.00        222.70        66.92 o
   3   8   0        241.23        228.29        40.62 o
   4   8   0       1043.53       1082.41       113.05 o
  -7   9   0        876.74        834.02        71.61 o
  -6   9   0         27.44         65.33        33.07 o
  -5   9   0        441.38        473.97        35.35 o
  -4   9   0       2420.30       2465.12        55.04 o
  -3   9   0          9.78         32.30        17.69 o
  -2   9   0        335.92        351.63        25.70 o
  -1   9   0       2463.14       2496.01        77.07 o
   0   9   0         21.37         13.52        21.35 o
   1   9   0       1135.54       1168.40        48.04 o
   2   9   0        108.39        187.71        43.34 o
   3   9   0        257.50        368.50        62.24 o
  -7  10   0        253.03        298.47        58.41 o
  -6  10   0       1898.73       1659.75        73.53 o
  -5  10   0         76.58         71.74        31.99 o
  -4  10   0          0.04          7.13        22.15 o
  -3  10   0        367.17        391.61        31.71 o
  -2  10   0        385.06        358.53        29.05 o
  -1  10   0        110.76        142.94        26.65 o
   0  10   0          9.47          0.09        32.69 o
   1  10   0        701.26        641.21        50.04 o
   2  10   0        360.35        377.21        63.68 o
  -6  11   0        519.53        546.28        58.29 o
  -5  11   0         10.61         42.65        48.47 o
  -4  11   0        145.67        173.74        46.44 o
  -3  11   0       2963.01       3041.66        65.40 o
  -2  11   0        246.83        236.32        31.67 o
  -1  11   0        240.74        211.84        34.92 o
   0  11   0        900.20        989.93        83.81 o
   1  11   0         63.01         79.97        62.39 o
  -5  12   0       1789.18       1793.62       117.34 o
  -4  12   0          2.84          8.97        56.73 o
  -3  12   0        600.05        619.18        51.16 o
  -2  12   0        195.65        220.71        53.77 o
  -1  12   0        133.22        120.89        50.15 o
   0  12   0       1615.41       1427.82       223.55 o
   2 -13   1        299.28        150.08        69.67 o
   3 -13   1        148.89        170.33        74.35 o
   4 -13   1         28.11         -3.33        76.23 o
   0 -12   1       1763.22       1664.65       110.52 o
   1 -12   1        246.81        244.15        49.06 o
   2 -12   1         61.91         39.41        35.20 o
   3 -12   1       3316.93       3291.81       104.16 o
   4 -12   1         27.62         49.80        82.21 o
   5 -12   1        173.29        124.31        54.12 o
   6 -12   1        765.13        737.89       119.57 o
  -1 -11   1        540.00        549.97        63.01 o
   0 -11   1        111.24        138.74        31.10 o
   1 -11   1         41.06         35.31        29.45 o
   2 -11   1          3.76        -16.51        28.06 o
   3 -11   1       2034.03       1970.20        62.05 o
   4 -11   1        114.67        147.53        39.04 o
   5 -11   1        150.09        149.97        39.42 o
   6 -11   1       2677.99       2498.63       222.27 o
  -2 -10   1        298.15        295.89        54.44 o
  -1 -10   1         71.74        122.10        38.36 o
   0 -10   1         26.87         53.81        24.10 o
   1 -10   1       1727.00       1691.31        61.72 o
   2 -10   1        996.76       1021.68        42.21 o
   3 -10   1        107.15         97.99        19.56 o
   4 -10   1        132.54         91.18        31.95 o
   5 -10   1          8.18        -19.66        31.59 o
   6 -10   1        246.61        244.76        37.85 o
   7 -10   1         25.03        129.00        64.02 o
  -3  -9   1        150.61        165.87        51.69 o
  -2  -9   1         11.05         72.50        34.07 o
  -1  -9   1       6502.33       6496.51       130.68 o
   0  -9   1        395.02        409.91        27.33 o
   1  -9   1         95.51         73.68        20.45 o
   2  -9   1       3993.49       4073.09        63.03 o
   3  -9   1          3.90          3.22        15.02 o
   4  -9   1       1297.14       1301.93        60.83 o
   5  -9   1        101.07        123.98        31.72 o
   6  -9   1        402.55        441.36        40.19 o
   7  -9   1        325.58        301.82        62.28 o
  -4  -8   1          1.55         85.68        69.99 o
  -3  -8   1        112.16        138.93        38.94 o
  -2  -8   1         77.72         97.22        29.97 o
  -1  -8   1       3691.65       3925.73        78.30 o
   0  -8   1        125.44         96.54        16.31 o
   1  -8   1        243.60        253.93        19.42 o
   2  -8   1      15512.51      15611.33       128.71 o
   3  -8   1        304.25        301.09        21.09 o
   4  -8   1         25.05         51.57        20.07 o
   5  -8   1       5472.13       5510.28        94.51 o
   6  -8   1         14.53         38.12        33.05 o
   7  -8   1        681.79        696.64        62.05 o
   8  -8   1        114.83         64.02        69.59 o
  -5  -7   1          0.24        -35.49        62.67 o
  -4  -7   1          4.11          4.81        36.90 o
  -3  -7   1        633.24        630.01        41.92 o
  -2  -7   1       1134.99       1025.51        47.27 o
  -1  -7   1        268.39        275.86        16.92 o
   0  -7   1        962.13       1023.06        28.48 o
   1  -7   1        663.22        696.84        26.35 o
   2  -7   1       1870.36       1777.42        33.28 o
   3  -7   1          3.01          4.52        16.77 o
   4  -7   1        419.70        447.12        32.76 o
   5  -7   1       8124.83       8624.65       213.70 o
   6  -7   1          7.68         -7.98        18.27 o
   7  -7   1         84.12        136.41        28.42 o
   8  -7   1       2369.86       2334.26       106.27 o
  -5  -6   1       1119.50       1105.35        75.51 o
  -4  -6   1        214.73        234.09        32.05 o
  -3  -6   1        562.45        601.16        35.50 o
  -2  -6   1       1853.46       1808.95        49.02 o
  -1  -6   1        325.19        346.23        17.97 o
   0  -6   1       1190.38       1223.10        26.50 o
   1  -6   1        120.67        118.51        12.12 o
   2  -6   1       1086.46       1033.53        22.88 o
   3  -6   1       1569.91       1550.45        47.55 o
   4  -6   1        438.00        436.23        29.26 o
   5  -6   1          0.05         23.66        14.68 o
   6  -6   1         69.73         65.07        22.62 o
   7  -6   1        120.12        116.98        33.63 o
   8  -6   1        789.56        753.50        56.94 o
  -6  -5   1        208.98        235.57       144.60 o
  -5  -5   1       1949.78       2033.72       109.82 o
  -4  -5   1        160.60        144.38        29.80 o
  -3  -5   1         55.50        105.93        22.12 o
  -2  -5   1      18987.99      18770.20       164.48 o
  -1  -5   1        346.62        304.23        17.11 o
   0  -5   1        696.17        771.26        20.11 o
   1  -5   1      21809.79      23836.78       162.50 o
   2  -5   1         82.70         84.12        15.45 o
   3  -5   1       1541.86       1538.21        39.18 o
   4  -5   1        773.42        795.64        28.27 o
   5  -5   1        542.53        507.59        27.39 o
   6  -5   1        899.21        914.99        38.17 o
   7  -5   1         35.33         69.07        30.85 o
   8  -5   1        245.74        206.37        46.11 o
  -6  -4   1        463.71        488.94        40.13 o
  -5  -4   1        111.06         91.40        27.44 o
  -4  -4   1       2925.29       3024.50        79.41 o
  -3  -4   1        603.85        553.67        33.24 o
  -2  -4   1       1795.56       1774.79        38.57 o
  -1  -4   1       1316.56       1316.51        34.04 o
   0  -4   1        946.17        885.10        18.88 o
   1  -4   1      39526.93      41121.43       323.88 o
   2  -4   1        362.46        432.68        25.33 o
   3  -4   1        469.47        446.66        19.30 o
   4  -4   1      24493.79      24814.20       177.50 o
   5  -4   1         33.37         34.76        15.56 o
   6  -4   1        425.06        469.75        28.13 o
   7  -4   1       1555.77       1524.40        55.35 o
   8  -4   1        246.19        251.13        43.49 o
  -7  -3   1         74.73        115.06        74.72 o
  -6  -3   1        186.65        130.41        35.47 o
  -5  -3   1         41.04         50.50        21.49 o
  -4  -3   1       1545.76       1564.38        41.17 o
  -3  -3   1        558.41        544.73        24.28 o
  -2  -3   1       1994.72       1882.03        39.81 o
  -1  -3   1       2825.18       2622.04        42.38 o
   0  -3   1        795.41        739.95        15.72 o
   1  -3   1          0.73          5.34         5.04 o
   2  -3   1       1891.52       1773.12        24.32 o
   3  -3   1        211.08        206.38        12.00 o
   4  -3   1      10302.82      10230.22        92.35 o
   5  -3   1          0.71          4.80        14.56 o
   6  -3   1        820.66        803.41        38.61 o
   7  -3   1       5368.39       5315.83        81.98 o
   8  -3   1         36.07        -10.50        42.73 o
  -7  -2   1        109.57         86.51        43.44 o
  -6  -2   1       2240.85       2231.14        75.31 o
  -5  -2   1        902.18        918.99        37.40 o
  -4  -2   1        159.15        133.49        14.55 o
  -3  -2   1       7760.27       7598.35        66.17 o
  -2  -2   1        766.63        721.81        17.42 o
  -1  -2   1        723.55        626.71        21.46 o
   0  -2   1       3255.18       3323.84        29.69 o
   1  -2   1       2042.26       2063.38        32.63 o
   2  -2   1       2019.61       1844.18        23.85 o
   3  -2   1        143.41        198.65        15.45 o
   4  -2   1       1582.09       1529.77        31.01 o
   5  -2   1       1036.91        998.18        33.88 o
   6  -2   1         26.26         12.82        20.64 o
   7  -2   1        218.32        192.95        32.54 o
   8  -2   1         47.89         -7.94        45.13 o
  -7  -1   1        139.28        142.49        46.49 o
  -6  -1   1        805.60        779.27        38.30 o
  -5  -1   1        934.84        984.52        35.16 o
  -4  -1   1         13.29          6.01        12.06 o
  -3  -1   1      15035.88      14912.06       108.49 o
  -2  -1   1          1.50          0.55         7.06 o
  -1  -1   1        856.03        827.56        12.53 o
   1  -1   1        107.25        112.60         6.38 o
   2  -1   1         59.94         53.34         8.25 o
   3  -1   1       6039.45       6047.51        55.53 o
   4  -1   1       1249.92       1271.41        29.75 o
   5  -1   1        475.52        463.01        25.00 o
   6  -1   1         18.54         33.60        22.81 o
   7  -1   1        875.80        833.74        42.45 o
  -7   0   1        145.60        154.42        32.03 o
  -6   0   1        733.51        742.95        33.58 o
  -5   0   1       7344.65       7231.98        81.77 o
  -4   0   1        901.23        924.17        26.26 o
  -3   0   1        141.90        169.49        12.89 o
  -2   0   1        305.46        346.81        14.30 o
  -1   0   1         18.85         -5.26         5.26 o
   1   0   1         42.67         40.33         5.62 o
   2   0   1        702.62        681.10        17.40 o
   3   0   1      39775.50      41810.02       253.27 o
   4   0   1        969.70        961.49        28.75 o
   5   0   1        176.16        177.12        20.12 o
   6   0   1       4148.99       4090.31        67.67 o
   7   0   1        109.26        135.21        35.72 o
  -8   1   1         47.88         23.75        47.67 o
  -7   1   1        457.89        424.94        36.17 o
  -6   1   1        684.43        678.16        31.42 o
  -5   1   1        745.97        729.50        30.01 o
  -4   1   1         34.98         24.89        10.64 o
  -3   1   1        438.53        374.67        16.30 o
  -2   1   1      10726.78      10982.54        79.48 o
  -1   1   1       3578.62       3427.00        42.58 o
   0   1   1         44.60         13.84         4.58 o
   1   1   1       5312.99       5147.82        48.47 o
   2   1   1          3.74          5.85         7.28 o
   3   1   1       2411.26       2375.70        34.67 o
   4   1   1       1851.77       1792.04        59.44 o
   5   1   1        256.59        283.60        22.51 o
   6   1   1       4606.88       4693.52        73.99 o
   7   1   1          6.09         32.70        41.14 o
  -8   2   1         99.15         88.82        41.23 o
  -7   2   1       1285.50       1302.16        51.35 o
  -6   2   1        305.07        265.61        24.76 o
  -5   2   1         49.18         31.01        15.83 o
  -4   2   1       8176.55       8232.46        72.61 o
  -3   2   1       1363.35       1346.56        24.05 o
  -2   2   1       1967.65       1952.25        29.57 o
  -1   2   1       4736.82       4773.02        38.06 o
   0   2   1       1172.67       1116.75        18.13 o
   1   2   1       1518.10       1490.50        27.74 o
   2   2   1        369.04        362.69        20.50 o
   3   2   1       3538.61       3541.96        52.33 o
   4   2   1       1167.97       1123.57        37.58 o
   5   2   1        106.86         98.99        26.43 o
   6   2   1         23.12         99.34        35.06 o
   7   2   1        106.94        236.45        73.47 o
  -8   3   1        232.97        212.34        40.63 o
  -7   3   1          0.06         37.50        25.55 o
  -6   3   1       4247.77       4162.19        61.39 o
  -5   3   1        187.41        142.78        16.82 o
  -4   3   1       6313.23       6650.92        63.17 o
  -3   3   1         43.07         35.44        10.47 o
  -2   3   1         59.52         39.53        10.56 o
  -1   3   1      29412.73      30165.94       180.43 o
   0   3   1       2747.84       2569.37        30.19 o
   1   3   1        557.47        582.02        21.60 o
   2   3   1      10685.92      10653.13        83.95 o
   3   3   1         91.90        131.21        16.86 o
   4   3   1          6.64         39.36        21.17 o
   5   3   1        325.46        341.94        31.02 o
   6   3   1        895.23        894.47        54.87 o
  -8   4   1         73.22         71.42        38.35 o
  -7   4   1         12.27         10.38        25.91 o
  -6   4   1       5861.96       5732.19        84.80 o
  -5   4   1        165.81        148.62        19.33 o
  -4   4   1        520.26        447.96        23.96 o
  -3   4   1      17374.82      18806.90       141.22 o
  -2   4   1        329.18        308.85        15.49 o
  -1   4   1       6849.68       7088.86        59.05 o
   0   4   1       2348.20       2301.98        31.35 o
   1   4   1        491.88        514.93        23.75 o
   2   4   1      15728.62      16550.67       135.91 o
   3   4   1         67.64         51.07        18.70 o
   4   4   1        810.53        889.94        34.25 o
   5   4   1       4643.36       4623.41        87.07 o
   6   4   1          6.33        157.91        48.64 o
  -8   5   1        320.75        412.39        51.11 o
  -7   5   1        305.48        368.97        36.42 o
  -6   5   1        169.76        163.53        24.09 o
  -5   5   1        902.77        857.86        35.58 o
  -4   5   1        186.82        197.03        15.62 o
  -3   5   1       5823.19       5921.22        69.16 o
  -2   5   1        795.63        795.19        24.23 o
  -1   5   1       1930.64       1854.37        30.30 o
   0   5   1      11809.78      11879.35        92.57 o
   1   5   1         41.72         35.82        14.21 o
   2   5   1        376.98        363.96        18.63 o
   3   5   1       2227.32       2185.68        41.67 o
   4   5   1        314.39        334.33        24.04 o
   5   5   1       1092.61       1063.23        67.43 o
  -8   6   1        172.93        245.14        54.98 o
  -7   6   1         28.81         47.28        30.54 o
  -6   6   1          0.13        -24.94        25.27 o
  -5   6   1       2858.05       2855.80        47.95 o
  -4   6   1        924.89        912.80        28.42 o
  -3   6   1        206.06        201.46        17.20 o
  -2   6   1       3663.76       3783.53        49.00 o
  -1   6   1        390.34        470.74        21.04 o
   0   6   1        113.82        127.52        14.74 o
   1   6   1       1385.68       1291.24        41.45 o
   2   6   1        653.53        691.45        32.75 o
   3   6   1        110.01         90.78        18.95 o
   4   6   1         10.97         80.46        34.51 o
   5   6   1        459.70        519.65        64.68 o
  -8   7   1         13.57         22.05        50.50 o
  -7   7   1       4240.13       4171.04        72.99 o
  -6   7   1        164.22        145.52        25.60 o
  -5   7   1        308.91        358.17        21.54 o
  -4   7   1       1913.12       1837.90        42.77 o
  -3   7   1        137.91        136.94        16.44 o
  -2   7   1       6147.32       6208.73        77.32 o
  -1   7   1        441.06        460.09        22.51 o
   0   7   1       1039.85       1063.34        33.75 o
   1   7   1       4269.99       4284.56        80.05 o
   2   7   1          0.64        -17.14        17.14 o
   3   7   1         59.33         75.68        32.82 o
   4   7   1        491.29        512.98        60.19 o
  -8   8   1          0.10        -66.41        66.69 o
  -7   8   1       1996.90       1931.14       119.98 o
  -6   8   1         27.51        -12.96        20.99 o
  -5   8   1        496.66        513.29        26.39 o
  -4   8   1       9140.71       9060.81       130.33 o
  -3   8   1         61.08         48.94        20.51 o
  -2   8   1          7.00          5.71        16.73 o
  -1   8   1       4249.88       4358.42        59.91 o
   0   8   1         59.57         94.97        21.35 o
   1   8   1       1985.31       2021.79        69.29 o
   2   8   1          1.09         18.45        31.79 o
   3   8   1        566.41        584.72        50.52 o
  -7   9   1          8.74        -36.51        46.27 o
  -6   9   1        558.61        506.95        32.07 o
  -5   9   1          6.43         -5.43        18.71 o
  -4   9   1        991.99       1014.14        42.43 o
  -3   9   1        252.32        240.16        26.80 o
  -2   9   1        926.82        986.77        42.31 o
  -1   9   1       3682.45       3728.18        64.83 o
   0   9   1         18.98         33.19        24.41 o
   1   9   1        302.79        354.86        33.76 o
   2   9   1       1399.45       1489.11        74.12 o
   3   9   1          1.58        -37.05        65.16 o
  -7  10   1         67.24         28.25        55.46 o
  -6  10   1        251.82        284.28        44.18 o
  -5  10   1         75.23         52.75        25.56 o
  -4  10   1        580.92        612.95        38.41 o
  -3  10   1       2138.39       2200.91        58.75 o
  -2  10   1         87.08         96.38        26.88 o
  -1  10   1         88.30         94.38        27.23 o
   0  10   1        691.99        659.09        38.59 o
   1  10   1        275.42        203.97        50.80 o
   2  10   1        133.06        123.57        62.59 o
  -6  11   1          7.95          8.27        53.58 o
  -5  11   1       2203.36       1966.97       101.87 o
  -4  11   1         14.24         46.23        35.08 o
  -3  11   1         78.44         71.83        32.63 o
  -2  11   1        122.62        135.29        34.11 o
  -1  11   1        425.11        434.09        38.29 o
   0  11   1        787.13        737.17        48.26 o
   1  11   1         20.91        -69.15        87.90 o
  -5  12   1       2340.62       2094.07       126.93 o
  -4  12   1          0.05        -46.93        46.93 o
  -3  12   1        163.98        180.69        45.59 o
  -2  12   1       2105.53       2459.37        99.06 o
  -1  12   1          0.06         -7.40        52.12 o
   1 -13   2        127.91         80.23        58.67 o
   2 -13   2          0.02         17.47        56.97 o
   3 -13   2       2196.47       2289.43       119.13 o
   4 -13   2        140.87        113.75        89.38 o
   0 -12   2        127.44        164.60        57.16 o
   1 -12   2         39.61         -9.94        38.16 o
   2 -12   2          7.17          3.65        31.37 o
   3 -12   2       2725.90       2615.10        56.81 o
   4 -12   2         58.67        -50.46        51.29 o
   5 -12   2         39.21        -10.49        67.95 o
   6 -12   2       2881.72       2894.16       137.63 o
  -2 -11   2        201.99        188.28        99.45 o
  -1 -11   2         90.32        139.82        64.76 o
   0 -11   2        119.61        115.99        35.14 o
   1 -11   2        591.97        553.62        35.38 o
   2 -11   2        303.87        320.77        28.79 o
   3 -11   2          0.00         54.69        36.82 o
   4 -11   2         40.36         10.39        37.62 o
   5 -11   2         27.89        -37.35        48.81 o
   6 -11   2       1135.93       1019.49       101.64 o
  -3 -10   2        224.62        328.34        77.03 o
  -2 -10   2         20.87        128.20        44.53 o
  -1 -10   2       1246.58       1145.38        75.34 o
   0 -10   2        330.16        307.34        28.26 o
   1 -10   2        189.04        226.66        25.55 o
   2 -10   2        385.06        401.38        28.85 o
   3 -10   2         30.67         47.17        27.96 o
   4 -10   2       1486.51       1531.80        63.92 o
   5 -10   2        587.60        513.43        38.82 o
   6 -10   2        374.15        351.06        44.98 o
   7 -10   2        285.18        238.87        89.53 o
  -4  -9   2         38.09         61.87       107.67 o
  -3  -9   2        327.84        293.03        48.84 o
  -2  -9   2         15.36        -14.97        30.11 o
  -1  -9   2       3963.92       4015.18        86.93 o
   0  -9   2        254.90        235.69        22.74 o
   1  -9   2          4.74          0.83        17.04 o
   2  -9   2       9543.62       9664.51       111.23 o
   3  -9   2        312.49        355.13        34.14 o
   4  -9   2         38.76         38.36        26.00 o
   5  -9   2       5050.35       5119.01       105.52 o
   6  -9   2          7.89        -33.69        33.69 o
   7  -9   2        296.86        376.07        56.87 o
  -4  -8   2         62.36         12.97        53.90 o
  -3  -8   2       1730.87       1726.70        71.57 o
  -2  -8   2        611.84        696.57        39.89 o
  -1  -8   2         19.12         54.01        23.85 o
   0  -8   2       2062.31       2060.97        41.09 o
   1  -8   2          0.59        -14.09        14.09 o
   2  -8   2       4771.94       4744.02        60.18 o
   3  -8   2        107.06         76.01        20.40 o
   4  -8   2        373.83        388.44        31.44 o
   5  -8   2       8226.50       8100.11       116.18 o
   6  -8   2          0.93         18.35        41.22 o
   7  -8   2         10.66        109.64        48.53 o
  -5  -7   2        249.42        242.25       103.17 o
  -4  -7   2        519.78        533.92        42.56 o
  -3  -7   2        492.08        529.05        37.21 o
  -2  -7   2          1.33          2.64        20.23 o
  -1  -7   2        109.92         95.23        20.84 o
   0  -7   2       3570.66       3555.52        48.07 o
   1  -7   2        645.49        636.33        26.16 o
   2  -7   2       1237.96       1184.81        28.70 o
   3  -7   2       2504.01       2437.89        72.67 o
   4  -7   2          3.13         33.87        18.59 o
   5  -7   2        628.23        574.39        34.20 o
   6  -7   2         67.83         29.62        18.66 o
   7  -7   2        330.08        341.44        38.43 o
   8  -7   2       1958.04       2068.42       201.23 o
  -5  -6   2        748.70        698.60        52.40 o
  -4  -6   2        126.05        173.61        34.38 o
  -3  -6   2          4.26         18.37        22.27 o
  -2  -6   2       5708.80       5505.02       134.37 o
  -1  -6   2       1332.63       1292.53        39.56 o
   0  -6   2        375.39        354.34        16.84 o
   1  -6   2       3491.49       3501.52        42.94 o
   2  -6   2         29.04         17.76        12.91 o
   3  -6   2       1639.27       1592.45        41.38 o
   4  -6   2         56.81         39.62        16.26 o
   5  -6   2       1816.29       1827.07        43.64 o
   6  -6   2       1153.07       1189.60        49.98 o
   7  -6   2          0.39         23.50        29.30 o
   8  -6   2         72.04         53.72        51.86 o
  -6  -5   2         45.78         80.40        58.98 o
  -5  -5   2         23.56        -21.54        36.19 o
  -4  -5   2       3618.35       3692.85        82.05 o
  -3  -5   2        400.40        403.54        29.66 o
  -2  -5   2       3053.84       2941.07        52.35 o
  -1  -5   2          0.77          1.07        12.49 o
   0  -5   2       1047.79       1045.49        22.87 o
   1  -5   2      29132.05      29986.13       196.86 o
   2  -5   2       1734.57       1611.93        41.38 o
   3  -5   2        854.83        852.65        31.67 o
   4  -5   2      12455.38      12772.99       111.72 o
   5  -5   2          0.49        -11.19        14.65 o
   6  -5   2         22.45         17.09        19.77 o
   7  -5   2        467.22        475.91        34.81 o
   8  -5   2        505.11        609.58        51.73 o
  -6  -4   2         62.28         10.16        36.28 o
  -5  -4   2          1.07        -23.48        23.48 o
  -4  -4   2       4735.41       4811.44        84.37 o
  -3  -4   2       1065.64       1020.74        45.04 o
  -2  -4   2        914.15        845.27        31.15 o
  -1  -4   2      20535.06      20531.00       175.39 o
   0  -4   2       1181.66       1160.06        20.71 o
   1  -4   2       1480.67       1635.07        32.08 o
   2  -4   2       4209.91       4228.91        73.24 o
   3  -4   2        100.03         80.13         9.88 o
   4  -4   2       9024.95       9120.22        79.07 o
   5  -4   2         65.23         36.35        15.22 o
   6  -4   2        506.06        570.26        29.00 o
   7  -4   2       4812.50       4911.29        79.37 o
   8  -4   2          5.35        -24.32        46.17 o
  -7  -3   2         77.34        100.96        61.92 o
  -6  -3   2        465.07        469.10        33.27 o
  -5  -3   2       1431.11       1419.58        53.32 o
  -4  -3   2        290.01        288.86        20.23 o
  -3  -3   2       1747.99       1724.75        29.71 o
  -2  -3   2        555.14        567.88        25.30 o
  -1  -3   2       7429.15       7265.43        84.74 o
   0  -3   2          0.03         -1.30         6.62 o
   1  -3   2       6373.11       6227.57        52.11 o
   2  -3   2      11595.13      11531.73       131.32 o
   3  -3   2         10.56         22.71         8.44 o
   4  -3   2          2.43         -3.55        10.70 o
   5  -3   2       1402.98       1403.94        36.64 o
   6  -3   2        171.10        178.55        24.73 o
   7  -3   2       1313.82       1710.38        64.21 o
   8  -3   2         24.43        -36.55        51.64 o
  -7  -2   2        101.89         93.11        41.65 o
  -6  -2   2        413.03        446.47        30.63 o
  -5  -2   2        278.01        248.65        20.93 o
  -4  -2   2         48.19         53.55        13.30 o
  -3  -2   2       6452.80       6588.19        59.75 o
  -2  -2   2       2918.49       2796.35        32.20 o
  -1  -2   2         48.98         27.86         7.80 o
   0  -2   2      13682.30      13841.07       107.56 o
   1  -2   2       1090.46       1041.22        18.79 o
   2  -2   2        307.17        303.84        13.50 o
   3  -2   2       1307.63       1346.16        25.24 o
   4  -2   2       2543.35       2572.28        39.66 o
   5  -2   2       1534.21       1501.95        38.48 o
   6  -2   2         50.95         57.70        22.90 o
   7  -2   2        523.07        565.17        38.70 o
  -7  -1   2        101.98        103.92        33.64 o
  -6  -1   2        126.79        166.91        24.98 o
  -5  -1   2      10889.23      11033.65        99.71 o
  -4  -1   2        554.80        537.42        22.87 o
  -3  -1   2       2794.57       2876.77        36.03 o
  -2  -1   2       6821.46       7036.20        91.14 o
  -1  -1   2         36.32          5.82         5.76 o
   0  -1   2      33921.48      34142.74      1309.53 o
   1  -1   2        639.88        552.73        12.63 o
   2  -1   2       1248.28       1231.24        21.14 o
   3  -1   2      17070.85      18586.26       137.12 o
   4  -1   2        233.96        194.38        15.91 o
   5  -1   2        120.72        132.57        21.29 o
   6  -1   2       1693.04       1658.49        51.22 o
   7  -1   2        383.87        377.61        55.35 o
  -8   0   2        216.20        155.00        51.27 o
  -7   0   2         69.01         72.62        53.47 o
  -6   0   2        293.58        317.33        27.79 o
  -5   0   2       4674.33       4670.19        59.50 o
  -4   0   2         83.02         81.50        13.42 o
  -3   0   2       5520.25       5577.35        51.72 o
  -2   0   2     100098.10     106555.14       639.50 o
  -1   0   2       1844.61       1781.32        29.19 o
   0   0   2        916.13        843.43        12.34 o
   1   0   2      18269.04      19010.50       123.00 o
   2   0   2       2076.38       2046.25        27.40 o
   3   0   2       5892.15       5814.53        56.33 o
   4   0   2        156.16        186.14        16.86 o
   5   0   2        960.11        943.15        36.17 o
   6   0   2       4269.11       4225.97        70.15 o
   7   0   2         19.49        -42.45        42.45 o
  -8   1   2         17.07         -7.94        47.63 o
  -7   1   2        557.85        600.53        36.36 o
  -6   1   2        662.89        645.36        30.91 o
  -5   1   2          3.71          4.38        14.39 o
  -4   1   2       2935.98       2986.54        40.13 o
  -3   1   2       1263.93       1275.25        23.09 o
  -2   1   2        859.90        820.96        19.26 o
  -1   1   2      11549.08      12269.48        77.56 o
   0   1   2       5655.93       5526.90        47.81 o
   1   1   2      17444.08      17679.09       119.83 o
   2   1   2        292.02        291.72        16.69 o
   3   1   2       2710.26       2655.67        38.50 o
   4   1   2       3491.98       3422.57        49.10 o
   5   1   2        181.47        178.22        22.25 o
   6   1   2        193.25        169.46        36.49 o
   7   1   2        101.15         40.68        76.93 o
  -8   2   2        110.50        117.87        40.15 o
  -7   2   2         29.79         72.32        29.59 o
  -6   2   2       2275.06       2201.13        48.78 o
  -5   2   2         41.39         54.35        14.41 o
  -4   2   2       1410.55       1379.21        28.82 o
  -3   2   2        249.34        282.03        23.06 o
  -2   2   2        896.67        847.63        21.25 o
  -1   2   2       5845.29       5705.36        45.90 o
   0   2   2       2023.78       2032.47        25.76 o
   1   2   2         51.73         51.55        10.52 o
   2   2   2       2756.89       2737.86        42.43 o
   3   2   2        604.34        564.63        41.35 o
   4   2   2        857.99        942.11        38.05 o
   5   2   2        138.67        161.91        28.63 o
   6   2   2        868.00        940.98        52.37 o
  -8   3   2         12.53         46.27        38.62 o
  -7   3   2         38.23         17.69        25.54 o
  -6   3   2      10655.50      10503.86       153.90 o
  -5   3   2        200.17        210.98        19.64 o
  -4   3   2        154.73        141.20        16.00 o
  -3   3   2      21044.95      21690.48       153.29 o
  -2   3   2         98.46         92.44        10.06 o
  -1   3   2       4975.37       5155.87        46.48 o
   0   3   2        462.43        450.71        16.54 o
   1   3   2       2569.59       2612.60        40.86 o
   2   3   2       8494.21       8782.20        75.78 o
   3   3   2        429.55        446.70        21.58 o
   4   3   2        893.56       1013.31        60.18 o
   5   3   2       1643.65       1619.75        58.32 o
   6   3   2         67.49        -19.30        53.25 o
  -8   4   2        198.57        113.22        45.17 o
  -7   4   2        203.29        232.96        32.94 o
  -6   4   2       1596.98       1545.28        50.69 o
  -5   4   2        346.99        329.88        24.08 o
  -4   4   2        882.99        956.10        27.76 o
  -3   4   2      21439.42      22424.61       174.57 o
  -2   4   2         42.36         37.04         9.20 o
  -1   4   2       4607.98       4496.32        46.08 o
   0   4   2      25222.17      25765.66       166.54 o
   1   4   2          2.76         -5.58        11.70 o
   2   4   2        420.47        449.44        21.05 o
   3   4   2        709.42        731.37        30.69 o
   4   4   2        484.35        445.25        25.65 o
   5   4   2       1447.23       1401.01        68.25 o
   6   4   2         35.47         44.77        59.71 o
  -8   5   2        279.51        260.74        51.93 o
  -7   5   2        230.44        211.91        34.02 o
  -6   5   2        160.00        105.17        23.37 o
  -5   5   2       1605.65       1664.70        39.09 o
  -4   5   2       2106.63       2040.90        59.85 o
  -3   5   2        195.45        203.92        16.91 o
  -2   5   2       1569.90       1559.08        31.68 o
  -1   5   2        557.81        540.49        21.41 o
   0   5   2       6523.01       6570.16        64.21 o
   1   5   2        202.09        200.98        19.24 o
   2   5   2       1117.74       1263.60        33.78 o
   3   5   2       5114.46       5042.28        63.84 o
   4   5   2         10.25         52.15        24.44 o
   5   5   2          8.93         15.00        37.39 o
  -8   6   2          8.43         75.37        45.67 o
  -7   6   2       3641.74       3467.55        69.58 o
  -6   6   2        145.04        139.07        22.85 o
  -5   6   2         77.18         82.11        17.11 o
  -4   6   2        781.55        796.67        27.65 o
  -3   6   2         61.43         68.59        13.98 o
  -2   6   2       2000.56       2072.53        39.01 o
  -1   6   2       1217.98       1215.04        31.11 o
   0   6   2       1931.47       1872.66        38.69 o
   1   6   2       2601.84       2651.78        54.24 o
   2   6   2        404.63        421.34        23.15 o
   3   6   2        278.50        248.07        24.59 o
   4   6   2        362.33        353.83        36.82 o
  -8   7   2          0.17         51.77        45.53 o
  -7   7   2       4604.10       4680.36       133.32 o
  -6   7   2          1.45         39.59        22.00 o
  -5   7   2        246.37        240.04        30.82 o
  -4   7   2      12676.57      12669.02       130.56 o
  -3   7   2         36.50         22.39        15.13 o
  -2   7   2         11.91          1.99        15.40 o
  -1   7   2       2875.22       2889.12        48.35 o
   0   7   2        618.46        640.00        29.20 o
   1   7   2       1052.81       1091.04        45.94 o
   2   7   2        148.38        186.04        22.65 o
   3   7   2       1754.74       1797.02        48.74 o
   4   7   2        778.28        778.04        90.75 o
  -8   8   2        126.06          2.08        78.32 o
  -7   8   2        115.49         70.36        31.52 o
  -6   8   2        837.93        831.38        39.29 o
  -5   8   2         12.85          6.90        24.28 o
  -4   8   2       4987.50       5022.61        77.33 o
  -3   8   2        138.61        137.06        35.24 o
  -2   8   2       1159.95       1046.74        41.12 o
  -1   8   2      11364.55      11991.59       118.77 o
   0   8   2         34.46         27.05        21.59 o
   1   8   2        239.66        238.84        32.17 o
   2   8   2       2086.29       1978.70        71.73 o
   3   8   2         55.00         31.02        55.10 o
  -7   9   2         83.10         46.75        32.23 o
  -6   9   2        305.79        332.67        30.39 o
  -5   9   2         77.86         85.68        22.59 o
  -4   9   2        276.69        228.32        36.00 o
  -3   9   2       1095.66       1056.34        51.69 o
  -2   9   2          5.01         -3.43        22.54 o
  -1   9   2        439.58        482.68        30.52 o
   0   9   2        350.47        393.68        32.46 o
   1   9   2        676.33        629.25        42.24 o
   2   9   2       1832.38       1750.47        60.30 o
  -7  10   2         53.68         46.47       112.10 o
  -6  10   2          9.95         -8.35        30.99 o
  -5  10   2        674.55        732.56        38.70 o
  -4  10   2         89.29         62.96        43.35 o
  -3  10   2         33.25         34.84        28.17 o
  -2  10   2         12.96         30.95        28.44 o
  -1  10   2        919.90        930.42        42.61 o
   0  10   2        425.22        409.77        39.38 o
   1  10   2          2.68        -44.44        44.44 o
  -6  11   2        137.90        144.85        56.47 o
  -5  11   2       4571.54       4407.71        83.89 o
  -4  11   2        100.01         92.36        42.68 o
  -3  11   2        137.80        175.45        38.29 o
  -2  11   2       1959.48       2020.92        91.96 o
  -1  11   2         18.22         28.68        38.18 o
   0  11   2          5.38        -15.88        75.75 o
  -5  12   2        565.83        546.19        94.33 o
  -4  12   2        248.10          5.08        67.91 o
  -3  12   2        208.86        233.14        74.24 o
  -2  12   2       2618.69       2699.12       108.90 o
   1 -13   3         80.50         94.01        51.70 o
   2 -13   3         74.18        -42.48        42.48 o
   3 -13   3       2137.55       2008.16       121.72 o
   4 -13   3         57.79         62.93        71.06 o
  -1 -12   3        226.32        220.28        75.89 o
   0 -12   3        142.56        131.48        35.98 o
   1 -12   3       1175.09       1123.48        57.50 o
   2 -12   3         46.80         34.01        29.29 o
   3 -12   3         87.93         74.18        44.69 o
   4 -12   3        260.24        263.98        58.23 o
   5 -12   3         94.39         78.73        74.29 o
   6 -12   3       1454.32       1293.30       126.71 o
  -2 -11   3         91.62        118.21        96.98 o
  -1 -11   3         21.64         44.79        59.10 o
   0 -11   3         63.38         46.06        27.81 o
   1 -11   3        822.45        845.74        37.12 o
   2 -11   3        109.39         76.92        40.08 o
   3 -11   3        338.05        291.68        49.88 o
   4 -11   3       1128.65       1350.66        67.62 o
   5 -11   3          0.29         68.62        45.87 o
   6 -11   3          0.75         17.73        52.50 o
  -3 -10   3        198.17        292.82        71.23 o
  -2 -10   3          7.63         20.99        38.91 o
  -1 -10   3       2645.06       2689.25        81.47 o
   0 -10   3        713.57        686.40        40.01 o
   1 -10   3         51.69         37.59        20.83 o
   2 -10   3       1559.14       1527.34        58.09 o
   3 -10   3         12.51         62.31        31.07 o
   4 -10   3        135.13        106.27        28.18 o
   5 -10   3        215.73        202.21        38.39 o
   6 -10   3        282.12        256.56        44.55 o
   7 -10   3        337.14        272.77        68.12 o
  -4  -9   3         91.68         87.80        72.66 o
  -3  -9   3       2873.24       2679.33        93.58 o
  -2  -9   3        140.89        133.66        31.98 o
  -1  -9   3          0.25          3.85        25.67 o
   0  -9   3       3134.21       3012.05        55.47 o
   1  -9   3          3.29          3.25        16.29 o
   2  -9   3       3967.25       4050.04        53.82 o
   3  -9   3        504.26        497.89        41.63 o
   4  -9   3        500.38        444.48        38.95 o
   5  -9   3       3267.11       3115.06        78.41 o
   6  -9   3         57.16         -7.14        58.42 o
   7  -9   3          0.32        -32.59        52.49 o
  -4  -8   3        103.71        125.18        45.30 o
  -3  -8   3       1205.11       1259.33        59.28 o
  -2  -8   3        217.84        253.58        27.54 o
  -1  -8   3        364.58        356.58        30.42 o
   0  -8   3       6855.77       6715.67        77.38 o
   1  -8   3        275.54        278.17        19.60 o
   2  -8   3         13.71          1.37        11.30 o
   3  -8   3       4086.82       4075.29       107.04 o
   4  -8   3         18.44          2.61        27.71 o
   5  -8   3       2256.15       2033.52        65.47 o
   6  -8   3         38.24         15.22        39.12 o
   7  -8   3        263.51        304.10        52.77 o
  -5  -7   3        254.78        192.13        53.90 o
  -4  -7   3        523.25        518.63        73.65 o
  -3  -7   3          2.63         10.21        31.48 o
  -2  -7   3        690.62        689.08        35.76 o
  -1  -7   3       1102.84        996.56        42.42 o
   0  -7   3        923.92        856.23        28.97 o
   1  -7   3         17.23          3.47        12.01 o
   2  -7   3        591.46        577.58        31.76 o
   3  -7   3       5817.31       5934.25        95.56 o
   4  -7   3         27.18         33.84        19.90 o
   5  -7   3        682.31        769.53        45.04 o
   6  -7   3       1881.92       1815.45        49.65 o
   7  -7   3        107.25         92.09        34.11 o
  -6  -6   3         33.60        140.27        86.70 o
  -5  -6   3         92.32         26.00        54.33 o
  -4  -6   3       2071.18       2078.66        64.91 o
  -3  -6   3        134.64        129.40        23.10 o
  -2  -6   3       1686.48       1608.69        44.82 o
  -1  -6   3         20.40         19.00        14.41 o
   0  -6   3        211.80        187.65        14.85 o
   1  -6   3       6463.50       6439.86        61.98 o
   2  -6   3       1949.55       1890.30        47.76 o
   3  -6   3          0.39         12.16        14.20 o
   4  -6   3       1163.33       1223.98        43.18 o
   5  -6   3        144.33        129.40        18.60 o
   6  -6   3        480.85        499.04        28.50 o
   7  -6   3         83.98         50.08        43.44 o
  -6  -5   3        131.14        103.33        54.70 o
  -5  -5   3        162.40        136.89        41.93 o
  -4  -5   3       8906.99       9009.93       123.52 o
  -3  -5   3         26.89         28.26        20.51 o
  -2  -5   3          9.97          8.20        13.57 o
  -1  -5   3      16973.30      16984.61       136.43 o
   0  -5   3          0.06          1.54         8.27 o
   1  -5   3       4622.71       4488.44        48.22 o
   2  -5   3       1172.04       1253.73        36.84 o
   3  -5   3        384.83        403.11        24.69 o
   4  -5   3       8384.50       8331.14        78.85 o
   5  -5   3        361.40        465.72        24.19 o
   6  -5   3        375.84        352.53        25.63 o
   7  -5   3       2255.00       2242.86        63.58 o
  -6  -4   3        319.94        324.85        35.75 o
  -5  -4   3        619.24        715.04        65.70 o
  -4  -4   3        674.84        673.41        38.25 o
  -3  -4   3          8.97          3.14        16.77 o
  -2  -4   3        948.59        918.38        31.58 o
  -1  -4   3      21287.70      20696.79       215.55 o
   0  -4   3        192.71        202.72        14.85 o
   1  -4   3       2557.47       2483.80        31.45 o
   2  -4   3      32289.58      33343.77       235.22 o
   3  -4   3        521.11        548.89        19.99 o
   4  -4   3       1204.00       1218.92        29.84 o
   5  -4   3       2213.31       2204.19        43.25 o
   6  -4   3        489.72        513.03        30.46 o
   7  -4   3       1053.55       1060.81        45.79 o
  -7  -3   3         32.47         44.12        42.54 o
  -6  -3   3        203.74        229.68        27.58 o
  -5  -3   3        154.19        158.75        22.23 o
  -4  -3   3        151.53        145.02        15.08 o
  -3  -3   3        870.38        869.14        21.96 o
  -2  -3   3       2595.80       2441.32        32.20 o
  -1  -3   3         25.54          9.48        10.13 o
   0  -3   3       1044.40        980.92        32.62 o
   1  -3   3         51.72         41.21         9.06 o
   2  -3   3       7570.40       7548.21        60.93 o
   3  -3   3         65.02         65.53         9.79 o
   4  -3   3       3729.97       3773.29        48.31 o
   5  -3   3       5891.62       5866.73        69.09 o
   6  -3   3        166.96        178.96        27.16 o
   7  -3   3         10.27         -3.68        36.01 o
  -7  -2   3        102.02        115.41        42.65 o
  -6  -2   3          0.23         -7.53        23.75 o
  -5  -2   3       7340.55       7229.88        77.55 o
  -4  -2   3        216.03        212.35        16.48 o
  -3  -2   3        932.08        938.82        22.91 o
  -2  -2   3       2263.31       2364.47        31.09 o
  -1  -2   3        503.89        465.73        23.10 o
   0  -2   3       6107.53       5705.03        72.56 o
   1  -2   3       1901.33       1781.81        22.89 o
   2  -2   3       2078.35       1989.19        27.38 o
   3  -2   3       4544.03       4552.22        48.05 o
   4  -2   3         60.45         77.59        13.25 o
   5  -2   3          5.37         10.52        16.66 o
   6  -2   3        346.35        324.26        28.28 o
   7  -2   3        679.80        693.99        41.89 o
  -7  -1   3         66.72         82.97        33.85 o
  -6  -1   3          0.28         24.80        21.88 o
  -5  -1   3       8261.23       8176.02        81.80 o
  -4  -1   3          0.25        -11.98        11.98 o
  -3  -1   3       1036.64       1084.85        23.29 o
  -2  -1   3      40557.64      43199.80       252.41 o
  -1  -1   3        155.44        157.00         9.94 o
   0  -1   3        659.31        652.95        16.90 o
   1  -1   3      14939.86      15804.27       116.83 o
   2  -1   3       1208.68       1200.53        21.05 o
   3  -1   3       4063.98       4086.73        45.60 o
   4  -1   3          9.15          8.25        13.63 o
   5  -1   3       1299.18       1325.58        39.27 o
   6  -1   3       1690.77       1545.12        81.28 o
   7  -1   3         16.64        145.88        37.88 o
  -8   0   3         92.29        160.90        62.47 o
  -7   0   3        601.62        587.76        36.92 o
  -6   0   3        986.54       1002.06        42.05 o
  -5   0   3        178.31        190.49        18.41 o
  -4   0   3         26.17         27.42        11.09 o
  -3   0   3         27.82         32.12         8.99 o
  -2   0   3      12159.97      12733.99       100.12 o
  -1   0   3         54.58         51.07         7.06 o
   0   0   3       2883.82       2841.39        33.69 o
   1   0   3      62413.64      65172.70       470.72 o
   2   0   3        141.66        139.91         9.86 o
   3   0   3        404.78        397.16        18.32 o
   4   0   3       8258.50       8346.58        83.33 o
   5   0   3        302.47        328.49        24.30 o
   6   0   3        425.05        464.02        33.57 o
   7   0   3         64.03         14.14        51.17 o
  -8   1   3        234.33        199.41        45.11 o
  -7   1   3         41.36         31.74        32.76 o
  -6   1   3        192.94        214.95        25.35 o
  -5   1   3         39.53         41.47        15.93 o
  -4   1   3       3288.96       3466.69        42.57 o
  -3   1   3       3672.58       3572.95        41.83 o
  -2   1   3         21.37         24.11        10.55 o
  -1   1   3       1332.51       1124.66        18.33 o
   0   1   3         33.97         16.39         6.86 o
   1   1   3        875.42        812.17        20.10 o
   2   1   3       4673.06       4657.02        55.14 o
   3   1   3       1002.83        967.78        31.30 o
   4   1   3       5403.71       5785.22        78.32 o
   5   1   3        173.86        195.01        28.91 o
   6   1   3        358.41        415.31        40.33 o
  -8   2   3          4.54          7.60        40.32 o
  -7   2   3          6.84         12.06        29.80 o
  -6   2   3       8980.93       9691.93       100.62 o
  -5   2   3        204.83        175.67        17.67 o
  -4   2   3        271.78        263.53        15.59 o
  -3   2   3      10206.85      10436.90        92.99 o
  -2   2   3        730.93        656.26        19.52 o
  -1   2   3       1158.27       1128.22        20.93 o
   0   2   3        142.04        151.01        10.44 o
   1   2   3       4304.98       4245.66        51.10 o
   2   2   3       1517.74       1405.41        28.63 o
   3   2   3          0.20          4.19        14.67 o
   4   2   3        406.31        425.49        28.40 o
   5   2   3        439.24        488.78        41.08 o
   6   2   3        326.95        260.91        53.93 o
  -8   3   3        672.36        587.97        48.31 o
  -7   3   3         82.48        104.17        27.70 o
  -6   3   3       4466.23       4525.89        73.96 o
  -5   3   3        100.70         94.29        17.99 o
  -4   3   3        564.77        594.58        25.76 o
  -3   3   3      35905.81      37747.68       246.38 o
  -2   3   3        202.69        189.63        13.55 o
  -1   3   3        526.48        547.52        17.77 o
   0   3   3      22665.12      24937.98       203.74 o
   1   3   3        277.41        301.67        21.26 o
   2   3   3        233.53        231.80        16.24 o
   3   3   3        507.18        501.86        23.45 o
   4   3   3       1427.19       1389.60        41.15 o
   5   3   3        715.84        676.52        46.49 o
   6   3   3         40.45        153.29        46.99 o
  -8   4   3        515.05        547.63        52.28 o
  -7   4   3        196.89        239.00        33.35 o
  -6   4   3        169.02        155.09        38.51 o
  -5   4   3       2843.75       3002.59        51.45 o
  -4   4   3        236.82        219.42        14.70 o
  -3   4   3       4053.43       4184.71        55.21 o
  -2   4   3       1478.25       1458.07        27.23 o
  -1   4   3       1243.96       1225.70        27.23 o
   0   4   3      22540.99      22802.65       155.08 o
   1   4   3         99.13        100.64        15.32 o
   2   4   3       1773.69       1814.00        46.97 o
   3   4   3       9906.67       9663.99        92.21 o
   4   4   3         80.01         67.71        24.51 o
   5   4   3         10.43          9.26        35.02 o
  -8   5   3          8.57         33.53        49.28 o
  -7   5   3       1045.72        989.68        56.75 o
  -6   5   3         30.94         14.52        20.68 o
  -5   5   3        485.77        497.23        26.40 o
  -4   5   3        129.76        152.04        14.10 o
  -3   5   3       1767.72       1698.70        34.88 o
  -2   5   3       2852.62       2897.30        41.06 o
  -1   5   3        376.48        363.56        18.83 o
   0   5   3       1067.94       1091.18        29.96 o
   1   5   3       1683.28       1651.95        42.83 o
   2   5   3        470.05        442.84        23.09 o
   3   5   3       1000.57        997.80        49.25 o
   4   5   3        114.41        122.95        28.67 o
   5   5   3        474.54        459.20        52.26 o
  -8   6   3          1.92        -43.11        43.11 o
  -7   6   3       4048.35       4080.36        73.01 o
  -6   6   3        163.64        178.74        23.62 o
  -5   6   3        239.13        236.35        22.34 o
  -4   6   3       7077.04       6986.51        85.51 o
  -3   6   3        173.24        176.12        20.19 o
  -2   6   3         17.06         16.36        13.09 o
  -1   6   3       1591.59       1540.51        36.32 o
   0   6   3        415.23        441.49        23.57 o
   1   6   3         15.86         23.56        20.30 o
   2   6   3         72.17         79.09        20.75 o
   3   6   3       1193.07       1276.83        47.44 o
   4   6   3        281.80        341.01        50.74 o
  -8   7   3         73.48         83.24        51.33 o
  -7   7   3        512.20        479.30        31.60 o
  -6   7   3        863.19        904.05        37.55 o
  -5   7   3         80.45         87.61        18.66 o
  -4   7   3       9702.70       9700.96       108.40 o
  -3   7   3         57.15         44.50        17.66 o
  -2   7   3        879.62        911.83        34.34 o
  -1   7   3      10892.15      10836.03       104.57 o
   0   7   3         29.26         -3.50        18.78 o
   1   7   3          0.58         11.17        25.10 o
   2   7   3       1094.87       1206.18        46.21 o
   3   7   3        222.61        257.78        38.92 o
  -7   8   3        235.35        285.44        36.92 o
  -6   8   3       1663.75       1670.07        48.09 o
  -5   8   3         78.72         40.84        21.09 o
  -4   8   3          1.12         25.21        22.38 o
  -3   8   3       1990.07       1890.60        49.23 o
  -2   8   3        130.94        144.75        21.54 o
  -1   8   3       4010.10       3950.81        63.33 o
   0   8   3         71.01         88.66        24.46 o
   1   8   3        826.02        839.98        59.93 o
   2   8   3       4188.39       4069.66        73.04 o
   3   8   3          0.00         38.14        60.80 o
  -7   9   3         18.62         47.05        36.28 o
  -6   9   3         14.08         42.42        33.67 o
  -5   9   3        275.95        252.21        28.79 o
  -4   9   3        633.32        632.99        37.51 o
  -3   9   3        527.02        527.66        35.67 o
  -2   9   3          0.06         -2.97        24.79 o
  -1   9   3        614.87        719.40        36.66 o
   0   9   3        796.39        847.69        43.83 o
   1   9   3          1.55        -31.49        38.63 o
   2   9   3         65.90        105.46        61.67 o
  -6  10   3        228.42        298.43        36.33 o
  -5  10   3       3541.93       3459.00        87.45 o
  -4  10   3         78.37         68.54        31.40 o
  -3  10   3        306.47        326.95        35.60 o
  -2  10   3       1248.03       1285.24        55.07 o
  -1  10   3        284.97        263.62        35.47 o
   0  10   3          1.12         17.53        46.61 o
   1  10   3         58.67        -10.59        56.29 o
  -6  11   3          5.88        -23.65        69.87 o
  -5  11   3        690.70        644.88        71.55 o
  -4  11   3        189.32        233.07        45.17 o
  -3  11   3        294.45        266.59        42.69 o
  -2  11   3       2796.21       2736.21        84.75 o
  -1  11   3         12.18         26.93        47.06 o
   1 -13   4       1780.66       1689.47       116.78 o
   2 -13   4         60.68         81.25        41.83 o
   3 -13   4        246.59        220.79        70.92 o
   4 -13   4        303.00        331.02        73.17 o
  -1 -12   4         27.60         39.40        72.75 o
   0 -12   4          0.69          8.27        40.98 o
   1 -12   4       1495.99       1457.63        60.44 o
   2 -12   4         70.96         47.49        31.68 o
   3 -12   4        113.92        101.46        42.42 o
   4 -12   4       2387.18       2432.87       121.76 o
   5 -12   4          2.45        -35.18        60.12 o
  -2 -11   4          6.00         54.50        77.27 o
  -1 -11   4        283.85        461.47       100.04 o
   0 -11   4        373.95        413.67        32.80 o
   1 -11   4          5.76         22.82        26.66 o
   2 -11   4         44.37         53.33        23.75 o
   3 -11   4         17.52         62.57        32.79 o
   4 -11   4        592.26        566.03        42.45 o
   5 -11   4         18.31         -4.41        38.38 o
   6 -11   4        268.90        265.81        67.09 o
  -3 -10   4       1572.46       1392.10        88.41 o
  -2 -10   4         74.67         93.60        38.06 o
  -1 -10   4        157.96        107.46        38.31 o
   0 -10   4       1044.67        947.56        47.18 o
   1 -10   4          6.04         17.95        19.37 o
   2 -10   4       2636.25       2552.41        53.60 o
   3 -10   4        688.68        735.96        44.51 o
   4 -10   4        340.99        385.23        38.30 o
   5 -10   4       1206.86       1210.19        62.91 o
   6 -10   4         54.93         40.94        62.23 o
   7 -10   4          7.47        -15.61       100.38 o
  -4  -9   4          9.67          3.17        67.71 o
  -3  -9   4       2492.20       2333.38        80.99 o
  -2  -9   4        210.70        175.24        32.57 o
  -1  -9   4        109.67        114.80        31.98 o
   0  -9   4       9379.77       9355.79       108.48 o
   1  -9   4          3.33        108.15        18.16 o
   2  -9   4          3.07        -19.24        19.24 o
   3  -9   4       9057.18       9051.18       125.67 o
   4  -9   4          3.98        -24.25        24.25 o
   5  -9   4       1124.04       1042.94        54.52 o
   6  -9   4         23.87         72.49        48.92 o
   7  -9   4        498.04        572.53        63.38 o
  -5  -8   4        151.82        300.74       133.17 o
  -4  -8   4        471.26        496.79        47.37 o
  -3  -8   4          0.12         14.00        31.45 o
  -2  -8   4        151.77        126.28        25.55 o
  -1  -8   4         45.67         23.41        21.65 o
   0  -8   4       2645.85       2632.67        47.27 o
   1  -8   4          3.77         -0.95        13.35 o
   2  -8   4        919.80        931.08        40.56 o
   3  -8   4       7492.68       7456.27       104.19 o
   4  -8   4        168.00        177.38        29.59 o
   5  -8   4         88.37         85.58        28.41 o
   6  -8   4       3024.51       2873.76        81.73 o
   7  -8   4         73.92        179.48        52.79 o
  -5  -7   4         95.30        217.53        51.91 o
  -4  -7   4        293.41        307.18        37.34 o
  -3  -7   4          4.23        -10.09        24.58 o
  -2  -7   4        881.67        928.31        45.87 o
  -1  -7   4        677.08        666.02        28.08 o
   0  -7   4        691.43        700.14        27.58 o
   1  -7   4        643.89        658.94        24.20 o
   2  -7   4        204.81        188.00        21.87 o
   3  -7   4        207.67        217.03        22.76 o
   4  -7   4         30.61         26.06        20.56 o
   5  -7   4        512.07        489.99        48.61 o
   6  -7   4       2063.51       1942.89        54.14 o
   7  -7   4          8.26         15.79        38.69 o
  -6  -6   4         13.95        -18.18        75.26 o
  -5  -6   4         17.59         57.63        52.39 o
  -4  -6   4       6307.19       6326.61       107.13 o
  -3  -6   4        284.03        262.48        25.90 o
  -2  -6   4         43.29         64.53        18.68 o
  -1  -6   4       8145.54       7853.09        81.26 o
   0  -6   4         21.10         37.72        12.96 o
   1  -6   4       1401.58       1370.97        31.15 o
   2  -6   4        113.27        114.24        18.40 o
   3  -6   4       2154.66       2235.46        50.31 o
   4  -6   4       2493.27       2639.57        59.24 o
   5  -6   4        260.09        243.94        20.13 o
   6  -6   4        329.86        388.85        28.06 o
   7  -6   4        288.20        324.60        38.36 o
  -6  -5   4        301.72        215.35        55.27 o
  -5  -5   4        291.15        252.53        37.00 o
  -4  -5   4       1880.16       1780.37        87.06 o
  -3  -5   4          8.25          5.25        19.24 o
  -2  -5   4        709.09        636.10        32.56 o
  -1  -5   4      28827.17      29298.82       236.85 o
   0  -5   4        360.62        333.34        17.21 o
   1  -5   4       1522.27       1546.76        28.32 o
   2  -5   4      24425.08      24107.48       188.65 o
   3  -5   4         62.05         77.21        10.22 o
   4  -5   4        157.20        216.79        16.00 o
   5  -5   4       1118.10       1092.82        36.11 o
   6  -5   4        771.76        818.22        38.34 o
   7  -5   4        711.84        733.69        39.81 o
  -7  -4   4          3.66         66.76        86.84 o
  -6  -4   4        407.76        426.38        30.18 o
  -5  -4   4        456.31        485.65        26.75 o
  -4  -4   4        195.73        166.39        31.78 o
  -3  -4   4       2517.99       2498.49        64.20 o
  -2  -4   4       1706.23       1718.80        26.63 o
  -1  -4   4        582.18        636.65        26.57 o
   0  -4   4        619.50        552.32        23.63 o
   1  -4   4         10.55          5.55         7.59 o
   2  -4   4      10694.23      10178.45        82.08 o
   3  -4   4          2.50          8.73         9.58 o
   4  -4   4       1221.79       1209.48        33.01 o
   5  -4   4      10740.32      11231.86       102.04 o
   6  -4   4          7.93          9.39        22.91 o
   7  -4   4         56.15         69.65        39.83 o
  -7  -3   4        221.79        241.89        43.58 o
  -6  -3   4         65.72         46.87        30.61 o
  -5  -3   4       2742.91       2801.21        87.78 o
  -4  -3   4        171.14        132.13        15.29 o
  -3  -3   4        711.49        727.83        22.41 o
  -2  -3   4         67.47         91.01        10.56 o
  -1  -3   4       2786.32       2567.79        39.51 o
   0  -3   4       1505.03       1352.00        36.94 o
   1  -3   4        645.61        638.80        17.79 o
   2  -3   4          8.78          6.91         7.44 o
   3  -3   4        570.44        527.12        20.15 o
   4  -3   4         82.62        124.79        14.81 o
   5  -3   4       1362.17       1355.54        38.32 o
   6  -3   4        201.72        190.75        27.31 o
   7  -3   4        637.34        681.35        43.17 o
  -7  -2   4        118.79        143.70        35.10 o
  -6  -2   4         21.54         37.65        23.04 o
  -5  -2   4       7205.49       7235.98        76.78 o
  -4  -2   4        216.03        230.36        17.77 o
  -3  -2   4         59.95         62.43        10.41 o
  -2  -2   4      27148.55      27703.28       172.49 o
  -1  -2   4        518.65        452.28        20.37 o
   0  -2   4         24.30          7.35        11.45 o
   1  -2   4       3803.32       3888.49        39.42 o
   2  -2   4       3395.13       3387.85        37.12 o
   3  -2   4       1768.49       1739.43        30.00 o
   4  -2   4         68.48         83.64        15.81 o
   5  -2   4       1614.41       1637.88        48.75 o
   6  -2   4        464.08        491.85        31.84 o
   7  -2   4          9.11         62.56        40.57 o
  -7  -1   4       1468.49       1421.50        57.12 o
  -6  -1   4        296.75        332.08        25.79 o
  -5  -1   4        991.66        944.82        32.58 o
  -4  -1   4       1558.77       1609.40        32.07 o
  -3  -1   4         17.29         18.12         8.67 o
  -2  -1   4      30942.34      32331.99       226.97 o
  -1  -1   4          5.56         -0.49         7.98 o
   0  -1   4       1261.13       1163.52        22.34 o
   1  -1   4      48286.25      50677.01       338.41 o
   2  -1   4         76.69         84.93        10.65 o
   3  -1   4        150.47        156.36        13.11 o
   4  -1   4       5738.95       5659.91        63.70 o
   5  -1   4        749.94        769.29        32.31 o
   6  -1   4        219.67        258.00        29.76 o
   7  -1   4         20.69          3.36        47.40 o
  -8   0   4         66.58          8.54        47.76 o
  -7   0   4        392.83        380.19        32.51 o
  -6   0   4         36.23         24.28        20.89 o
  -5   0   4       1570.90       1549.60        39.83 o
  -4   0   4      10340.48      10386.20        85.41 o
  -3   0   4       1328.98       1459.21        24.96 o
  -2   0   4       1019.07        975.85        28.08 o
  -1   0   4       3229.66       3165.25        31.75 o
   0   0   4        933.15        922.01        18.03 o
   1   0   4      10665.15      10961.52       105.87 o
   2   0   4        153.39        137.61        15.95 o
   3   0   4       1917.18       1924.35        34.05 o
   4   0   4      11819.34      11798.82       108.55 o
   5   0   4          8.59         10.06        22.60 o
   6   0   4        268.26        266.46        38.56 o
  -8   1   4         64.29        104.57        41.90 o
  -7   1   4          6.90         25.67        27.82 o
  -6   1   4       3068.85       2988.12        52.92 o
  -5   1   4        492.58        539.42        27.92 o
  -4   1   4       1241.25       1246.41        28.96 o
  -3   1   4       6617.13       6782.88        81.91 o
  -2   1   4       1729.96       1678.70        35.40 o
  -1   1   4       2428.75       2229.46        29.05 o
   0   1   4       2649.14       2587.74        29.35 o
   1   1   4       5486.41       5556.08        69.91 o
   2   1   4       1372.99       1331.60        25.17 o
   3   1   4          7.56         -1.82        14.12 o
   4   1   4         82.45        100.29        22.13 o
   5   1   4        185.83        188.46        38.56 o
   6   1   4        433.40        547.63        49.73 o
  -8   2   4        730.40        762.06        53.35 o
  -7   2   4         59.70          9.03        26.78 o
  -6   2   4       2809.76       2796.25        56.54 o
  -5   2   4          0.99         -0.03        16.62 o
  -4   2   4          2.81          0.15        11.62 o
  -3   2   4      16854.65      17201.56       165.58 o
  -2   2   4       1010.76        911.61        18.53 o
  -1   2   4        166.66        182.20        12.45 o
   0   2   4      12006.32      12254.61        91.04 o
   1   2   4        377.23        326.98        17.64 o
   2   2   4        254.31        272.46        15.24 o
   3   2   4         84.65         68.45        17.02 o
   4   2   4       2255.60       2255.50        48.79 o
   5   2   4        316.95        362.05        31.26 o
   6   2   4          8.41         99.03        55.43 o
  -8   3   4       1690.14       1542.00        77.06 o
  -7   3   4         71.59         39.83        32.02 o
  -6   3   4         15.28         36.55        21.58 o
  -5   3   4       4767.17       4749.70        67.06 o
  -4   3   4          0.96          2.20         9.43 o
  -3   3   4       7957.84       8009.32        80.33 o
  -2   3   4        662.59        619.41        19.49 o
  -1   3   4       1657.83       1793.95        29.34 o
   0   3   4      30215.32      31314.87       198.04 o
   1   3   4        290.35        268.41        18.68 o
   2   3   4       1113.29       1167.52        30.06 o
   3   3   4       7062.22       6891.11       107.91 o
   4   3   4        162.91        153.91        23.04 o
   5   3   4         51.54         13.68        33.41 o
  -8   4   4        196.06        198.61        47.00 o
  -7   4   4        138.04        108.13        40.30 o
  -6   4   4        347.93        347.47        25.64 o
  -5   4   4       2617.25       2567.78        40.72 o
  -4   4   4         55.12         48.60        11.72 o
  -3   4   4       3097.29       3103.98        48.82 o
  -2   4   4       8449.62       8438.48        73.69 o
  -1   4   4         24.38         23.00        10.50 o
   0   4   4        955.37        928.26        26.82 o
   1   4   4        797.27        691.61        41.20 o
   2   4   4        591.43        605.69        27.59 o
   3   4   4       5323.08       5193.18        66.72 o
   4   4   4          4.31          0.45        28.34 o
   5   4   4        358.51        367.09        43.00 o
  -8   5   4          0.28        -12.77        45.15 o
  -7   5   4       1801.89       1725.96        77.36 o
  -6   5   4        771.51        716.17        43.53 o
  -5   5   4        167.27        198.19        20.54 o
  -4   5   4       2735.94       2612.67        44.12 o
  -3   5   4        170.84        179.02        17.07 o
  -2   5   4        616.85        626.53        27.77 o
  -1   5   4        328.23        312.33        19.57 o
   0   5   4       2672.84       2659.68        51.12 o
   1   5   4       2658.97       2750.21        54.99 o
   2   5   4          3.17          3.68        19.07 o
   3   5   4        167.38        229.63        25.01 o
   4   5   4        417.53        469.83        38.28 o
  -8   6   4         75.59         27.06        51.27 o
  -7   6   4        511.49        467.54        34.15 o
  -6   6   4        728.62        732.42        32.22 o
  -5   6   4         19.90         -2.28        17.32 o
  -4   6   4       6348.04       6848.40        86.76 o
  -3   6   4        602.92        622.15        29.08 o
  -2   6   4       1831.55       1777.71        39.35 o
  -1   6   4       8620.47       8548.66        92.34 o
   0   6   4        350.10        326.39        23.03 o
   1   6   4         14.44         29.39        22.07 o
   2   6   4        925.79        949.01        52.76 o
   3   6   4       1072.08       1059.06        56.70 o
   4   6   4          6.47         30.90        45.73 o
  -8   7   4          3.24        -13.17        50.69 o
  -7   7   4        164.96        206.54        30.55 o
  -6   7   4       4230.57       4180.77        63.01 o
  -5   7   4          1.43        -19.48        19.48 o
  -4   7   4        359.28        392.55        30.28 o
  -3   7   4       2372.37       2533.05        52.10 o
  -2   7   4        244.42        256.01        26.48 o
  -1   7   4       4709.48       4615.55       100.70 o
   0   7   4         99.27        155.53        24.46 o
   1   7   4       2239.74       2288.48        64.73 o
   2   7   4       3933.54       4118.26        83.75 o
   3   7   4          0.67        -37.05        43.48 o
  -7   8   4         22.31         20.18        34.33 o
  -6   8   4        794.93        856.40        38.11 o
  -5   8   4        121.99        105.62        25.11 o
  -4   8   4       1245.27       1242.09        52.30 o
  -3   8   4       4092.04       3960.61       118.22 o
  -2   8   4          8.69         -4.49        21.41 o
  -1   8   4        281.76        276.82        28.82 o
   0   8   4       1762.61       1838.22        55.91 o
   1   8   4         50.46         55.91        36.60 o
   2   8   4        751.78        711.67        46.31 o
  -7   9   4         46.37        -14.67        47.41 o
  -6   9   4        145.62        168.96        37.53 o
  -5   9   4       1235.57       1134.24        53.78 o
  -4   9   4          3.41         28.92        29.24 o
  -3   9   4         42.14         50.04        28.74 o
  -2   9   4        628.87        602.02        38.32 o
  -1   9   4        947.37        959.58        42.92 o
   0   9   4        381.81        400.66        44.57 o
   1   9   4         63.53        135.78        65.39 o
  -6  10   4          4.59        -39.72        39.72 o
  -5  10   4        638.89        567.36        52.85 o
  -4  10   4          5.11          3.05        34.50 o
  -3  10   4        556.30        592.61        43.75 o
  -2  10   4       1642.73       1670.61        65.21 o
  -1  10   4         54.21         22.77        38.28 o
   0  10   4        588.74        616.34        61.38 o
  -5  11   4         26.09        123.17        98.17 o
  -4  11   4       1668.94       1791.93        79.52 o
  -3  11   4          6.26         -3.03        44.96 o
  -2  11   4        408.70        396.01        51.69 o
   0 -13   5         84.13        -65.82       130.54 o
   1 -13   5       2045.88       2086.09        81.91 o
   2 -13   5         68.28         76.08        69.72 o
   3 -13   5         96.03         63.52        83.28 o
   4 -13   5       2433.80       2402.50       151.20 o
  -1 -12   5        104.24        123.96        68.02 o
   0 -12   5        201.06        159.61        48.77 o
   1 -12   5         17.89         30.04        31.87 o
   2 -12   5          4.42        -20.25        30.10 o
   3 -12   5         85.32        173.40        46.15 o
   4 -12   5       1562.01       1698.66        95.17 o
   5 -12   5         23.64          0.78        66.43 o
  -2 -11   5         46.95        207.18        67.69 o
  -1 -11   5        235.97        238.84        67.20 o
   0 -11   5          0.03         -7.60        31.48 o
   1 -11   5        198.60        194.08        28.89 o
   2 -11   5        419.79        408.58        29.29 o
   3 -11   5         81.26        132.68        49.04 o
   4 -11   5         28.61        -24.74        34.41 o
   5 -11   5         39.79         -4.88        43.90 o
   6 -11   5         29.19        -44.85        63.71 o
  -3 -10   5       2393.82       2262.00       112.40 o
  -2 -10   5        242.87        251.15        41.33 o
  -1 -10   5         93.91         49.93        35.84 o
   0 -10   5       4391.93       4440.27        72.03 o
   1 -10   5          4.34        -12.71        19.76 o
   2 -10   5        126.23         88.57        20.73 o
   3 -10   5        892.46        796.43        56.29 o
   4 -10   5        477.19        485.82        47.09 o
   5 -10   5        644.65        620.33        54.67 o
   6 -10   5         17.47         39.31        65.20 o
  -4  -9   5        151.46         95.37       118.96 o
  -3  -9   5          7.31        -11.67        36.66 o
  -2  -9   5        478.40        425.61        35.02 o
  -1  -9   5          2.69         24.72        28.36 o
   0  -9   5       4769.10       4759.45        72.76 o
   1  -9   5        977.09        955.94        42.83 o
   2  -9   5        776.61        756.19        44.75 o
   3  -9   5       8685.65       8713.04       121.11 o
   4  -9   5         24.33         -4.55        26.76 o
   5  -9   5          2.75         22.03        31.64 o
   6  -9   5       2542.79       2538.08       119.05 o
   7  -9   5         58.61         59.46        62.23 o
  -5  -8   5        164.03         40.97        71.08 o
  -4  -8   5         48.41        102.88        53.59 o
  -3  -8   5         81.08        114.88        32.38 o
  -2  -8   5        747.45        834.90        41.12 o
  -1  -8   5        534.15        512.30        29.79 o
   0  -8   5         40.98         56.27        16.48 o
   1  -8   5        961.49        956.82        36.66 o
   2  -8   5         83.99        100.69        23.47 o
   3  -8   5       2822.68       2791.17        64.10 o
   4  -8   5          5.78         24.61        23.76 o
   5  -8   5        569.23        559.91        42.59 o
   6  -8   5       3986.67       4060.74        96.21 o
   7  -8   5         41.02         82.06        55.82 o
  -5  -7   5          4.90         65.76        48.17 o
  -4  -7   5       1855.91       1894.75        69.61 o
  -3  -7   5        456.75        418.35        33.95 o
  -2  -7   5        271.17        303.23        26.26 o
  -1  -7   5        918.27        933.76        42.09 o
   0  -7   5        363.37        368.43        23.26 o
   1  -7   5       2464.28       2435.07        50.12 o
   2  -7   5        141.63        218.48        24.84 o
   3  -7   5       1530.19       1505.69        47.89 o
   4  -7   5        770.03        800.49        40.65 o
   5  -7   5         15.52         57.23        25.89 o
   6  -7   5          3.77         -6.64        34.49 o
   7  -7   5         28.37        -20.22        34.66 o
  -6  -6   5        501.73        461.34        75.79 o
  -5  -6   5         48.92         27.80        41.44 o
  -4  -6   5       2051.37       2206.10        70.06 o
  -3  -6   5          0.04         19.25        23.28 o
  -2  -6   5         80.96         67.87        23.94 o
  -1  -6   5      15891.70      15636.94       186.65 o
   0  -6   5       1080.18        987.72        28.84 o
   1  -6   5          6.60         -6.89        10.30 o
   2  -6   5       7915.34       7883.52        71.02 o
   3  -6   5        254.46        268.04        23.03 o
   4  -6   5        423.45        453.29        22.02 o
   5  -6   5        177.21        188.70        22.71 o
   6  -6   5       1147.59       1256.73        48.68 o
   7  -6   5        273.97        323.21        46.77 o
  -6  -5   5       1358.16       1278.65        73.65 o
  -5  -5   5         71.54         96.71        35.86 o
  -4  -5   5         34.45         14.83        33.40 o
  -3  -5   5       3064.29       3104.08        63.97 o
  -2  -5   5          8.34         71.91        11.10 o
  -1  -5   5       5025.88       4870.25        59.36 o
   0  -5   5        627.12        655.16        29.44 o
   1  -5   5        500.55        493.31        20.62 o
   2  -5   5      26116.35      26590.59       201.38 o
   3  -5   5        296.70        346.75        19.43 o
   4  -5   5        582.85        578.07        26.89 o
   5  -5   5       8449.48       8449.33        86.17 o
   6  -5   5        104.86        114.17        25.26 o
   7  -5   5          0.08        -14.64        38.94 o
  -7  -4   5        257.49        216.08        76.28 o
  -6  -4   5        117.28        125.12        27.35 o
  -5  -4   5         23.37         15.54        19.53 o
  -4  -4   5        306.17        324.94        20.10 o
  -3  -4   5       3106.20       3001.67        53.28 o
  -2  -4   5        249.13        231.25        16.16 o
  -1  -4   5       3558.36       3403.69        48.64 o
   0  -4   5      10552.41      10747.06       133.67 o
   1  -4   5        316.62        402.65        19.97 o
   2  -4   5        909.41        954.60        23.57 o
   3  -4   5       1106.05       1073.74        33.39 o
   4  -4   5        684.52        739.10        28.07 o
   5  -4   5       2905.87       2845.14        50.18 o
   6  -4   5         79.67         71.92        26.99 o
   7  -4   5        372.21        313.08        44.27 o
  -7  -3   5          2.28        -29.08        39.80 o
  -6  -3   5          4.77        -23.85        23.85 o
  -5  -3   5       2461.79       2461.34        48.03 o
  -4  -3   5       1174.22       1157.70        31.82 o
  -3  -3   5          5.74          2.08        11.15 o
  -2  -3   5       5441.52       5353.94        67.04 o
  -1  -3   5         11.16         12.04        13.97 o
   0  -3   5        637.01        585.85        24.44 o
   1  -3   5        320.57        347.50        16.41 o
   2  -3   5       8309.29       8406.36        69.74 o
   3  -3   5       2313.27       2324.66        38.32 o
   4  -3   5          7.47         40.44        14.65 o
   5  -3   5        191.53        213.80        21.55 o
   6  -3   5          2.29         37.39        26.81 o
   7  -3   5        160.13        242.88        43.12 o
  -7  -2   5       2169.91       2092.03        70.63 o
  -6  -2   5         86.25         88.65        23.92 o
  -5  -2   5       1083.35       1088.82        35.52 o
  -4  -2   5        908.97        898.28        46.38 o
  -3  -2   5        114.28        145.25        12.48 o
  -2  -2   5      18163.96      18118.89       142.09 o
  -1  -2   5        928.03        821.11        32.89 o
   0  -2   5       1559.67       1576.88        30.65 o
   1  -2   5      22683.65      23603.20       173.90 o
   2  -2   5        140.59        119.24        10.56 o
   3  -2   5         87.22         92.51        12.16 o
   4  -2   5       1559.13       1561.48        35.28 o
   5  -2   5       1699.85       1739.91        47.03 o
   6  -2   5        373.01        477.32        33.35 o
   7  -2   5          0.32         88.12        45.45 o
  -8  -1   5          1.13        -45.60        91.05 o
  -7  -1   5       1450.37       1530.80        57.20 o
  -6  -1   5         10.11         11.57        21.22 o
  -5  -1   5        837.53        871.79        32.37 o
  -4  -1   5       9348.88       9409.23       104.20 o
  -3  -1   5          0.67         -7.35        10.66 o
  -2  -1   5        370.95        389.28        17.88 o
  -1  -1   5       7148.74       7264.14        68.14 o
   0  -1   5        855.68        826.96        22.77 o
   1  -1   5      15789.30      17657.75       157.30 o
   2  -1   5          0.01         -9.73        11.43 o
   3  -1   5       1349.14       1302.22        48.31 o
   4  -1   5       9878.94       9824.11        95.01 o
   5  -1   5         20.74        -16.78        23.72 o
   6  -1   5        323.01        366.68        34.92 o
  -8   0   5        388.96        339.98        49.90 o
  -7   0   5        132.56        137.53        29.91 o
  -6   0   5         48.11         53.15        19.95 o
  -5   0   5         34.85         26.02        15.12 o
  -4   0   5       2048.52       2150.23        34.74 o
  -3   0   5         59.93         70.78        14.70 o
  -2   0   5       4114.57       3998.53        58.15 o
  -1   0   5      17063.01      17309.14       115.29 o
   0   0   5         13.85         14.43         7.11 o
   1   0   5       1294.63       1274.72        30.83 o
   2   0   5       5203.31       5311.27        74.74 o
   3   0   5        368.87        360.16        38.43 o
   4   0   5       1725.20       1670.79        45.56 o
   5   0   5         50.94         63.11        27.59 o
   6   0   5        291.95        220.88        45.08 o
  -8   1   5        270.39        365.42        59.97 o
  -7   1   5         13.67         31.55        26.78 o
  -6   1   5       3162.85       3201.32        54.54 o
  -5   1   5       1117.31       1158.24        47.02 o
  -4   1   5          2.01          5.21        17.63 o
  -3   1   5       5522.60       6018.17        71.35 o
  -2   1   5         81.96         67.72        13.53 o
  -1   1   5        161.23        156.98        11.01 o
   0   1   5       7625.79       7875.13        66.86 o
   1   1   5       2343.34       2333.21        46.74 o
   2   1   5       1296.50       1317.58        37.25 o
   3   1   5        209.08        202.49        15.44 o
   4   1   5       1601.56       1605.45        41.37 o
   5   1   5        588.89        582.13        34.66 o
   6   1   5         73.54        130.62        48.79 o
  -8   2   5       3241.56       3433.89       125.09 o
  -7   2   5         19.83         76.43        30.48 o
  -6   2   5         26.89        -11.63        21.15 o
  -5   2   5       5633.04       5651.01        89.61 o
  -4   2   5        170.24        201.59        19.73 o
  -3   2   5       5536.02       5738.75        77.59 o
  -2   2   5         20.94         38.79         8.69 o
  -1   2   5       2003.78       1935.84        29.64 o
   0   2   5       8966.75       8779.40        72.30 o
   1   2   5         15.38          9.91        11.07 o
   2   2   5        942.85        912.79        23.62 o
   3   2   5       2596.62       2696.99        64.84 o
   4   2   5        725.34        744.02        47.82 o
   5   2   5          1.28         16.48        29.04 o
  -8   3   5       1048.02       1033.91        68.94 o
  -7   3   5         33.62         64.21        28.60 o
  -6   3   5        745.89        739.65        39.14 o
  -5   3   5      10491.44      10522.66       117.07 o
  -4   3   5          1.44         -7.76        17.67 o
  -3   3   5        607.96        594.78        27.63 o
  -2   3   5      11326.95      11635.11        90.77 o
  -1   3   5        307.16        320.79        16.89 o
   0   3   5       2483.15       2516.47        37.27 o
   1   3   5        435.47        460.50        30.20 o
   2   3   5       1354.96       1268.64        34.98 o
   3   3   5       5444.18       5338.65        64.17 o
   4   3   5        143.97        217.03        28.00 o
   5   3   5        695.69        699.75        43.69 o
  -8   4   5          2.99         47.20        43.64 o
  -7   4   5        744.92        795.02        57.55 o
  -6   4   5        224.33        264.97        22.11 o
  -5   4   5        488.35        450.54        28.12 o
  -4   4   5        788.61        784.85        25.02 o
  -3   4   5       1522.24       1455.63        34.71 o
  -2   4   5       6883.53       6852.24        67.08 o
  -1   4   5        202.67        180.49        16.96 o
   0   4   5       3452.43       3374.43        83.51 o
   1   4   5       6592.86       6570.55        88.12 o
   2   4   5        164.51        152.98        18.73 o
   3   4   5          3.59         37.78        25.02 o
   4   4   5        411.06        373.96        31.76 o
  -8   5   5          2.37        -39.06        58.76 o
  -7   5   5        272.33        240.47        26.27 o
  -6   5   5         45.07         28.82        17.71 o
  -5   5   5        360.97        351.24        20.08 o
  -4   5   5       2561.13       2541.52        49.90 o
  -3   5   5        676.28        641.11        30.73 o
  -2   5   5       1356.98       1277.77        33.92 o
  -1   5   5       2214.08       2257.09        45.39 o
   0   5   5        467.77        522.68        25.34 o
   1   5   5          2.49         10.14        22.52 o
   2   5   5        332.52        339.48        23.79 o
   3   5   5       1404.46       1352.93        53.13 o
   4   5   5        435.92        354.73        40.82 o
  -8   6   5          6.36          0.20        56.18 o
  -7   6   5        169.21        105.02        27.12 o
  -6   6   5       4686.28       4506.35        61.73 o
  -5   6   5         34.83         35.31        17.90 o
  -4   6   5        223.24        259.26        26.74 o
  -3   6   5       1160.33       1163.57        40.32 o
  -2   6   5         31.80          7.93        16.88 o
  -1   6   5       1002.93        982.53        37.84 o
   0   6   5        336.50        386.42        26.00 o
   1   6   5       1401.37       1472.97        75.21 o
   2   6   5       1569.40       1506.77        70.33 o
   3   6   5          4.88        -28.18        33.94 o
  -7   7   5         92.07         66.30        57.32 o
  -6   7   5       4074.87       4116.92        89.71 o
  -5   7   5          3.30        -21.52        21.52 o
  -4   7   5        880.45        915.06        52.66 o
  -3   7   5       8054.03       8076.75       102.32 o
  -2   7   5        196.84        206.95        23.56 o
  -1   7   5        402.82        452.11        28.95 o
   0   7   5       1178.48       1182.60        57.11 o
   1   7   5        161.23        161.33        33.54 o
   2   7   5        631.43        680.56        46.43 o
   3   7   5          0.17         48.51        62.93 o
  -7   8   5         95.90        112.31        66.07 o
  -6   8   5         15.72         18.04        26.86 o
  -5   8   5        793.90        828.16        65.82 o
  -4   8   5        156.87        163.27        32.54 o
  -3   8   5       1521.11       1578.36        54.30 o
  -2   8   5        182.87        170.13        29.00 o
  -1   8   5       1576.76       1555.50        55.48 o
   0   8   5       3391.72       3291.67        83.56 o
   1   8   5         33.04          5.97        60.34 o
   2   8   5        172.30        155.34        47.36 o
  -7   9   5        283.85        216.16        62.07 o
  -6   9   5        112.63         74.13        36.11 o
  -5   9   5        287.52        245.66        38.27 o
  -4   9   5         43.58         20.79        36.21 o
  -3   9   5        687.16        596.56        41.33 o
  -2   9   5        900.55        935.76        43.26 o
  -1   9   5          0.53         23.00        36.95 o
   0   9   5         51.27        126.23        45.56 o
   1   9   5        246.96        325.13        63.87 o
  -6  10   5         14.48         26.88        46.90 o
  -5  10   5         85.57         80.72        82.81 o
  -4  10   5       1380.69       1330.67        77.73 o
  -3  10   5        123.47         72.81        41.11 o
  -2  10   5        110.39         81.26        39.98 o
  -1  10   5         19.92        -42.79        42.79 o
  -4  11   5       2624.95       2652.49       249.01 o
  -3  11   5          6.93        -17.30        60.38 o
   0 -13   6         35.94         67.05        71.73 o
   1 -13   6        242.29        272.36        51.63 o
   2 -13   6         49.63        -19.50        61.41 o
   3 -13   6         52.37        194.08        64.09 o
   4 -13   6       1777.21       1373.40        96.41 o
  -1 -12   6        328.41        313.33        68.65 o
   0 -12   6         25.81         24.67        41.40 o
   1 -12   6        102.27          0.60        43.59 o
   2 -12   6        483.67        446.03        38.93 o
   3 -12   6         23.49         91.84        43.99 o
   4 -12   6          0.25        -10.73        50.46 o
   5 -12   6         72.65         74.98        87.30 o
  -2 -11   6        151.66        225.25        65.82 o
  -1 -11   6          8.99        -44.38        44.38 o
   0 -11   6        773.94        748.06        43.09 o
   1 -11   6         37.60         47.67        29.06 o
   2 -11   6        156.19         94.20        41.70 o
   3 -11   6         40.10         65.44        49.99 o
   4 -11   6        322.12        283.41        37.78 o
   5 -11   6        273.37        318.76        75.54 o
   6 -11   6          1.52        -68.29        68.29 o
  -3 -10   6        132.32        155.54        66.11 o
  -2 -10   6        462.00        447.22        47.60 o
  -1 -10   6         11.98          5.37        34.63 o
   0 -10   6       4277.35       4258.25        77.78 o
   1 -10   6        310.48        322.86        29.84 o
   2 -10   6        176.81        189.96        29.82 o
   3 -10   6       4761.35       4878.57        86.52 o
   4 -10   6         82.42        154.01        45.44 o
   5 -10   6          1.90          0.60        39.56 o
   6 -10   6        603.18        511.09        61.56 o
  -4  -9   6        148.40        322.62        68.05 o
  -3  -9   6        169.42        242.18        40.13 o
  -2  -9   6       2273.03       2318.90        71.98 o
  -1  -9   6          6.59          5.30        18.53 o
   0  -9   6         20.93         34.97        22.26 o
   1  -9   6       4514.79       4562.93        76.17 o
   2  -9   6          0.96         30.82        23.91 o
   3  -9   6       2451.12       2338.77        66.19 o
   4  -9   6          0.17        -13.53        29.09 o
   5  -9   6        609.32        680.41        47.75 o
   6  -9   6       3417.13       3311.25       107.33 o
  -5  -8   6         11.76        -69.56        69.56 o
  -4  -8   6        197.40        234.86        43.24 o
  -3  -8   6         69.57         27.68        30.85 o
  -2  -8   6        485.64        470.53        35.42 o
  -1  -8   6          0.59         13.56        16.42 o
   0  -8   6        939.97       1001.50        56.94 o
   1  -8   6       1010.90       1074.67        36.98 o
   2  -8   6        211.12        188.53        29.74 o
   3  -8   6        307.58        334.04        28.70 o
   4  -8   6       1141.33       1195.21        52.06 o
   5  -8   6         17.09        116.27        31.81 o
   6  -8   6        308.67        418.28        49.49 o
   7  -8   6         10.94        -43.22        59.02 o
  -5  -7   6          0.98        -60.93        60.93 o
  -4  -7   6        916.29        876.50        47.30 o
  -3  -7   6        210.46        230.37        29.23 o
  -2  -7   6         84.04         65.60        23.55 o
  -1  -7   6       2224.50       2103.96        42.85 o
   0  -7   6        443.92        449.31        29.98 o
   1  -7   6         41.59         34.17        15.29 o
   2  -7   6        515.53        482.53        21.28 o
   3  -7   6        572.05        545.63        42.14 o
   4  -7   6        820.35        764.24        40.04 o
   5  -7   6         11.70          2.48        18.27 o
   6  -7   6        663.92        654.20        47.15 o
   7  -7   6        303.11        293.62        46.31 o
  -6  -6   6       2003.90       2130.42       153.92 o
  -5  -6   6         46.30         43.56        41.08 o
  -4  -6   6          3.79        -14.66        29.51 o
  -3  -6   6       3830.53       3766.51        75.98 o
  -2  -6   6         16.66         24.17        13.48 o
  -1  -6   6       3217.40       3115.89        46.35 o
   0  -6   6         37.12         32.45        16.45 o
   1  -6   6       1029.75       1024.47        29.52 o
   2  -6   6      10586.99      11280.39        96.80 o
   3  -6   6        573.02        556.75        26.72 o
   4  -6   6        380.03        394.52        23.67 o
   5  -6   6       2638.99       2550.30        57.96 o
   6  -6   6        156.69        113.92        29.32 o
   7  -6   6         10.09         23.56        42.10 o
  -6  -5   6        456.74        379.03        62.21 o
  -5  -5   6         21.11         15.96        33.29 o
  -4  -5   6        427.35        451.38        34.00 o
  -3  -5   6       7445.62       7803.69        78.69 o
  -2  -5   6        104.74        108.12        15.83 o
  -1  -5   6       1611.94       1500.40        38.61 o
   0  -5   6      10919.68      10723.73       140.80 o
   1  -5   6         72.97         61.79        13.82 o
   2  -5   6        823.41        950.79        29.09 o
   3  -5   6        994.04        985.95        29.23 o
   4  -5   6        660.68        658.61        28.45 o
   5  -5   6       4679.84       4707.10        64.05 o
   6  -5   6        159.77        176.00        28.94 o
   7  -5   6        355.36        335.33        48.76 o
  -7  -4   6         81.02          3.56       125.60 o
  -6  -4   6          3.30          5.16        28.13 o
  -5  -4   6        662.04        692.77        32.70 o
  -4  -4   6       1091.81       1038.43        42.17 o
  -3  -4   6        112.51        104.28        17.57 o
  -2  -4   6        328.96        374.78        26.30 o
  -1  -4   6          1.29         12.17        12.02 o
   0  -4   6       2478.15       2272.66        42.28 o
   1  -4   6          5.38          1.23        12.16 o
   2  -4   6       2612.38       2542.44        39.62 o
   3  -4   6       7441.84       7446.86        70.68 o
   4  -4   6         29.58         30.27        15.50 o
   5  -4   6         42.82         12.50        19.58 o
   6  -4   6        587.59        587.34        34.23 o
   7  -4   6        185.32        180.28        54.21 o
  -7  -3   6       1592.54       1796.38       118.25 o
  -6  -3   6         36.00         38.94        26.85 o
  -5  -3   6        351.75        338.03        22.52 o
  -4  -3   6        168.02        169.69        17.73 o
  -3  -3   6        203.23        168.21        16.00 o
  -2  -3   6       3961.82       4049.83        65.56 o
  -1  -3   6       1134.15       1131.43        63.74 o
   0  -3   6        119.55        161.33        14.02 o
   1  -3   6       2634.41       2532.86        39.79 o
   2  -3   6         19.60         18.98         9.44 o
   3  -3   6        117.46        123.83        13.62 o
   4  -3   6       1114.51       1113.76        32.95 o
   5  -3   6       2095.06       2026.42        46.63 o
   6  -3   6       1162.42       1165.05        57.65 o
  -7  -2   6       2568.27       2702.77        75.55 o
  -6  -2   6          0.42         49.03        22.66 o
  -5  -2   6        197.28        231.24        20.78 o
  -4  -2   6      12168.32      12159.17       100.63 o
  -3  -2   6         20.86         33.14        12.69 o
  -2  -2   6        730.22        709.51        25.11 o
  -1  -2   6       3430.29       3474.63        49.94 o
   0  -2   6       1852.75       1879.55        33.86 o
   1  -2   6       9735.79       9845.51        80.75 o
   2  -2   6        395.78        386.84        19.11 o
   3  -2   6       1965.76       1878.51        33.63 o
   4  -2   6       3609.49       3484.91        63.17 o
   5  -2   6          0.05        -20.71        20.71 o
   6  -2   6        426.37        408.38        45.09 o
  -7  -1   6        340.47        277.42        33.17 o
  -6  -1   6        118.31        102.44        23.04 o
  -5  -1   6         39.53         54.57        17.51 o
  -4  -1   6       8290.96       8328.87        79.45 o
  -3  -1   6         64.29         53.60        12.21 o
  -2  -1   6       2237.16       2185.94        31.44 o
  -1  -1   6      29149.18      30168.23       217.37 o
   0  -1   6         19.77         43.25         9.92 o
   1  -1   6        113.88        120.41        15.55 o
   2  -1   6       6864.27       6932.78        89.17 o
   3  -1   6        776.21        760.62        38.67 o
   4  -1   6       1948.42       1858.59        45.43 o
   5  -1   6          1.47        -11.66        25.52 o
   6  -1   6        561.79        587.47        53.26 o
  -8   0   6         40.73         41.55        56.91 o
  -7   0   6        118.26         95.42        30.22 o
  -6   0   6       1183.82       1109.53        40.02 o
  -5   0   6        870.81        863.81        30.16 o
  -4   0   6        213.27        232.72        23.91 o
  -3   0   6       1116.49       1200.38        37.04 o
  -2   0   6         94.39         97.39        11.45 o
  -1   0   6       3302.32       3201.52        37.18 o
   0   0   6        455.96        467.00        16.64 o
   1   0   6       3855.80       4008.47        57.22 o
   2   0   6       8527.69       8303.30       103.00 o
   3   0   6        155.24        161.40        23.90 o
   4   0   6        865.35        897.45        51.87 o
   5   0   6       1744.48       1659.61        56.41 o
   6   0   6        253.55        165.26        71.36 o
  -8   1   6       1920.69       1952.30        75.74 o
  -7   1   6         84.11         39.90        27.06 o
  -6   1   6        321.12        337.63        21.70 o
  -5   1   6       3148.84       3013.36        67.77 o
  -4   1   6         92.69        117.14        20.02 o
  -3   1   6       2040.11       2024.64        46.38 o
  -2   1   6       2334.52       2329.27        32.03 o
  -1   1   6       3109.80       3088.42        37.77 o
   0   1   6       3227.82       3141.89        38.45 o
   1   1   6        207.85        196.35        21.23 o
   2   1   6        151.53        134.94        22.73 o
   3   1   6        809.07        810.50        41.50 o
   4   1   6       1018.05        823.64       112.26 o
   5   1   6        252.45        228.18        34.69 o
  -8   2   6       1601.23       1507.56       145.04 o
  -7   2   6         34.83         37.72        32.46 o
  -6   2   6         13.59         47.41        28.19 o
  -5   2   6      10314.74      10326.87       117.96 o
  -4   2   6         24.02         28.05        17.82 o
  -3   2   6         99.63        145.41        18.79 o
  -2   2   6      14316.62      14552.21       107.59 o
  -1   2   6         74.28         54.04        10.61 o
   0   2   6       1662.76       1636.86        30.75 o
   1   2   6         19.47         -1.57        16.81 o
   2   2   6       2329.76       2376.53        53.94 o
   3   2   6       2102.79       2217.85        58.43 o
   4   2   6        193.59        192.14        46.69 o
   5   2   6        722.37        706.63        64.47 o
  -8   3   6         13.33         -9.94        63.00 o
  -7   3   6        490.63        424.77        42.18 o
  -6   3   6          3.36         14.82        25.63 o
  -5   3   6       3353.15       3396.80        64.91 o
  -4   3   6        504.10        507.11        41.09 o
  -3   3   6       1743.77       1697.79        36.59 o
  -2   3   6      21831.98      23177.72       158.70 o
  -1   3   6         30.30         19.20        11.47 o
   0   3   6       1426.08       1454.55        33.51 o
   1   3   6       9615.21       9907.08       103.67 o
   2   3   6        288.18        282.37        17.48 o
   3   3   6         45.53         70.00        28.54 o
   4   3   6        368.00        336.01        59.27 o
   5   3   6        374.64        341.87        71.36 o
  -8   4   6         28.68        -21.75        71.41 o
  -7   4   6        179.73        154.40        37.01 o
  -6   4   6         85.60        102.31        27.19 o
  -5   4   6        768.70        775.95        48.57 o
  -4   4   6       1731.00       1760.42        53.32 o
  -3   4   6        175.32        200.98        17.82 o
  -2   4   6         82.17         80.27        16.19 o
  -1   4   6       1044.28       1097.78        31.60 o
   0   4   6        951.05        901.31        33.07 o
   1   4   6       4187.08       4048.35        67.89 o
   2   4   6         71.70         72.47        20.58 o
   3   4   6        903.71        851.76        45.24 o
   4   4   6       1692.29       1664.38        84.45 o
  -8   5   6         99.59         95.06        92.63 o
  -7   5   6         77.54         86.17        37.05 o
  -6   5   6       2881.67       3124.45        71.64 o
  -5   5   6          7.46          7.30        23.12 o
  -4   5   6         62.16         63.73        19.60 o
  -3   5   6        222.62        226.82        19.85 o
  -2   5   6       1812.26       1834.09        40.47 o
  -1   5   6       2006.85       2084.48        43.21 o
   0   5   6        192.11        200.56        22.24 o
   1   5   6        784.45        766.04        40.09 o
   2   5   6        767.43        792.34        37.94 o
   3   5   6        195.61        307.62        38.46 o
  -8   6   6        355.76        318.13        63.44 o
  -7   6   6          1.59         88.98        47.64 o
  -6   6   6       5742.43       5927.37        97.57 o
  -5   6   6         11.10         -6.77        22.60 o
  -4   6   6       1162.05       1107.45        54.05 o
  -3   6   6      10426.91      10554.86       100.53 o
  -2   6   6        243.78        259.94        24.52 o
  -1   6   6         18.39         28.22        20.90 o
   0   6   6       1242.96       1237.93        48.05 o
   1   6   6       1070.59       1160.27        68.80 o
   2   6   6        134.04        146.80        32.81 o
   3   6   6         11.16         97.34        56.74 o
  -7   7   6          2.01         31.07        64.44 o
  -6   7   6        262.62        265.34        26.84 o
  -5   7   6        970.59        958.11        41.03 o
  -4   7   6        184.41        234.72        30.88 o
  -3   7   6       4078.72       4046.00        64.94 o
  -2   7   6          8.80         -6.05        22.64 o
  -1   7   6       2373.18       2238.58        55.87 o
   0   7   6       6115.58       6147.68        91.65 o
   1   7   6         20.08         34.73        37.59 o
   2   7   6         55.84         17.38        40.78 o
  -7   8   6         40.06         97.72        55.38 o
  -6   8   6        482.84        503.13        49.04 o
  -5   8   6        516.20        524.31        42.41 o
  -4   8   6         40.58        111.92        30.52 o
  -3   8   6        348.30        377.57        34.09 o
  -2   8   6        891.39        913.52        43.70 o
  -1   8   6         37.06         52.73        30.13 o
   0   8   6        479.76        489.74        46.80 o
   1   8   6         83.24         42.92        58.56 o
  -6   9   6         11.17         -2.19        45.13 o
  -5   9   6        195.32        163.87        70.93 o
  -4   9   6        689.32        704.15        47.91 o
  -3   9   6        465.34        468.66        43.84 o
  -2   9   6         18.89         69.89        35.20 o
  -1   9   6          1.81        -14.19        38.52 o
   0   9   6        911.80        896.91        75.41 o
  -5  10   6        277.61        274.86        62.18 o
  -4  10   6       2870.27       2923.89       100.12 o
  -3  10   6         29.02         15.78        47.21 o
  -2  10   6        496.20        550.65        49.91 o
   0 -13   7         92.35       -122.86       122.86 o
   1 -13   7        206.40        224.69        63.65 o
   2 -13   7       1180.84       1248.71       277.78 o
   3 -13   7          3.64        -71.71        83.09 o
  -1 -12   7          5.28         78.27        66.42 o
   0 -12   7          0.57        -51.93        53.87 o
   1 -12   7         12.34         61.63        39.20 o
   2 -12   7        570.26        564.03       109.28 o
   3 -12   7         30.93         15.25        44.97 o
   4 -12   7        293.31        298.12       112.58 o
   5 -12   7        658.05        599.77        80.99 o
  -2 -11   7         61.64         43.27        64.79 o
  -1 -11   7         39.78         97.91        42.88 o
   0 -11   7       1007.25        949.94        77.59 o
   1 -11   7        212.62        230.78        34.19 o
   2 -11   7         36.67         51.37        36.00 o
   3 -11   7        541.47        603.38        53.39 o
   4 -11   7          0.00         16.34        39.90 o
   5 -11   7         43.30         20.68        52.93 o
  -3 -10   7        161.16          2.73        78.38 o
  -2 -10   7       2669.09       2983.01       113.35 o
  -1 -10   7          0.63         24.44        24.39 o
   0 -10   7        115.48        110.22        45.60 o
   1 -10   7        861.71        906.94        72.71 o
   2 -10   7        510.70        548.62        39.17 o
   3 -10   7       2369.61       2334.75        73.57 o
   4 -10   7         70.40         93.71        37.11 o
   5 -10   7        362.54        489.59        48.19 o
   6 -10   7       1171.56       1163.20        75.66 o
  -4  -9   7         14.48         83.90        86.23 o
  -3  -9   7         37.34         55.42        41.11 o
  -2  -9   7       1871.91       1855.44        69.88 o
  -1  -9   7        804.29        842.50        36.42 o
   0  -9   7       1005.78       1093.07        77.59 o
   1  -9   7       5907.64       5857.28       117.07 o
   2  -9   7          4.00        -15.23        15.23 o
   3  -9   7         13.51         54.47        27.83 o
   4  -9   7       2486.14       2566.84        86.97 o
   5  -9   7        137.00        232.92        38.60 o
   6  -9   7        692.87        658.23        62.81 o
  -5  -8   7          2.89        120.15        97.06 o
  -4  -8   7        131.71        110.84        41.52 o
  -3  -8   7        403.54        450.78        39.51 o
  -2  -8   7          0.19         20.02        27.85 o
  -1  -8   7        738.64        730.92        34.24 o
   0  -8   7        516.29        473.38        32.36 o
   1  -8   7       1049.09       1078.75        36.89 o
   2  -8   7          0.33          4.14        14.24 o
   3  -8   7       1163.74       1075.08        50.03 o
   4  -8   7       2443.42       2582.27        70.51 o
   5  -8   7        150.82        200.07        39.50 o
   6  -8   7        167.66        127.55        67.86 o
  -5  -7   7         54.41        136.85        66.95 o
  -4  -7   7         67.43         46.38        65.35 o
  -3  -7   7       1591.24       1586.05        78.20 o
  -2  -7   7        121.45        148.46        18.10 o
  -1  -7   7       2057.76       2013.69        44.88 o
   0  -7   7         94.27        135.41        22.12 o
   1  -7   7       1169.74       1219.70        62.31 o
   2  -7   7       1890.88       1873.62        37.72 o
   3  -7   7         78.86        132.18        18.74 o
   4  -7   7         88.66        122.06        20.44 o
   5  -7   7        192.16        220.69        23.95 o
   6  -7   7        438.17        429.37        35.76 o
  -6  -6   7        968.42        852.29        82.68 o
  -5  -6   7          0.56        -39.65        39.65 o
  -4  -6   7        178.77        180.62        32.76 o
  -3  -6   7       9747.96       9499.52        97.45 o
  -2  -6   7        121.65        124.55        16.93 o
  -1  -6   7        178.82        163.63        20.20 o
   0  -6   7       9948.93       9729.25       120.62 o
   1  -6   7        336.07        359.47        21.69 o
   2  -6   7       1344.05       1355.54        37.17 o
   3  -6   7         79.14         56.22        17.74 o
   4  -6   7       1454.57       1399.33        52.11 o
   5  -6   7       1763.07       1733.01        48.49 o
   6  -6   7         70.07         32.25        47.10 o
  -6  -5   7          0.03         22.85       129.33 o
  -5  -5   7        168.33        128.19        27.29 o
  -4  -5   7         87.14         73.22        22.89 o
  -3  -5   7       1802.41       1759.42        49.57 o
  -2  -5   7        125.70        134.33        19.17 o
  -1  -5   7        802.32        788.52        34.12 o
   0  -5   7      18285.03      18473.44       186.97 o
   1  -5   7         39.08         49.70        18.05 o
   2  -5   7       1520.07       1516.77        46.75 o
   3  -5   7       9917.90       9692.47        92.19 o
   4  -5   7        337.10        337.56        21.64 o
   5  -5   7         64.24         38.29        21.90 o
   6  -5   7        579.62        562.27        36.09 o
  -7  -4   7        177.40        111.90        63.48 o
  -6  -4   7         32.42         51.58        29.08 o
  -5  -4   7        330.40        344.57        26.27 o
  -4  -4   7        139.29        147.40        22.16 o
  -3  -4   7       1054.68       1054.08        43.30 o
  -2  -4   7       2125.12       2075.79        52.16 o
  -1  -4   7         94.39         52.55        16.47 o
   0  -4   7         25.41         29.90        12.71 o
   1  -4   7        536.68        465.87        24.24 o
   2  -4   7        635.63        583.82        24.79 o
   3  -4   7       1626.17       1758.33        35.12 o
   4  -4   7        129.17        145.33        19.13 o
   5  -4   7       1075.20       1106.10        41.12 o
   6  -4   7       1385.57       1428.99       100.13 o
  -7  -3   7       2301.34       2419.15       118.22 o
  -6  -3   7        145.28        116.80        27.83 o
  -5  -3   7         19.11         27.52        19.21 o
  -4  -3   7       6108.01       5781.13        76.22 o
  -3  -3   7          1.28        -14.67        14.67 o
  -2  -3   7         35.18         70.57        20.42 o
  -1  -3   7        365.77        407.73        25.78 o
   0  -3   7       5502.10       5562.82        64.26 o
   1  -3   7       2256.14       2281.47        35.78 o
   2  -3   7        548.93        552.03        41.27 o
   3  -3   7        326.51        310.17        18.13 o
   4  -3   7          6.52          2.19        18.36 o
   5  -3   7        100.37         79.91        23.12 o
   6  -3   7         19.13          8.89        34.07 o
  -7  -2   7        600.07        573.00        42.72 o
  -6  -2   7        168.37        140.82        25.56 o
  -5  -2   7        108.87        110.80        21.38 o
  -4  -2   7      11711.91      11736.09       116.26 o
  -3  -2   7         31.59         44.20        13.75 o
  -2  -2   7       1225.48       1208.16        27.02 o
  -1  -2   7      26165.05      27236.23       250.21 o
   0  -2   7         22.17         26.36        10.97 o
   1  -2   7          5.37          7.30        13.05 o
   2  -2   7       2717.62       2512.38        60.23 o
   3  -2   7       2110.77       2142.09        61.06 o
   4  -2   7       2120.86       2208.03        64.66 o
   5  -2   7        145.87         77.24        25.62 o
   6  -2   7        756.61        780.00        68.91 o
  -7  -1   7        176.96        170.31        32.40 o
  -6  -1   7        777.77        823.91        35.00 o
  -5  -1   7        174.69        186.32        23.36 o
  -4  -1   7        106.44        120.51        16.25 o
  -3  -1   7       1112.77       1058.79        24.55 o
  -2  -1   7        340.06        339.18        23.42 o
  -1  -1   7      12456.71      12939.62       102.98 o
   0  -1   7        102.94         89.48        12.33 o
   1  -1   7       2139.27       2116.36        43.24 o
   2  -1   7      16297.88      16520.20       166.06 o
   3  -1   7         16.32         32.85        22.71 o
   4  -1   7        363.61        369.18        37.09 o
   5  -1   7       2154.61       2146.30        84.00 o
   6  -1   7        379.32        408.89        71.94 o
  -8   0   7        384.11        397.15        73.94 o
  -7   0   7         16.37          2.38        26.92 o
  -6   0   7         95.32         94.42        31.20 o
  -5   0   7        112.24        164.32        27.33 o
  -4   0   7       1100.74       1025.86        43.32 o
  -3   0   7       1737.95       1843.54        42.21 o
  -2   0   7        430.57        396.96        20.20 o
  -1   0   7       1342.67       1281.86        26.11 o
   0   0   7       1633.76       1713.21        28.51 o
   1   0   7        124.53        101.23        16.04 o
   2   0   7       1295.12       1258.53        42.37 o
   3   0   7        175.63        178.40        27.33 o
   4   0   7        644.97        596.03        45.36 o
   5   0   7       1831.73       1846.86       127.68 o
  -8   1   7       2484.11       2389.56       129.21 o
  -7   1   7         79.69         78.79        40.44 o
  -6   1   7         17.78          5.05        30.27 o
  -5   1   7       7457.69       7816.54       112.12 o
  -4   1   7          3.98          0.39        17.39 o
  -3   1   7        288.52        340.27        25.34 o
  -2   1   7       6398.87       6452.38        60.32 o
  -1   1   7       1566.67       1510.49        29.31 o
   0   1   7        290.67        277.59        15.40 o
   1   1   7          0.11         33.80        17.50 o
   2   1   7       2737.84       2822.16        59.22 o
   3   1   7        686.01        690.58        38.96 o
   4   1   7          6.96         34.71        33.59 o
   5   1   7         33.85         80.37        90.57 o
  -8   2   7          7.44        -61.64        61.64 o
  -7   2   7       1324.04       1255.63        65.64 o
  -6   2   7         61.27         56.96        27.47 o
  -5   2   7       5404.08       5519.11        85.56 o
  -4   2   7         66.17         81.65        19.45 o
  -3   2   7       1074.61       1082.07        40.17 o
  -2   2   7      15725.53      15380.47       115.25 o
  -1   2   7         47.59         80.04        12.32 o
   0   2   7        761.47        743.46        25.35 o
   1   2   7       6048.11       6098.84        92.30 o
   2   2   7        987.97       1027.80        44.53 o
   3   2   7         26.40         11.66        27.80 o
   4   2   7        122.10        177.89        43.33 o
   5   2   7       1068.09       1062.02       172.52 o
  -8   3   7        218.67        318.79        63.12 o
  -7   3   7        900.42        824.13        62.22 o
  -6   3   7         42.89         23.05        28.38 o
  -5   3   7        313.79        316.49        30.64 o
  -4   3   7       1899.08       1954.15        56.22 o
  -3   3   7         76.26         77.53        12.58 o
  -2   3   7       3101.85       3048.93        44.63 o
  -1   3   7        303.53        296.26        18.59 o
   0   3   7       1516.06       1484.09        35.19 o
   1   3   7      10475.88      10463.17       167.17 o
   2   3   7         25.02         13.54        25.73 o
   3   3   7       1037.26       1075.71        54.15 o
   4   3   7       2273.50       2373.64       140.93 o
  -8   4   7         83.92         50.85        61.20 o
  -7   4   7          0.14        -14.53        67.09 o
  -6   4   7        679.79        801.83        59.28 o
  -5   4   7        558.48        586.33        34.99 o
  -4   4   7        489.96        507.77        35.21 o
  -3   4   7          1.53         -2.26        15.16 o
  -2   4   7       2907.74       3057.27        47.65 o
  -1   4   7       1633.75       1593.23        37.94 o
   0   4   7         19.33         34.78        17.83 o
   1   4   7         31.55         17.63        17.90 o
   2   4   7        449.59        451.56        36.76 o
   3   4   7        298.26        319.51        44.70 o
   4   4   7        840.97       1020.88        75.08 o
  -8   5   7         77.58         74.25        79.80 o
  -7   5   7         62.09         49.29        45.13 o
  -6   5   7       3823.46       3834.70        82.08 o
  -5   5   7        206.45        242.17        34.34 o
  -4   5   7        842.85        861.57        58.38 o
  -3   5   7       3753.53       3745.29        56.42 o
  -2   5   7        211.87        183.56        20.80 o
  -1   5   7        298.79        327.47        23.91 o
   0   5   7        266.11        247.55        23.44 o
   1   5   7       2033.97       1933.83        80.46 o
   2   5   7        138.13        206.65        40.67 o
   3   5   7          3.56        219.72        66.12 o
  -7   6   7          5.79         79.03        50.30 o
  -6   6   7        729.81        787.75        54.78 o
  -5   6   7        643.31        630.71        42.35 o
  -4   6   7         13.29        -30.03        35.83 o
  -3   6   7       4741.66       4683.17        71.67 o
  -2   6   7         92.60         90.86        22.98 o
  -1   6   7        968.86       1056.30        44.21 o
   0   6   7       4480.87       4558.78        77.25 o
   1   6   7         14.78         12.26        33.57 o
   2   6   7        196.63        257.90        55.11 o
  -7   7   7          0.41         -3.08        66.82 o
  -6   7   7        533.94        513.13        49.31 o
  -5   7   7       1879.12       2039.26        55.20 o
  -4   7   7        172.53        172.93        31.74 o
  -3   7   7        603.44        587.19        35.20 o
  -2   7   7        679.76        662.29        35.21 o
  -1   7   7        174.28        206.53        33.79 o
   0   7   7       1883.88       1962.10       100.16 o
   1   7   7         26.98         45.43        41.64 o
  -6   8   7         53.22        109.80        37.54 o
  -5   8   7         41.06        113.46        40.88 o
  -4   8   7        116.26         45.22        35.66 o
  -3   8   7       1731.48       1641.57        61.48 o
  -2   8   7        853.57        795.68        43.19 o
  -1   8   7         15.58         45.20        45.25 o
   0   8   7        313.11        410.84        53.59 o
  -5   9   7        469.84        401.73        94.84 o
  -4   9   7       1864.51       1965.75        85.37 o
  -3   9   7          7.53        -18.85        41.78 o
  -2   9   7        387.58        393.69        45.19 o
  -1   9   7        434.36        508.81        51.82 o
   1 -13   8         30.73         34.67        74.31 o
   2 -13   8       1056.90        911.54        86.78 o
   3 -13   8         42.92         94.17        62.91 o
  -1 -12   8         24.64        114.61        82.61 o
   0 -12   8         90.49        107.66       113.99 o
   1 -12   8         95.41         61.61        47.27 o
   2 -12   8          3.12        -17.74        55.13 o
   3 -12   8          7.04        -28.69        49.42 o
   4 -12   8         41.44         55.89        60.78 o
  -2 -11   8       1282.24       1333.57       120.17 o
  -1 -11   8          0.03         19.52        31.19 o
   0 -11   8        100.39        115.86        43.86 o
   1 -11   8        226.95        213.29        32.92 o
   2 -11   8        190.84        124.85        41.97 o
   3 -11   8        392.14        419.30        40.65 o
   4 -11   8         61.48        -44.10        44.10 o
   5 -11   8        236.46        355.13        83.74 o
  -3 -10   8         19.94          4.01        56.95 o
  -2 -10   8       2807.68       2646.14       126.29 o
  -1 -10   8         91.58        115.93        45.13 o
   0 -10   8        186.33        179.43        34.29 o
   1 -10   8       5631.32       5681.51        92.15 o
   2 -10   8          2.64         15.05        28.58 o
   3 -10   8         21.90         27.29        33.88 o
   4 -10   8       1141.41       1151.93        66.53 o
   5 -10   8        354.81        290.88        52.13 o
  -4  -9   8        125.68        187.09        75.52 o
  -3  -9   8         13.30         47.15        42.38 o
  -2  -9   8         13.92         29.01        34.60 o
  -1  -9   8        611.33        641.71        35.25 o
   0  -9   8          5.56        -18.89        27.18 o
   1  -9   8       1788.01       1700.82        48.15 o
   2  -9   8         25.29         18.69        19.65 o
   3  -9   8        764.45        890.69        49.90 o
   4  -9   8       4540.01       4894.17        97.31 o
   5  -9   8          0.29         53.40        68.64 o
   6  -9   8         74.00         90.01        58.17 o
  -5  -8   8         17.06        -75.87        75.87 o
  -4  -8   8         34.52        102.69        51.39 o
  -3  -8   8         37.48        -34.27        34.27 o
  -2  -8   8        323.08        300.46        25.31 o
  -1  -8   8          4.10          2.57        21.20 o
   0  -8   8         12.94          3.22        23.82 o
   1  -8   8        188.10        198.01        27.03 o
   2  -8   8        216.47        217.86        20.70 o
   3  -8   8         91.52         82.20        17.06 o
   4  -8   8        100.53        208.19        30.66 o
   5  -8   8          6.49         16.55        26.29 o
   6  -8   8        274.39        231.33        43.98 o
  -5  -7   8         26.21        -77.15        77.15 o
  -4  -7   8         36.36          6.42        43.14 o
  -3  -7   8       3821.03       3756.03        56.04 o
  -2  -7   8        118.64        131.65        21.71 o
  -1  -7   8         45.89         61.45        19.16 o
   0  -7   8       1700.18       1671.85        48.46 o
   1  -7   8        473.96        488.95        32.08 o
   2  -7   8        697.78        654.44        33.88 o
   3  -7   8          3.03        -15.05        18.56 o
   4  -7   8        906.52        816.97        41.45 o
   5  -7   8        384.91        373.49        30.36 o
   6  -7   8          4.19          0.59        33.77 o
  -6  -6   8          0.83        -64.49        89.93 o
  -5  -6   8        414.88        438.57        74.81 o
  -4  -6   8          1.10         52.62        21.38 o
  -3  -6   8       2947.62       2918.94        67.58 o
  -2  -6   8          0.04         17.33        20.30 o
  -1  -6   8        628.21        615.07        31.39 o
   0  -6   8      15647.19      16329.46       180.09 o
   1  -6   8         89.15         51.33        20.65 o
   2  -6   8        323.19        309.83        24.64 o
   3  -6   8       7055.47       6888.12        88.40 o
   4  -6   8        295.44        289.20        22.80 o
   5  -6   8         67.98         56.85        33.79 o
   6  -6   8        161.83        137.18        36.14 o
  -6  -5   8         83.61         55.70        62.07 o
  -5  -5   8        537.65        493.38        37.04 o
  -4  -5   8        182.02        166.03        30.08 o
  -3  -5   8        652.41        732.82        44.59 o
  -2  -5   8       1122.27       1134.54        41.14 o
  -1  -5   8          5.41         -0.11        15.52 o
   0  -5   8        872.65        830.92        32.96 o
   1  -5   8        371.51        373.48        28.35 o
   2  -5   8        650.43        638.74        33.78 o
   3  -5   8       8091.80       7937.39        85.39 o
   4  -5   8         45.06         54.38        18.47 o
   5  -5   8        518.51        517.87        28.80 o
   6  -5   8       2674.15       2610.67        74.92 o
  -7  -4   8        817.65        771.06        83.91 o
  -6  -4   8        258.77        195.67        34.20 o
  -5  -4   8          5.91         12.75        27.50 o
  -4  -4   8        892.11        989.32        51.45 o
  -3  -4   8          0.25         16.76        34.83 o
  -2  -4   8        111.48        133.30        23.59 o
  -1  -4   8          0.05          0.34        13.54 o
   0  -4   8       2232.89       2098.78        42.45 o
   1  -4   8       1944.98       1952.65        40.44 o
   2  -4   8         14.63         59.45        15.51 o
   3  -4   8         25.37         -9.03        23.30 o
   4  -4   8        547.82        534.67        28.68 o
   5  -4   8        150.68        172.54        26.17 o
   6  -4   8        713.94        717.52        55.38 o
  -7  -3   8        426.93        454.14        48.48 o
  -6  -3   8        129.69         73.39        32.21 o
  -5  -3   8         12.68        -23.42        23.42 o
  -4  -3   8       6770.18       6642.46        88.53 o
  -3  -3   8        143.20        171.23        21.18 o
  -2  -3   8         56.16         57.01        14.02 o
  -1  -3   8       8246.27       8053.35       104.70 o
   0  -3   8        112.48        139.21        19.53 o
   1  -3   8        107.23        116.83        13.75 o
   2  -3   8       2373.55       2280.73        39.39 o
   3  -3   8       3449.25       3415.08        71.87 o
   4  -3   8        602.34        638.78        40.33 o
   5  -3   8          2.65         51.97        38.60 o
   6  -3   8        701.01        803.87       113.48 o
  -7  -2   8         97.33        109.07        37.49 o
  -6  -2   8       1788.73       1644.51        57.51 o
  -5  -2   8          6.29          2.35        20.57 o
  -4  -2   8        892.27        942.96        41.95 o
  -3  -2   8        967.95        934.09        28.78 o
  -2  -2   8       1177.18       1216.70        33.70 o
  -1  -2   8      17039.61      17327.29       178.26 o
   0  -2   8         51.62         38.19        12.76 o
   1  -2   8       1709.21       1715.94        29.13 o
   2  -2   8      10041.39      10199.25       121.92 o
   3  -2   8         45.17         28.31        23.52 o
   4  -2   8        736.98        748.39        72.19 o
   5  -2   8       1214.27       1438.68        83.24 o
   6  -2   8        641.91        580.20       137.12 o
  -7  -1   8         13.08        -28.99        36.77 o
  -6  -1   8        719.01        690.09        43.88 o
  -5  -1   8          6.87         33.88        24.75 o
  -4  -1   8       1383.52       1374.59        49.02 o
  -3  -1   8       4190.71       4047.49        46.28 o
  -2  -1   8         11.92         11.99        12.72 o
  -1  -1   8        190.92        156.63        14.35 o
   0  -1   8       2493.26       2414.16        41.96 o
   1  -1   8        467.02        526.02        29.08 o
   2  -1   8       3974.79       3977.07        68.26 o
   3  -1   8         15.17         30.02        29.47 o
   4  -1   8        635.14        760.07        64.28 o
   5  -1   8       3013.20       3231.06       174.95 o
  -7   0   8        197.81        187.40        51.99 o
  -6   0   8         34.04         71.41        33.58 o
  -5   0   8       1763.28       1722.16        59.90 o
  -4   0   8          4.14        -18.21        18.21 o
  -3   0   8         55.47         66.90        19.37 o
  -2   0   8        656.40        651.52        28.69 o
  -1   0   8       3294.03       3296.57        45.98 o
   0   0   8       1066.68       1021.51        30.23 o
   1   0   8         23.42         52.23        18.12 o
   2   0   8       1883.45       1776.69        51.07 o
   3   0   8        667.05        664.87        38.19 o
   4   0   8        179.85        161.74        35.93 o
   5   0   8         95.37        129.63        59.10 o
  -8   1   8          3.16        -50.17        98.96 o
  -7   1   8       1069.17       1030.01       102.89 o
  -6   1   8          0.52         31.34        29.47 o
  -5   1   8       3606.75       3708.48        79.24 o
  -4   1   8        437.09        444.37        28.61 o
  -3   1   8        989.04       1015.44        40.75 o
  -2   1   8       9386.77       9438.88        82.10 o
  -1   1   8        179.36        182.63        15.09 o
   0   1   8        722.55        734.53        23.44 o
   1   1   8       2252.26       2342.31        54.46 o
   2   1   8       1413.71       1430.62        55.26 o
   3   1   8         11.95         45.47        29.08 o
   4   1   8         21.01         44.26        41.80 o
   5   1   8       1145.47        970.08        81.09 o
  -8   2   8         26.54         26.25        78.06 o
  -7   2   8       1903.96       1927.93        79.06 o
  -6   2   8          1.39         -8.72        32.33 o
  -5   2   8         16.12         57.91        25.96 o
  -4   2   8       5293.25       5467.18        90.16 o
  -3   2   8         16.21         23.71        18.79 o
  -2   2   8       4440.10       4473.22        55.30 o
  -1   2   8         71.92         90.24        14.33 o
   0   2   8       1443.48       1422.28        32.16 o
   1   2   8       8172.59       8955.94       162.36 o
   2   2   8        194.63        217.89        30.15 o
   3   2   8        887.13        885.10        90.02 o
   4   2   8       1401.04       1619.90        87.32 o
  -8   3   8          0.32         57.66        79.23 o
  -7   3   8        457.32        451.53        66.08 o
  -6   3   8        211.94        177.46        32.78 o
  -5   3   8       1007.66       1050.12        55.23 o
  -4   3   8       3542.15       3789.80        89.16 o
  -3   3   8         83.67         84.88        14.78 o
  -2   3   8       1415.45       1477.59        35.39 o
  -1   3   8       3795.81       3916.12        59.82 o
   0   3   8        202.25        174.47        19.69 o
   1   3   8        439.74        419.71        37.32 o
   2   3   8        386.33        451.15        51.41 o
   3   3   8        293.52        330.74        49.05 o
   4   3   8       1713.21       1585.74       182.85 o
  -7   4   8         87.82         74.16        47.12 o
  -6   4   8       1352.23       1359.26        63.83 o
  -5   4   8        138.82        141.82        28.46 o
  -4   4   8        141.60        106.52        28.80 o
  -3   4   8       1377.79       1467.15        37.56 o
  -2   4   8        845.42        803.82        31.69 o
  -1   4   8        406.45        487.68        25.24 o
   0   4   8         94.99        107.45        20.43 o
   1   4   8       1804.45       1825.35        77.56 o
   2   4   8        559.16        539.65        45.37 o
   3   4   8         91.30        199.28        98.54 o
  -7   5   8          0.02         80.94        51.14 o
  -6   5   8        442.02        441.94        41.95 o
  -5   5   8        207.00        235.22        38.56 o
  -4   5   8        522.78        487.59        33.39 o
  -3   5   8       4074.54       4055.47        61.11 o
  -2   5   8        201.22        231.39        23.73 o
  -1   5   8       1122.77       1081.65        44.14 o
   0   5   8       2162.51       2076.35        52.80 o
   1   5   8        240.15        208.47        26.54 o
   2   5   8        115.78        143.60        54.51 o
  -7   6   8         15.95         12.08        55.49 o
  -6   6   8        549.78        526.61        49.54 o
  -5   6   8       4362.13       4265.33       138.72 o
  -4   6   8        129.39         51.30        44.56 o
  -3   6   8        104.66         88.79        24.90 o
  -2   6   8        966.15        950.48        41.02 o
  -1   6   8        604.73        659.85        36.83 o
   0   6   8       1692.41       1600.88        80.19 o
   1   6   8         49.38          8.12        33.06 o
   2   6   8        914.63        891.44       106.40 o
  -6   7   8        115.04        139.45        52.28 o
  -5   7   8        602.79        621.78        40.79 o
  -4   7   8         61.87         35.09        36.22 o
  -3   7   8       1892.35       1880.50        60.58 o
  -2   7   8       2725.00       2814.92        68.31 o
  -1   7   8         42.93         58.64        37.32 o
   0   7   8          2.60        -36.41        44.55 o
   1   7   8        245.52        319.24        78.22 o
  -6   8   8         37.35        -58.51        58.51 o
  -5   8   8        266.58        289.47        49.13 o
  -4   8   8        736.13        712.62        53.52 o
  -3   8   8          9.79         14.33        39.65 o
  -2   8   8          7.29         85.74        39.60 o
  -1   8   8        211.99        180.66        63.75 o
  -4   9   8        260.25        328.02        59.44 o
  -3   9   8          4.78         15.37        62.83 o
   2 -13   9         37.56        -75.74        75.74 o
  -1 -12   9          0.18        150.20        87.06 o
   0 -12   9         94.47         86.33        56.65 o
   1 -12   9          1.10         24.88        42.93 o
   2 -12   9        291.28        203.49        63.49 o
   3 -12   9        106.13        124.06        56.77 o
   4 -12   9          7.84        -85.33        85.33 o
  -2 -11   9       1636.04       1708.02       148.93 o
  -1 -11   9         98.84         90.68        39.90 o
   0 -11   9         57.92         96.95        49.08 o
   1 -11   9       2145.80       2325.12        92.23 o
   2 -11   9          0.05         32.00        24.61 o
   3 -11   9          9.46        -24.01        41.76 o
   4 -11   9        263.97        204.11        57.17 o
   5 -11   9        264.75        198.58        71.68 o
  -3 -10   9          2.76        -47.42        58.44 o
  -2 -10   9         63.12         -7.32        54.69 o
  -1 -10   9        150.93        163.89        34.41 o
   0 -10   9        305.04        293.19        50.51 o
   1 -10   9       3361.00       3309.16        73.15 o
   2 -10   9         67.78        120.42        24.52 o
   3 -10   9        332.10        346.20        41.31 o
   4 -10   9       3177.18       3285.02       104.89 o
   5 -10   9          0.02         21.90        55.07 o
  -4  -9   9        249.14        209.64        79.40 o
  -3  -9   9        265.95        331.96        59.10 o
  -2  -9   9        538.68        553.93        36.21 o
  -1  -9   9       1006.94        994.64        55.98 o
   0  -9   9         69.09         44.48        26.67 o
   1  -9   9        120.08        141.93        26.37 o
   2  -9   9        596.97        612.64        34.83 o
   3  -9   9         92.40         88.06        26.19 o
   4  -9   9       1075.20       1008.28        92.56 o
   5  -9   9          0.15        -27.17        47.36 o
  -5  -8   9         62.23        214.30       121.62 o
  -4  -8   9          2.41        -40.16        51.77 o
  -3  -8   9       1849.35       1765.69        70.63 o
  -2  -8   9        395.13        442.49        30.93 o
  -1  -8   9         69.05         91.55        25.46 o
   0  -8   9        186.02        164.19        27.00 o
   1  -8   9       1138.30       1157.80        47.14 o
   2  -8   9        345.05        386.26        28.35 o
   3  -8   9         58.14         68.18        20.60 o
   4  -8   9        535.72        604.33        35.15 o
   5  -8   9        144.89        175.43        36.91 o
  -5  -7   9        600.13        601.93        99.47 o
  -4  -7   9         47.55         28.29        82.54 o
  -3  -7   9       2109.03       2030.56        53.34 o
  -2  -7   9          0.25         47.52        26.57 o
  -1  -7   9        535.05        558.48        35.46 o
   0  -7   9       5794.90       5730.80        80.33 o
   1  -7   9        131.32        155.93        23.92 o
   2  -7   9        217.72        176.86        27.85 o
   3  -7   9       1161.72       1214.43        44.72 o
   4  -7   9        704.35        717.14        40.57 o
   5  -7   9         45.17         61.04        30.05 o
   6  -7   9         22.41         33.51        47.70 o
  -6  -6   9        133.24         -5.12        89.04 o
  -5  -6   9       1664.88       1543.02       101.74 o
  -4  -6   9         30.66         26.88        63.97 o
  -3  -6   9        261.53        310.91        30.96 o
  -2  -6   9       2787.93       2791.94        63.52 o
  -1  -6   9        118.88        116.77        20.35 o
   0  -6   9       2374.13       2423.65        58.91 o
   1  -6   9          0.68          3.94        20.32 o
   2  -6   9       1103.18       1102.17        57.22 o
   3  -6   9       6343.11       6202.12        89.52 o
   4  -6   9         98.08         97.88        23.06 o
   5  -6   9        322.40        268.16        31.61 o
   6  -6   9       1582.57       1548.61       117.04 o
  -6  -5   9         61.61         -8.90        66.94 o
  -5  -5   9        219.44        188.42        38.45 o
  -4  -5   9         81.40         91.93        32.13 o
  -3  -5   9        431.01        460.31        35.68 o
  -2  -5   9       2810.71       2853.28        60.60 o
  -1  -5   9         36.36         39.68        16.78 o
   0  -5   9       1959.90       1990.05        48.54 o
   1  -5   9       3067.69       3178.63        62.73 o
   2  -5   9        127.68        156.39        21.03 o
   3  -5   9        136.05        160.28        24.26 o
   4  -5   9        216.71        212.57        25.92 o
   5  -5   9        497.72        492.38        33.53 o
   6  -5   9       1370.80       1566.63       108.37 o
  -6  -4   9          8.52         36.17        42.34 o
  -5  -4   9        132.23        149.76        32.12 o
  -4  -4   9       2005.41       2041.46        73.42 o
  -3  -4   9        218.65        268.42        30.86 o
  -2  -4   9         82.33         98.76        19.34 o
  -1  -4   9       1479.87       1440.47        40.09 o
   0  -4   9        309.19        315.79        24.76 o
   1  -4   9         30.14         54.75        15.35 o
   2  -4   9         56.78         38.91        15.84 o
   3  -4   9       2217.92       2114.87        50.61 o
   4  -4   9        287.25        277.12        33.69 o
   5  -4   9         34.39         82.12        46.08 o
  -7  -3   9         44.42         -4.08        45.99 o
  -6  -3   9       2113.58       1969.98        66.64 o
  -5  -3   9          0.00          5.01        23.90 o
  -4  -3   9        257.41        288.45        28.21 o
  -3  -3   9        244.62        223.06        18.92 o
  -2  -3   9       1383.38       1417.83        38.03 o
  -1  -3   9       7168.08       6959.91       108.45 o
   0  -3   9        860.70        901.35        32.30 o
   1  -3   9        131.64        139.43        15.72 o
   2  -3   9       1438.71       1681.41        52.97 o
   3  -3   9         76.06        116.93        25.44 o
   4  -3   9         24.43         60.28        34.96 o
   5  -3   9        282.33        224.59        53.06 o
  -7  -2   9         75.84        170.63        60.75 o
  -6  -2   9       2398.88       2355.46        64.68 o
  -5  -2   9          0.03         24.14        21.54 o
  -4  -2   9        755.80        750.65        30.69 o
  -3  -2   9       7847.96       8382.17        79.22 o
  -2  -2   9          5.82          3.77        15.66 o
  -1  -2   9        138.78        128.08        21.72 o
   0  -2   9       1865.42       1843.62        34.93 o
   1  -2   9       1511.13       1450.76        48.00 o
   2  -2   9       8873.46       8828.67       116.77 o
   3  -2   9        356.70        309.56        32.13 o
   4  -2   9        867.81        731.04        52.15 o
   5  -2   9       1996.10       2053.98       110.45 o
  -7  -1   9        156.74        107.09        85.03 o
  -6  -1   9         15.60         15.28        37.04 o
  -5  -1   9        324.76        322.31        33.30 o
  -4  -1   9         98.66        108.54        22.73 o
  -3  -1   9       2077.76       2011.33        35.39 o
  -2  -1   9        180.72        196.46        19.15 o
  -1  -1   9       2726.19       2689.07        44.24 o
   0  -1   9       6960.36       6923.61        79.74 o
   1  -1   9         29.88         21.98        18.36 o
   2  -1   9        635.38        598.39        35.97 o
   3  -1   9       1661.75       1643.79        60.17 o
   4  -1   9        353.03        332.98        42.47 o
   5  -1   9        527.29        494.84        84.34 o
  -7   0   9        147.22        100.84        71.25 o
  -6   0   9         72.55        125.97        32.15 o
  -5   0   9       1025.94        979.49        47.54 o
  -4   0   9        357.06        382.65        29.06 o
  -3   0   9        555.02        541.54        52.22 o
  -2   0   9       2318.92       2227.19        45.67 o
  -1   0   9         13.43         21.03        13.45 o
   0   0   9         18.35         13.09        13.66 o
   1   0   9        638.70        660.00        33.23 o
   2   0   9       1395.45       1364.36        52.63 o
   3   0   9        494.87        429.45        36.52 o
   4   0   9         48.49         34.53        49.20 o
  -7   1   9       3178.11       3390.80       164.24 o
  -6   1   9         10.63        -20.19        32.38 o
  -5   1   9         16.63        -23.56        26.04 o
  -4   1   9       3038.52       3047.18        64.92 o
  -3   1   9        444.21        428.69        30.92 o
  -2   1   9       1912.41       1790.88        36.27 o
  -1   1   9         42.70         42.48        15.13 o
   0   1   9       2034.44       1999.43        62.88 o
   1   1   9       3465.93       3412.39        69.31 o
   2   1   9          1.53         39.10        27.24 o
   3   1   9        288.46        288.24        39.20 o
   4   1   9        540.10        514.37        89.75 o
  -7   2   9       1543.15       1543.72        79.32 o
  -6   2   9         42.19         30.77        35.17 o
  -5   2   9        833.63        756.43        41.62 o
  -4   2   9       6555.67       6339.45       113.54 o
  -3   2   9        146.37        136.72        15.49 o
  -2   2   9        406.28        413.39        24.46 o
  -1   2   9       4501.78       4458.10        60.21 o
   0   2   9        766.95        695.67        32.29 o
   1   2   9        788.99        803.51        47.11 o
   2   2   9         51.60         35.27        35.95 o
   3   2   9       1201.01       1157.64        58.07 o
   4   2   9       1084.13        867.58        89.94 o
  -7   3   9         65.47         66.75        53.88 o
  -6   3   9        362.01        446.38        41.43 o
  -5   3   9          1.57        -27.54        27.54 o
  -4   3   9        663.78        664.39        44.99 o
  -3   3   9        237.01        268.03        21.71 o
  -2   3   9       1689.62       1612.65        40.26 o
  -1   3   9       4687.84       4644.19        65.19 o
   0   3   9          6.09        -10.17        22.09 o
   1   3   9       1633.16       1667.18        69.22 o
   2   3   9       1735.06       1686.58        72.49 o
   3   3   9        207.85        254.15        70.36 o
  -7   4   9         58.67         88.82        56.93 o
  -6   4   9        152.01        177.98        38.66 o
  -5   4   9         16.70          0.32        33.51 o
  -4   4   9       1083.72       1111.30        58.41 o
  -3   4   9       1091.64       1093.57        37.78 o
  -2   4   9         36.01         40.78        19.40 o
  -1   4   9        458.88        422.32        25.79 o
   0   4   9        848.25        812.59        38.63 o
   1   4   9        375.66        379.09        43.07 o
   2   4   9        142.14        201.09        67.87 o
  -7   5   9          8.74        -69.83        69.83 o
  -6   5   9        324.34        226.73        46.90 o
  -5   5   9       3008.37       2930.93        87.37 o
  -4   5   9         53.63         47.28        25.72 o
  -3   5   9          1.72         26.96        31.05 o
  -2   5   9        136.83        122.73        26.55 o
  -1   5   9       1284.67       1304.98        59.39 o
   0   5   9        711.42        661.15        38.53 o
   1   5   9         79.87        184.46        49.19 o
   2   5   9        802.82        678.88        76.16 o
  -6   6   9         75.73         88.67        54.76 o
  -5   6   9       3118.80       3186.36       122.08 o
  -4   6   9          9.23          1.49        41.54 o
  -3   6   9        630.85        763.31        41.92 o
  -2   6   9       4084.70       4424.31        75.57 o
  -1   6   9         43.70         41.90        31.95 o
   0   6   9         20.09         57.24        41.47 o
   1   6   9        360.20        511.49        82.56 o
  -6   7   9         37.80         20.44        62.45 o
  -5   7   9        129.37        120.68        56.37 o
  -4   7   9        338.09        395.10        46.77 o
  -3   7   9        236.94        152.98        36.42 o
  -2   7   9        860.86        830.75        45.55 o
  -1   7   9        148.15        102.01        53.64 o
   0   7   9        874.49        903.97       124.85 o
  -5   8   9        870.35        911.78       102.20 o
  -4   8   9        294.72        290.91        51.33 o
  -3   8   9          6.64        -23.49        47.39 o
  -2   8   9        477.45        537.65        55.50 o
   0 -12  10          0.88         -0.86        46.35 o
   1 -12  10        195.06        189.93        63.18 o
   2 -12  10         11.97        -39.15        64.38 o
   3 -12  10        180.33        173.60        67.85 o
  -2 -11  10        141.54         18.49        93.24 o
  -1 -11  10        121.60        139.89        60.64 o
   0 -11  10         98.68        135.33        55.79 o
   1 -11  10       1393.38       1374.70        60.09 o
   2 -11  10         87.88          2.57        30.26 o
   3 -11  10        224.32        270.77        54.34 o
   4 -11  10       1203.32       1239.19       109.41 o
  -3 -10  10         59.82        -42.95        71.07 o
  -2 -10  10        191.13        219.31        40.20 o
  -1 -10  10       1747.32       1738.98        69.95 o
   0 -10  10          3.92         -8.67        31.63 o
   1 -10  10         38.83         71.35        39.82 o
   2 -10  10        533.33        506.43        39.11 o
   3 -10  10        303.50        384.81        48.89 o
   4 -10  10       1210.58       1199.75       103.39 o
  -4  -9  10          0.06        -89.32        89.32 o
  -3  -9  10        140.70        288.68        94.42 o
  -2  -9  10         13.54         -2.14        30.15 o
  -1  -9  10        352.76        410.98        38.57 o
   0  -9  10         13.10         57.62        30.62 o
   1  -9  10        791.34        906.85        48.43 o
   2  -9  10       1595.47       1684.39        57.26 o
   3  -9  10          0.19         16.57        26.43 o
   4  -9  10        200.02        258.50        33.45 o
   5  -9  10        388.50        562.37        81.85 o
  -4  -8  10         51.48         20.14        60.42 o
  -3  -8  10         77.76        115.11        35.90 o
  -2  -8  10          3.91          2.00        27.96 o
  -1  -8  10         21.49         33.62        23.51 o
   0  -8  10        805.03        822.72        44.67 o
   1  -8  10        260.64        250.77        33.85 o
   2  -8  10          9.86         59.59        25.85 o
   3  -8  10        180.00        175.76        29.14 o
   4  -8  10        407.98        482.82        51.63 o
   5  -8  10        150.78        149.62        40.60 o
  -5  -7  10       1732.71       1853.68       156.12 o
  -4  -7  10         12.51          8.96        39.15 o
  -3  -7  10         63.56         42.92        26.47 o
  -2  -7  10       1053.87       1142.96        58.71 o
  -1  -7  10        324.46        370.56        27.53 o
   0  -7  10       1865.16       1832.65        52.14 o
   1  -7  10          7.51         -6.13        29.35 o
   2  -7  10        525.85        575.77        40.94 o
   3  -7  10       2093.64       2018.12        87.84 o
   4  -7  10         49.35         -3.29        30.48 o
   5  -7  10        190.16        144.95        40.99 o
  -5  -6  10        962.98        943.08        60.24 o
  -4  -6  10          6.60        -15.02        30.66 o
  -3  -6  10        534.35        493.81        36.36 o
  -2  -6  10       6387.41       6410.51        89.28 o
  -1  -6  10          2.89         21.07        21.21 o
   0  -6  10        434.37        445.96        30.61 o
   1  -6  10       4820.59       4662.95        79.26 o
   2  -6  10        371.25        383.54        51.96 o
   3  -6  10        480.48        492.70        39.91 o
   4  -6  10         71.83         40.76        29.76 o
   5  -6  10        695.42        705.97        55.24 o
  -6  -5  10        110.24         39.92        74.31 o
  -5  -5  10         82.85         96.35        44.09 o
  -4  -5  10        192.68        193.22        36.11 o
  -3  -5  10         89.95         82.72        28.48 o
  -2  -5  10        158.55        139.86        21.41 o
  -1  -5  10        188.07        189.82        22.77 o
   0  -5  10        716.24        763.64        37.81 o
   1  -5  10       3128.97       3081.42        66.56 o
   2  -5  10          3.56          8.03        19.21 o
   3  -5  10        991.94        977.44        61.09 o
   4  -5  10       1753.45       1621.51        52.26 o
   5  -5  10         75.36         40.57        58.37 o
  -6  -4  10        854.19        806.41        55.24 o
  -5  -4  10          1.74          0.50        35.21 o
  -4  -4  10        116.29        170.07        31.41 o
  -3  -4  10          0.06         10.63        20.20 o
  -2  -4  10        694.70        659.90        34.39 o
  -1  -4  10       1622.01       1548.49        49.34 o
   0  -4  10        160.74        164.59        20.61 o
   1  -4  10        278.26        257.92        22.25 o
   2  -4  10       1265.13       1226.35        35.67 o
   3  -4  10        146.63         69.89        29.23 o
   4  -4  10        107.55         85.84        52.13 o
   5  -4  10         93.25        115.14        65.14 o
  -7  -3  10         35.01         46.07       119.57 o
  -6  -3  10       3417.39       3311.45       102.39 o
  -5  -3  10          7.68         11.71        27.42 o
  -4  -3  10          7.86          5.51        22.33 o
  -3  -3  10       5931.22       5989.90        74.47 o
  -2  -3  10        204.90        223.73        25.33 o
  -1  -3  10          1.16         -2.52        23.69 o
   0  -3  10       1810.64       1752.79        45.97 o
   1  -3  10       2500.98       2491.78        42.15 o
   2  -3  10       1661.91       1559.68        56.63 o
   3  -3  10         41.72         18.88        31.30 o
   4  -3  10       1000.73        863.69        49.94 o
   5  -3  10        385.63        494.68        74.24 o
  -7  -2  10         16.04        109.84        57.76 o
  -6  -2  10        319.10        307.18        43.65 o
  -5  -2  10        126.98         87.77        31.90 o
  -4  -2  10        795.64        794.06        28.71 o
  -3  -2  10       7578.74       7561.80        77.16 o
  -2  -2  10         15.72         33.53        19.12 o
  -1  -2  10       1504.96       1508.95        51.38 o
   0  -2  10       6567.38       6513.01        68.66 o
   1  -2  10        201.85        179.65        26.57 o
   2  -2  10        424.99        441.96        32.89 o
   3  -2  10       1185.63       1077.83        54.46 o
   4  -2  10        600.82        463.83        56.69 o
   5  -2  10        524.63        542.60        96.10 o
  -7  -1  10          0.39        156.32        59.89 o
  -6  -1  10        265.58        292.32        46.36 o
  -5  -1  10        354.64        270.92        39.74 o
  -4  -1  10        195.53        181.26        26.52 o
  -3  -1  10        201.17        237.11        18.38 o
  -2  -1  10        603.10        602.38        33.31 o
  -1  -1  10        185.72        186.53        20.24 o
   0  -1  10       1682.88       1622.76        35.60 o
   1  -1  10         74.56         75.97        24.49 o
   2  -1  10        994.13        978.74        47.75 o
   3  -1  10       2431.91       2657.09       111.73 o
   4  -1  10         43.40          2.00        49.25 o
  -7   0  10       1599.44       1602.78       141.05 o
  -6   0  10          1.46        -31.50        48.60 o
  -5   0  10          8.16        -24.14        28.68 o
  -4   0  10        517.16        500.44        46.18 o
  -3   0  10        946.19        970.68        60.00 o
  -2   0  10        248.05        299.07        24.16 o
  -1   0  10         94.61         99.86        16.32 o
   0   0  10       1643.73       1588.66        94.18 o
   1   0  10        594.29        600.60        35.86 o
   2   0  10         51.00         69.41        30.34 o
   3   0  10         16.72         26.11        37.70 o
   4   0  10        139.68         13.33       110.89 o
  -7   1  10       2258.27       2563.45       118.14 o
  -6   1  10          5.04        -35.54        35.54 o
  -5   1  10        484.26        475.25        38.14 o
  -4   1  10       7987.04       7880.07       116.45 o
  -3   1  10          2.03         -6.80        19.90 o
  -2   1  10        313.85        345.41        23.91 o
  -1   1  10       2412.13       2464.28        46.44 o
   0   1  10        886.70        860.08        67.70 o
   1   1  10         34.06         34.89        27.10 o
   2   1  10         18.28         -2.22        33.45 o
   3   1  10       1483.70       1553.44        81.54 o
  -7   2  10          0.05         35.19        60.65 o
  -6   2  10        927.59       1045.22        67.37 o
  -5   2  10         13.18         29.52        48.08 o
  -4   2  10       2645.74       2567.42        71.67 o
  -3   2  10        179.47        187.34        18.58 o
  -2   2  10       1057.17        998.87        35.33 o
  -1   2  10       8354.41       8403.02        88.95 o
   0   2  10          7.71        -27.34        27.34 o
   1   2  10        601.20        583.46        40.08 o
   2   2  10       2002.00       2028.27       118.65 o
   3   2  10        266.52        246.55        63.48 o
  -7   3  10        208.40        291.38        75.14 o
  -6   3  10        114.84         28.76        54.83 o
  -5   3  10          1.01         63.61        34.36 o
  -4   3  10        692.15        746.56        56.96 o
  -3   3  10        704.80        720.57        33.34 o
  -2   3  10         40.62         37.15        19.65 o
  -1   3  10        178.16        154.17        22.16 o
   0   3  10        471.00        469.70        43.17 o
   1   3  10        372.53        369.04        46.38 o
   2   3  10       1693.27       1995.53       138.79 o
  -7   4  10         17.22        104.37        76.14 o
  -6   4  10        181.67        115.65        47.86 o
  -5   4  10       1296.70       1195.29        63.48 o
  -4   4  10        300.64        348.99        47.41 o
  -3   4  10          0.72         11.98        21.45 o
  -2   4  10          7.19          5.88        22.48 o
  -1   4  10       1660.26       1682.23        50.60 o
   0   4  10        183.99        170.63        39.93 o
   1   4  10         13.07         -8.92        47.56 o
   2   4  10        258.65        222.30        87.56 o
  -6   5  10        211.90        103.81        56.87 o
  -5   5  10       4251.42       4292.82       116.76 o
  -4   5  10          7.15         38.82        28.51 o
  -3   5  10        726.07        713.36        35.21 o
  -2   5  10       3096.52       3182.20        71.11 o
  -1   5  10        191.48        222.28        31.69 o
   0   5  10        116.70         89.47        34.05 o
   1   5  10         93.61          5.85        65.55 o
  -6   6  10         44.21        119.48        89.62 o
  -5   6  10        168.75        105.47        58.31 o
  -4   6  10        477.07        402.31        44.31 o
  -3   6  10        414.50        417.95        44.35 o
  -2   6  10       2614.91       2542.68        69.80 o
  -1   6  10          0.49          6.26        37.62 o
   0   6  10        772.98        756.27        99.90 o
  -5   7  10        858.25        736.76        87.09 o
  -4   7  10        391.81        421.05        76.74 o
  -3   7  10          5.70         45.39        42.79 o
  -2   7  10         20.32         49.25        46.58 o
   0 -12  11        127.20        213.75        53.40 o
   1 -12  11        145.30        161.28        69.99 o
   2 -12  11         50.44         88.49       111.01 o
  -1 -11  11       1698.32       1725.07       118.02 o
   0 -11  11          8.21         56.94        44.22 o
   1 -11  11         38.29         41.58        40.52 o
   2 -11  11        259.72        217.18        39.49 o
   3 -11  11        210.08        219.86        83.87 o
  -3 -10  11          0.74        -11.73       111.10 o
  -2 -10  11         87.44         66.85        43.30 o
  -1 -10  11       1404.79       1451.27        63.01 o
   0 -10  11         38.15         29.00        31.42 o
   1 -10  11        344.78        318.16        36.90 o
   2 -10  11       2334.83       2273.41        76.18 o
   3 -10  11         16.70         21.75        33.36 o
   4 -10  11          0.11        139.53       185.94 o
  -3  -9  11        109.88        109.06        58.53 o
  -2  -9  11        160.44        166.84        37.66 o
  -1  -9  11         99.58         67.17        35.24 o
   0  -9  11         98.38        117.03        28.37 o
   1  -9  11          7.62         10.50        31.38 o
   2  -9  11        443.97        451.86        39.18 o
   3  -9  11          1.12        -35.40        35.40 o
   4  -9  11        370.97        320.57        43.13 o
  -4  -8  11         86.06         83.45        50.91 o
  -3  -8  11          0.33         37.69        36.85 o
  -2  -8  11        450.56        466.71        38.32 o
  -1  -8  11        483.09        486.51        41.96 o
   0  -8  11        170.09        182.15        27.32 o
   1  -8  11          4.07          0.01        39.17 o
   2  -8  11        561.61        622.14        43.82 o
   3  -8  11        245.75        336.32        58.14 o
   4  -8  11          0.01        -35.25        48.13 o
  -5  -7  11        932.54        663.91       160.66 o
  -4  -7  11         23.89        107.41        41.29 o
  -3  -7  11        320.05        344.45        36.00 o
  -2  -7  11       4970.56       5112.13        81.66 o
  -1  -7  11         21.05         13.15        22.78 o
   0  -7  11        145.33        116.86        25.91 o
   1  -7  11       1662.84       1689.66        65.46 o
   2  -7  11        686.02        839.40        51.14 o
   3  -7  11        266.91        351.30        47.10 o
   4  -7  11          1.44         -9.98        38.11 o
   5  -7  11        943.78       1002.88        64.87 o
  -5  -6  11         70.08         48.80        44.82 o
  -4  -6  11        148.98        102.80        35.77 o
  -3  -6  11          1.42         -0.18        33.67 o
  -2  -6  11       1236.76       1286.15        45.74 o
  -1  -6  11         18.31         27.10        21.53 o
   0  -6  11        781.50        835.57        41.37 o
   1  -6  11       6310.88       6392.74        97.31 o
   2  -6  11         14.50         14.99        25.46 o
   3  -6  11        372.25        384.42        55.99 o
   4  -6  11       2235.73       2196.71        76.10 o
   5  -6  11        121.94         10.69        85.91 o
  -6  -5  11        128.69         34.94        60.94 o
  -5  -5  11         55.05         70.02        51.65 o
  -4  -5  11         90.58        115.04        37.97 o
  -3  -5  11         82.72         52.72        26.22 o
  -2  -5  11        868.26        865.52        41.45 o
  -1  -5  11        454.94        459.53        30.97 o
   0  -5  11         22.24         18.65        21.52 o
   1  -5  11          8.86         19.57        21.03 o
   2  -5  11         93.51         69.45        25.81 o
   3  -5  11        532.30        491.23        28.73 o
   4  -5  11       1244.47       1331.99       113.43 o
  -6  -4  11       1867.14       1827.71        99.96 o
  -5  -4  11         24.62         51.67        38.68 o
  -4  -4  11         97.99         56.69        26.06 o
  -3  -4  11       2156.93       2079.64        61.10 o
  -2  -4  11        100.52         99.24        23.44 o
  -1  -4  11         17.90         51.23        23.56 o
   0  -4  11          5.45         31.69        20.45 o
   1  -4  11       1932.06       1995.30        46.51 o
   2  -4  11        126.61        130.19        21.99 o
   3  -4  11         32.75         15.85        33.39 o
   4  -4  11        411.90        388.61        60.99 o
  -6  -3  11        329.44        265.01        53.92 o
  -5  -3  11         72.43         64.19        23.15 o
  -4  -3  11        377.71        370.42        27.06 o
  -3  -3  11       7336.25       7435.17        91.85 o
  -2  -3  11        143.75        108.89        31.83 o
  -1  -3  11         88.85         17.68        34.36 o
   0  -3  11       4344.24       4462.93        65.29 o
   1  -3  11        111.47         83.11        16.20 o
   2  -3  11          4.34        -26.29        26.29 o
   3  -3  11        422.84        392.34        42.33 o
   4  -3  11        946.79        828.74        79.58 o
  -6  -2  11        162.43         49.21        53.36 o
  -5  -2  11        664.34        706.66        43.12 o
  -4  -2  11         48.40         20.52        28.32 o
  -3  -2  11        125.33        123.17        24.07 o
  -2  -2  11        637.71        704.55        49.04 o
  -1  -2  11        975.57        932.97        76.50 o
   0  -2  11      10240.09      10203.23        94.48 o
   1  -2  11        115.44        149.03        26.92 o
   2  -2  11       1034.78        972.81        47.18 o
   3  -2  11       3570.36       3409.75        88.62 o
   4  -2  11        146.09        247.24        60.78 o
  -7  -1  11        380.10        384.10        70.87 o
  -6  -1  11         16.79         -8.68        52.73 o
  -5  -1  11         37.99         56.90        35.69 o
  -4  -1  11         96.25         69.65        27.05 o
  -3  -1  11       1371.02       1379.80        48.08 o
  -2  -1  11        815.24        756.38        40.47 o
  -1  -1  11         32.26         27.11        20.10 o
   0  -1  11       1164.86       1086.08        32.86 o
   1  -1  11        845.05        898.20        49.09 o
   2  -1  11        168.23        149.15        35.73 o
   3  -1  11        488.11        437.20        51.08 o
   4  -1  11          0.48         37.83        74.15 o
  -7   0  11       1323.22       1292.13        89.18 o
  -6   0  11         27.05          0.02        39.91 o
  -5   0  11        212.37        211.55        40.88 o
  -4   0  11       3477.11       3403.49        79.48 o
  -3   0  11          8.98         -1.01        21.83 o
  -2   0  11        215.82        227.74        25.39 o
  -1   0  11        969.01        996.56        40.53 o
   0   0  11       1298.87       1289.88        55.80 o
   1   0  11         13.52         17.74        29.51 o
   2   0  11          2.52        -11.71        36.00 o
   3   0  11       1011.04        892.99        77.51 o
  -7   1  11         20.91        -11.27        73.43 o
  -6   1  11        742.58        640.21        56.03 o
  -5   1  11        140.03        180.32        36.67 o
  -4   1  11       3144.01       3130.78        90.56 o
  -3   1  11          2.54         -0.68        26.02 o
  -2   1  11       1132.99       1083.85        39.59 o
  -1   1  11       6850.11       6892.16        97.60 o
   0   1  11         14.94         -7.92        43.14 o
   1   1  11        379.31        460.62        54.61 o
   2   1  11       1167.78       1072.87        56.00 o
   3   1  11        614.13        693.92        89.34 o
  -7   2  11        330.09        368.21       173.90 o
  -6   2  11        662.87        503.94        50.09 o
  -5   2  11         20.54         -7.57        35.02 o
  -4   2  11        186.56        213.25        36.00 o
  -3   2  11       1088.96       1118.12        49.94 o
  -2   2  11        352.35        374.81        25.31 o
  -1   2  11       1350.99       1374.79        52.67 o
   0   2  11         57.22        113.41        35.91 o
   1   2  11       1078.80       1024.36        66.58 o
   2   2  11       2695.78       2798.53       121.71 o
  -6   3  11          1.75        -49.93        50.41 o
  -5   3  11        203.17         90.09        54.40 o
  -4   3  11        890.27        876.39        52.22 o
  -3   3  11        334.13        333.48        30.07 o
  -2   3  11          4.75         30.42        22.88 o
  -1   3  11       1757.72       1699.85        57.53 o
   0   3  11        417.58        445.71        45.18 o
   1   3  11         73.69          2.83        49.28 o
   2   3  11         17.72         89.20        81.32 o
  -6   4  11        308.28        385.42        72.41 o
  -5   4  11       1985.69       2147.09       101.80 o
  -4   4  11         35.89         26.93        38.28 o
  -3   4  11        696.06        684.78        35.32 o
  -2   4  11       1420.52       1538.00        70.11 o
  -1   4  11        263.95        298.97        31.97 o
   0   4  11         59.11         32.57        62.70 o
   1   4  11         10.99         51.98        72.25 o
  -6   5  11         17.39        -20.28       104.59 o
  -5   5  11        302.10        181.46        72.81 o
  -4   5  11        112.31        122.98        33.99 o
  -3   5  11        539.95        550.30        37.86 o
  -2   5  11       2313.72       2151.33        71.08 o
  -1   5  11         34.24         33.73        35.45 o
   0   5  11        774.90        743.05        72.90 o
  -5   6  11        354.87        505.26        78.46 o
  -4   6  11       1190.36       1310.68       171.63 o
  -3   6  11         36.51         72.27        41.90 o
  -2   6  11         18.70        -45.87        45.87 o
  -1 -11  12       1530.98       1550.33        80.29 o
   0 -11  12         29.45          3.52        69.86 o
   1 -11  12        223.81        251.24        57.72 o
   2 -11  12       2055.49       1998.69       100.28 o
  -2 -10  12          3.61         -8.61        49.14 o
  -1 -10  12         13.16         22.53        46.61 o
   0 -10  12         36.70         50.17        35.56 o
   1 -10  12        140.85        118.19        37.06 o
   2 -10  12       1088.98       1129.28        60.91 o
   3 -10  12          6.88        -33.59        48.35 o
  -3  -9  12         12.35        100.32        69.37 o
  -2  -9  12          3.18         54.48        39.62 o
  -1  -9  12        425.79        433.35        37.16 o
   0  -9  12        143.52        193.08        32.98 o
   1  -9  12         36.90         59.84        34.58 o
   2  -9  12        307.44        301.55        41.11 o
   3  -9  12         36.46        -37.13        41.64 o
   4  -9  12         53.72         -9.87       112.99 o
  -4  -8  12          0.17          7.92        71.97 o
  -3  -8  12          9.96        -23.87        50.43 o
  -2  -8  12       1956.77       2049.03        88.26 o
  -1  -8  12         87.83         88.29        29.48 o
   0  -8  12         67.35         98.18        29.25 o
   1  -8  12        611.86        706.61        42.55 o
   2  -8  12        388.16        380.96        40.31 o
   3  -8  12          9.77        -10.44        49.11 o
   4  -8  12          2.55        -16.25        55.78 o
  -4  -7  12        114.62         79.15        62.31 o
  -3  -7  12        172.86        249.39        38.14 o
  -2  -7  12       2113.81       2122.53        59.61 o
  -1  -7  12         23.30         -8.07        25.59 o
   0  -7  12        269.79        318.12        31.14 o
   1  -7  12       4141.23       4208.90        88.55 o
   2  -7  12          5.74         78.14        32.66 o
   3  -7  12        137.59         97.62        43.07 o
   4  -7  12        932.47        833.61        48.71 o
  -5  -6  12        236.93        145.32        69.19 o
  -4  -6  12        738.16        724.43        68.94 o
  -3  -6  12          3.91        -11.24        30.66 o
  -2  -6  12        356.80        395.41        30.41 o
  -1  -6  12        721.71        749.10        51.37 o
   0  -6  12        161.33        164.79        28.22 o
   1  -6  12        650.46        673.40        38.81 o
   2  -6  12          3.05         47.49        36.61 o
   3  -6  12        534.55        490.74        38.65 o
   4  -6  12       2144.81       2010.41       115.80 o
  -5  -5  12         37.46        121.47        56.08 o
  -4  -5  12          2.15         40.96        32.03 o
  -3  -5  12        305.77        336.55        32.78 o
  -2  -5  12        403.68        435.46        34.43 o
  -1  -5  12        136.49        154.75        26.78 o
   0  -5  12          0.03        -10.09        23.74 o
   1  -5  12       1123.56       1130.51        49.68 o
   2  -5  12        276.67        343.91        29.83 o
   3  -5  12          2.38         86.48        51.24 o
   4  -5  12          6.83        -16.12       107.38 o
  -6  -4  12        324.02        338.51        82.90 o
  -5  -4  12         11.15         37.72        34.30 o
  -4  -4  12        181.95        163.78        28.57 o
  -3  -4  12       2994.35       2983.51        74.32 o
  -2  -4  12         56.14         37.45        30.51 o
  -1  -4  12        322.98        455.57        33.06 o
   0  -4  12       2604.02       2632.76        60.91 o
   1  -4  12        183.33        152.26        22.71 o
   2  -4  12         23.73         59.94        32.11 o
   3  -4  12        114.34         99.78        53.10 o
   4  -4  12       1053.15       1073.69       165.78 o
  -6  -3  12         31.01          6.03        68.10 o
  -5  -3  12       1191.05       1003.71       181.77 o
  -4  -3  12         96.04         76.46        23.72 o
  -3  -3  12        167.36        173.98        25.83 o
  -2  -3  12        584.16        569.08        42.77 o
  -1  -3  12       1085.00       1099.82        74.89 o
   0  -3  12       3943.29       4119.70        70.10 o
   1  -3  12         13.82        -10.19        35.57 o
   2  -3  12        732.57        697.32        43.97 o
   3  -3  12       1717.44       1557.43        83.09 o
   4  -3  12         60.30         57.74        98.18 o
  -6  -2  12        325.14        364.33        58.71 o
  -5  -2  12        875.32        831.80        48.95 o
  -4  -2  12          2.07         43.54        36.01 o
  -3  -2  12        863.41        876.52        44.41 o
  -2  -2  12        702.67        691.17        44.64 o
  -1  -2  12         72.55         93.87        41.64 o
   0  -2  12        108.38        123.30        20.36 o
   1  -2  12        393.74        395.76        35.59 o
   2  -2  12        322.65        374.87        41.25 o
   3  -2  12       1672.94       1569.69        88.84 o
  -6  -1  12        129.42        180.68        56.90 o
  -5  -1  12        154.44        215.39        44.43 o
  -4  -1  12        630.59        689.36        42.93 o
  -3  -1  12         70.61         86.80        26.38 o
  -2  -1  12         68.36         75.41        42.86 o
  -1  -1  12         66.30         53.42        24.29 o
   0  -1  12       1131.24       1113.24        51.14 o
   1  -1  12        345.48        460.14        38.84 o
   2  -1  12         20.74         49.68        40.71 o
   3  -1  12        406.29        328.79        77.49 o
  -6   0  12        255.19        161.74        60.69 o
  -5   0  12        145.27        101.79        37.39 o
  -4   0  12       1139.21       1209.87        67.46 o
  -3   0  12         71.40        108.22        30.01 o
  -2   0  12        761.57        752.53        47.27 o
  -1   0  12       1994.10       2108.59        66.99 o
   0   0  12         30.40          9.45        31.87 o
   1   0  12        324.50        343.44        39.80 o
   2   0  12        442.01        325.56        57.13 o
  -6   1  12       2114.45       2100.03       176.48 o
  -5   1  12          7.59         37.69        40.19 o
  -4   1  12         11.22        137.49        49.88 o
  -3   1  12        965.74        989.66        43.02 o
  -2   1  12        355.36        329.13        27.25 o
  -1   1  12       1073.40       1052.91        44.64 o
   0   1  12         31.91          6.68        41.90 o
   1   1  12       1045.09       1070.05        57.16 o
   2   1  12       1602.99       1426.75       101.62 o
  -6   2  12        327.85        323.70        73.50 o
  -5   2  12        126.99         54.54        43.99 o
  -4   2  12        742.61        720.33        50.68 o
  -3   2  12       2159.83       2156.76        62.16 o
  -2   2  12          4.72         47.92        25.08 o
  -1   2  12        362.06        347.69        27.11 o
   0   2  12        902.03        926.48        64.83 o
   1   2  12        177.82        280.53        69.74 o
  -6   3  12        203.63        310.37       111.42 o
  -5   3  12        484.30        505.52        70.53 o
  -4   3  12          4.21         79.49        47.98 o
  -3   3  12         29.84         33.81        28.26 o
  -2   3  12        565.35        535.44        36.56 o
  -1   3  12        497.74        445.83        68.01 o
   0   3  12        237.33        297.47        56.47 o
   1   3  12          8.39         52.16        77.69 o
  -5   4  12        118.44        164.34        75.81 o
  -4   4  12          0.37        -11.62        57.59 o
  -3   4  12        817.45        771.94        43.96 o
  -2   4  12        711.50        615.60        42.76 o
  -1   4  12          0.03         10.33        34.40 o
   0   4  12        551.46        675.14        74.70 o
  -4   5  12       1635.23       1595.95       239.90 o
  -3   5  12        104.75         81.45        46.60 o
  -2   5  12         23.48         25.86        42.35 o
  -1 -10  13        226.17        265.09        46.62 o
   0 -10  13        388.66        467.48        46.95 o
   1 -10  13          4.15         21.44        53.19 o
   2 -10  13          0.56        -35.34        76.00 o
  -2  -9  13        279.28        280.71        45.27 o
  -1  -9  13          0.17          0.81        37.43 o
   0  -9  13         24.68        -34.07        34.07 o
   1  -9  13         17.23        -12.95        38.28 o
   2  -9  13        453.77        442.80        46.93 o
   3  -9  13        173.49        193.82        50.45 o
  -3  -8  13        131.76         91.86        41.93 o
  -2  -8  13        650.28        615.84        43.46 o
  -1  -8  13         16.16         48.68        31.98 o
   0  -8  13        311.46        316.39        37.12 o
   1  -8  13       1329.82       1405.44        62.86 o
   2  -8  13          3.11         -6.16        39.16 o
   3  -8  13         74.95         73.00        63.95 o
  -4  -7  13       1128.78       1158.10        68.20 o
  -3  -7  13          5.87         12.54        37.16 o
  -2  -7  13         50.51         74.96        38.21 o
  -1  -7  13        551.12        665.29        38.78 o
   0  -7  13        355.31        368.05        35.95 o
   1  -7  13        907.68        975.16        49.97 o
   2  -7  13          3.00         -7.50        42.47 o
   3  -7  13        755.02        818.72        53.64 o
  -4  -6  13        158.50        162.14        47.37 o
  -3  -6  13          0.16         -7.63        31.96 o
  -2  -6  13        447.74        507.13        35.91 o
  -1  -6  13       1547.97       1588.18        60.51 o
   0  -6  13          4.52         23.37        30.10 o
   1  -6  13        498.64        473.46        39.03 o
   2  -6  13        817.27        903.61        44.99 o
   3  -6  13         60.66         31.08        38.50 o
  -5  -5  13         28.22         70.85        49.07 o
  -4  -5  13        168.90        186.27        40.55 o
  -3  -5  13        576.68        632.00        47.82 o
  -2  -5  13         94.39         79.43        29.58 o
  -1  -5  13         77.92        116.96        28.43 o
   0  -5  13        292.80        329.97        34.13 o
   1  -5  13        502.89        471.40        37.03 o
   2  -5  13        139.89        106.72        30.60 o
   3  -5  13         23.85        -55.09        55.09 o
  -5  -4  13        994.16        959.19        57.55 o
  -4  -4  13         26.51          2.22        31.69 o
  -3  -4  13         94.69        121.10        39.48 o
  -2  -4  13          2.86        -24.80        31.49 o
  -1  -4  13        782.09        834.09        46.27 o
   0  -4  13       1068.82       1099.28        49.95 o
   1  -4  13        126.55        140.66        35.04 o
   2  -4  13        577.82        560.88       105.58 o
   3  -4  13        542.33        490.95        66.80 o
  -5  -3  13       2225.29       2116.23       104.89 o
  -4  -3  13          1.35        -13.21        27.14 o
  -3  -3  13        114.77        138.37        29.00 o
  -2  -3  13       2336.04       2404.05        79.64 o
  -1  -3  13         83.08         88.34        42.44 o
   0  -3  13         85.60        102.76        32.42 o
   1  -3  13        222.18        272.00        54.86 o
   2  -3  13        691.02        668.06        61.53 o
   3  -3  13        884.99        721.02        75.37 o
  -6  -2  13         52.36         -0.02        85.82 o
  -5  -2  13          4.76        -11.36        63.15 o
  -4  -2  13        283.97        271.99        40.79 o
  -3  -2  13        551.52        581.63        34.99 o
  -2  -2  13       3121.09       3170.48        85.56 o
  -1  -2  13          1.97         32.23        33.21 o
   0  -2  13       1220.03       1261.44        40.33 o
   1  -2  13       1525.62       1508.82        79.79 o
   2  -2  13        167.97        113.14        48.70 o
  -6  -1  13         57.15        -35.46        64.86 o
  -5  -1  13        275.21        310.75        50.03 o
  -4  -1  13        274.06        252.66        39.18 o
  -3  -1  13        130.92         87.19        37.36 o
  -2  -1  13       1197.81       1282.06        91.84 o
  -1  -1  13        936.81        895.84        53.78 o
   0  -1  13         53.32        101.59        34.87 o
   1  -1  13          8.49         28.34        47.78 o
   2  -1  13          5.76        -67.13        67.13 o
  -6   0  13       1893.01       1734.74       109.43 o
  -5   0  13         15.22         92.29        90.73 o
  -4   0  13         64.43         84.03        41.75 o
  -3   0  13        635.39        616.10        40.34 o
  -2   0  13        448.45        437.40        36.50 o
  -1   0  13        185.87        217.66        30.71 o
   0   0  13         69.56         68.19        36.76 o
   1   0  13        959.41        947.33        72.37 o
   2   0  13        471.80        420.32        83.94 o
  -6   1  13       1188.01       1126.78       163.74 o
  -5   1  13         47.44        103.67        56.07 o
  -4   1  13        640.72        667.58        60.90 o
  -3   1  13       3734.33       3563.30        78.34 o
  -2   1  13         70.04         41.16        26.95 o
  -1   1  13        149.46        167.03        30.94 o
   0   1  13        885.97        827.52        65.14 o
   1   1  13        433.77        366.73        67.94 o
  -5   2  13        179.13        105.11        58.77 o
  -4   2  13        110.25        147.43        58.25 o
  -3   2  13        323.29        320.44        43.60 o
  -2   2  13         88.75         79.66        34.48 o
  -1   2  13        961.16        850.57        50.09 o
   0   2  13       1593.94       1685.35       137.09 o
  -5   3  13         17.43         72.11        75.73 o
  -4   3  13         52.74         23.96        63.62 o
  -3   3  13       1003.86        967.69        78.30 o
  -2   3  13        206.58        290.95        57.56 o
  -1   3  13          1.34        -61.44        61.44 o
  -4   4  13       1196.39       1116.10       161.99 o
  -3   4  13         81.55         79.87        61.81 o
  -2   4  13         15.64         51.54        58.42 o
  -2  -9  14         94.73        -19.96        65.01 o
  -1  -9  14         73.97         57.95        44.21 o
   0  -9  14        199.20        265.14        42.77 o
   1  -9  14         80.60         40.72        46.02 o
  -3  -8  14          3.94         33.26        50.16 o
  -2  -8  14         16.04          0.93        39.84 o
  -1  -8  14        461.16        457.91        42.06 o
   0  -8  14        196.10        234.79        46.70 o
   1  -8  14        175.18        235.06        45.59 o
   2  -8  14         45.61        -34.49        43.64 o
  -3  -7  14         16.17          9.88        46.06 o
  -2  -7  14        199.44        312.30        39.02 o
  -1  -7  14       2133.96       2133.23        74.69 o
   0  -7  14          8.62         77.88        37.95 o
   1  -7  14         49.91        -42.10        42.55 o
   2  -7  14        692.02        651.00        53.00 o
  -4  -6  14        127.95         61.22        50.07 o
  -3  -6  14         39.56         52.18        38.96 o
  -2  -6  14         19.54         55.14        33.09 o
  -1  -6  14        168.09         88.48        36.17 o
   0  -6  14          1.12         44.63        36.03 o
   1  -6  14        456.99        382.03        45.02 o
   2  -6  14       1250.81       1420.07        68.07 o
  -4  -5  14         97.41        146.40        61.48 o
  -3  -5  14          5.53        -39.77        39.77 o
  -2  -5  14         16.72         69.97        31.77 o
  -1  -5  14        576.36        616.02        48.16 o
   0  -5  14        165.25        202.64        35.49 o
   1  -5  14         39.64         51.68        56.29 o
   2  -5  14        116.70        134.63        57.52 o
  -5  -4  14       1986.50       1814.82       146.51 o
  -4  -4  14          0.26        -22.90        37.99 o
  -3  -4  14        163.38        184.56        36.13 o
  -2  -4  14       2055.84       2128.08        74.46 o
  -1  -4  14        164.16        153.26        34.86 o
   0  -4  14          0.62          2.66        30.65 o
   1  -4  14         46.69        126.06        99.78 o
   2  -4  14        923.85        957.06        73.98 o
  -5  -3  14        116.62         71.72        81.95 o
  -4  -3  14        104.35        132.44        33.68 o
  -3  -3  14        483.72        484.32        37.69 o
  -2  -3  14       2611.81       2774.15        91.55 o
  -1  -3  14         10.93        -14.67        36.96 o
   0  -3  14        484.75        541.61        35.73 o
   1  -3  14       1831.61       1757.69       142.17 o
   2  -3  14         76.17         60.69        78.17 o
  -5  -2  14        202.61         59.11        92.60 o
  -4  -2  14          2.29        -21.37        88.35 o
  -3  -2  14          2.96         -8.95        33.58 o
  -2  -2  14         55.90         26.10        42.99 o
  -1  -2  14         97.30        152.45        35.73 o
   0  -2  14        178.90        190.53        51.53 o
   1  -2  14       1153.17       1045.73        73.65 o
  -5  -1  14         26.68         37.78        72.03 o
  -4  -1  14          0.18        -47.70        47.70 o
  -3  -1  14         23.86         29.17        53.36 o
  -2  -1  14        594.68        559.95        58.89 o
  -1  -1  14         26.28         26.98        32.57 o
   0  -1  14          6.73         -6.17        50.67 o
   1  -1  14        618.15        619.66        78.52 o
  -5   0  14          0.01         36.64        72.68 o
  -4   0  14        369.64        336.80        91.01 o
  -3   0  14       2563.08       2558.86       129.92 o
  -2   0  14         57.45        -11.74        60.58 o
  -1   0  14        245.63        346.28        38.85 o
   0   0  14        469.18        449.83        63.41 o
  -5   1  14        164.44         74.97        71.25 o
  -4   1  14        159.87         95.79        64.29 o
  -3   1  14       1274.63       1196.65        70.39 o
  -2   1  14          0.08         44.62        49.22 o
  -1   1  14        651.71        618.61        61.67 o
   0   1  14       2090.30       1908.37       116.05 o
  -4   2  14          3.70        -32.56        68.04 o
  -3   2  14        243.50        228.71        48.96 o
  -2   2  14        178.86        174.09        52.85 o
  -1   2  14         67.59         15.20        68.40 o
  -1  -8  15       1700.21       1879.21        75.31 o
   0  -8  15          3.72         76.66        49.71 o
  -2  -7  15         96.64         96.24        45.76 o
  -1  -7  15        673.62        677.93        50.05 o
   0  -7  15          2.62         72.16        46.13 o
   1  -7  15        492.13        619.11        68.56 o
  -3  -6  15         77.49         50.88        60.80 o
  -2  -6  15         30.64         -1.21        40.16 o
  -1  -6  15        382.45        441.38        45.09 o
   0  -6  15         71.36         68.51        57.75 o
   1  -6  15          0.06         -8.90        53.83 o
  -3  -5  15        137.96         47.67        45.01 o
  -2  -5  15        544.13        599.17        46.02 o
  -1  -5  15        279.72        374.69        49.03 o
   0  -5  15          7.13         14.15        52.32 o
   1  -5  15          3.71        -32.92        74.72 o
  -4  -4  15          7.37         73.32        75.75 o
  -3  -4  15        269.29        273.65        55.35 o
  -2  -4  15       1969.77       1945.73        80.43 o
  -1  -4  15         30.61         45.62        42.99 o
   0  -4  15        388.95        439.33        44.72 o
   1  -4  15       1103.71        957.75       131.09 o
  -4  -3  15        271.16        279.65        73.17 o
  -3  -3  15         13.12        -39.37        39.37 o
  -2  -3  15        148.54        131.95        59.46 o
  -1  -3  15         52.38         82.86        43.91 o
   0  -3  15        345.36        305.75        86.42 o
   1  -3  15       1472.31       1468.75       103.20 o
  -4  -2  15        198.60        273.59        71.02 o
  -3  -2  15          0.03         37.39        94.84 o
  -2  -2  15        823.35        866.59        70.56 o
  -1  -2  15         99.73         43.81        57.64 o
   0  -2  15         23.51        101.44        88.83 o
  -4  -1  15        708.71        639.41       117.62 o
  -3  -1  15       1282.90       1062.27        82.90 o
  -2  -1  15         22.01        -55.42        55.42 o
  -1  -1  15        109.30        145.55        50.72 o
   0  -1  15         11.46        215.43       172.78 o
  -3   0  15        759.03        626.55        85.49 o
  -2   0  15         18.02          2.49        58.51 o
  -1   0  15        548.46        391.12        83.44 o
                                                
